# Supplementary material for: Influence of Liver Fibrosis on Lobular Zonation
Source: Cells. 2019 Dec 2;8(12):1556. doi: 10.3390/cells8121556 (PMC6953125; doi:10.3390/cells8121556)
Supplement: Supplementary file 1 [file cells-08-01556-s001.zip]

Archive with 18 entries (15 files):
- Final Supplementary data/Supplemental figures/
- Final Supplementary data/Supplemental figures/supplemental figure 1.jpg
- Final Supplementary data/Supplemental figures/supplemental figure 2.jpg
- Final Supplementary data/Supplemental figures/supplemental figure 3.jpg
- Final Supplementary data/Supplemental figures/supplemental figure 4.jpg
- Final Supplementary data/Supplemental figures/supplemental figure 5.jpg
- Final Supplementary data/Supplemental tables/
- Final Supplementary data/Supplemental tables/Supplementary Table 1.xlsx
- Final Supplementary data/Supplemental tables/Supplementary Table 2.xlsx
- Final Supplementary data/Supplemental tables/Supplementary Table 3.xlsx
- Final Supplementary data/Supplemental tables/Supplementary Table 4.xlsx
- Final Supplementary data/Supplemental tables/Supplementary Table 5.xlsx
- Final Supplementary data/Supplemental tables/Supplementary Table 6.xlsx
- Final Supplementary data/Supplemental tables/Supplementary Table 7.xlsx
- Final Supplementary data/Supplemental tables/Supplementary Table 8.xlsx
- Final Supplementary data/Supplemental videos/
- Final Supplementary data/Supplemental videos/Supplemental video 1.mp4
- Final Supplementary data/Supplemental videos/Supplemental Video 2.m4v
