# Supplementary material for: Influence of Liver Fibrosis on Lobular Zonation
Source: Cells. 2019 Dec 2;8(12):1556. doi: 10.3390/cells8121556 (PMC6953125; doi:10.3390/cells8121556)
Supplement: Supplementary file 1 [file cells-08-01556-s001.zip › Final Supplementary data/Supplemental tables/Supplementary Table 1.xlsx]

## Sheet: Supplementary Table 1
time [months]	gene	regulation	logFC	statistic	pval	fdr
2	Mup19	down	-9.43221	-11.6146	5.54443e-13	1.70081e-09
2	Mup-ps16	down	-7.9108	-9.00305	2.90832e-10	2.62399e-07
2	Mup15	down	-7.35078	-6.28222	4.91563e-07	8.97571e-05
2	Mup17	down	-5.99211	-7.03881	5.73955e-08	1.76066e-05
2	Mup-ps14	down	-5.74335	-7.88297	5.59322e-09	3.06389e-06
2	Cyp2c69	down	-5.58853	-7.25104	3.17274e-08	1.10599e-05
2	Fitm1	down	-5.47687	-7.57027	1.31272e-08	5.59292e-06
2	Irx1	down	-5.38877	-16.371	4.64409e-17	3.56155e-13
2	Gm3788	down	-4.88462	-4.64301	5.65012e-05	0.00250411
2	Moxd1	down	-4.8759	-4.50806	8.32884e-05	0.00325058
2	Cyp2c53-ps	down	-4.81611	-11.1527	1.57541e-12	3.45194e-09
2	Tmem28	down	-4.42334	-6.03029	1.01478e-06	0.000160461
2	Susd4	down	-4.35535	-13.0108	2.75305e-14	1.40754e-10
2	Mup12	down	-4.26994	-6.42721	3.24525e-07	6.63675e-05
2	Pitx3	down	-4.13893	-5.64733	3.07309e-06	0.000344395
2	Capn11	down	-3.99877	-3.84401	0.000545052	0.0114336
2	Mup-ps12	down	-3.98631	-4.86713	2.95762e-05	0.00156969
2	Cyp2c40	down	-3.90672	-5.83255	1.79684e-06	0.000241753
2	Elovl3	down	-3.88228	-5.64954	3.05346e-06	0.000344395
2	Mup21	down	-3.86305	-8.39793	1.40845e-09	9.81946e-07
2	Mup11	down	-3.79709	-5.44597	5.51315e-06	0.000500359
2	Mup9	down	-3.75681	-6.43546	3.16961e-07	6.58773e-05
2	Cyp2c38	down	-3.59657	-9.93897	2.7856e-11	4.27256e-08
2	Nxpe2	down	-3.5244	-11.3787	9.42086e-13	2.40829e-09
2	Slc22a28	down	-3.3285	-6.33355	4.24295e-07	8.01447e-05
2	Slc22a29	down	-3.28987	-4.58165	6.74161e-05	0.00280986
2	Tenm3	down	-3.17104	-18.7673	8.92878e-19	1.3695e-14
2	Olig1	down	-3.16602	-4.78075	3.79697e-05	0.00187864
2	Ptprt	down	-3.15984	-5.49795	4.74069e-06	0.000451632
2	Mup-ps7	down	-3.15786	-5.76241	2.20144e-06	0.000279055
2	Capn8	down	-3.03354	-6.39091	3.60023e-07	7.03834e-05
2	Gm43110	down	-2.97707	-3.85214	0.000532882	0.0112736
2	Hsd3b5	down	-2.9586	-5.16682	1.24025e-05	0.000888926
2	Slc26a4	down	-2.84971	-3.71137	0.000786416	0.0148914
2	Mup-ps8	down	-2.77497	-4.1183	0.000252786	0.00689898
2	Mup-ps6	down	-2.75093	-5.80045	1.97178e-06	0.000258489
2	Dmrt2	down	-2.72422	-3.52271	0.00131589	0.0213805
2	Dnaic1	down	-2.6486	-4.02488	0.000328864	0.00822856
2	Mup14	down	-2.57843	-3.87516	0.000499849	0.0108286
2	Fam19a2	down	-2.57794	-4.95426	2.29797e-05	0.00131516
2	Mup1	down	-2.56252	-3.931	0.000427783	0.00974938
2	Cyp2c37	down	-2.54504	-7.84022	6.2809e-09	3.32195e-06
2	Mup2	down	-2.52787	-4.5916	6.55137e-05	0.00275301
2	Cyp2c67	down	-2.50386	-11.8008	3.66603e-13	1.40574e-09
2	Mup13	down	-2.41847	-3.60402	0.00105513	0.0181714
2	Oat	down	-2.35891	-6.16612	6.86179e-07	0.00011701
2	Pnldc1	down	-2.3266	-5.68934	2.72066e-06	0.000320996
2	Mup7	down	-2.31995	-3.50964	0.00136322	0.0218486
2	Fgf21	down	-2.31961	-4.33212	0.000137784	0.00459419
2	Slc22a3	down	-2.30924	-6.80919	1.09555e-07	2.91477e-05
2	Lhpp	down	-2.2243	-7.07106	5.24353e-08	1.67553e-05
2	Clstn3	down	-2.19097	-5.77737	2.1081e-06	0.000269451
2	Gabrq	down	-2.1634	-4.77026	3.91381e-05	0.00191789
2	Gabrb3	down	-2.10673	-6.16375	6.90885e-07	0.00011701
2	Acsl6	down	-2.10504	-3.60784	0.0010442	0.0180767
2	Gpx6	down	-2.07932	-4.35392	0.000129476	0.00443283
2	Ovol3	down	-1.90053	-4.09378	0.000270896	0.00722608
2	Npr2	down	-1.86487	-9.55711	7.15378e-11	8.65375e-08
2	4921513D11Rik	down	-1.85521	-5.53239	4.28955e-06	0.000419065
2	Gbp2b	down	-1.85354	-4.85151	3.09431e-05	0.00161431
2	Esrrg	down	-1.84298	-4.63963	5.70542e-05	0.00250744
2	Enho	down	-1.82108	-6.66955	1.62709e-07	3.81262e-05
2	Kbtbd12	down	-1.79993	-3.9964	0.000356229	0.00861877
2	Cyp8b1	down	-1.79172	-5.19891	1.12992e-05	0.000836619
2	Mup-ps17	down	-1.77232	-3.75172	0.000703695	0.0137106
2	Hectd2	down	-1.76934	-5.71471	2.52775e-06	0.000302895
2	Srgap3	down	-1.76382	-5.42616	5.83952e-06	0.000523781
2	Egfem1	down	-1.73189	-3.40221	0.00181985	0.0263577
2	Slc1a2	down	-1.63588	-3.86558	0.000513339	0.0110265
2	Serpina7	down	-1.62866	-4.93007	2.46482e-05	0.00137806
2	Mup5	down	-1.62647	-3.21677	0.00297401	0.0360027
2	Cyp7b1	down	-1.62305	-4.76019	4.02936e-05	0.00195577
2	Adgrf1	down	-1.62128	-3.7564	0.000694657	0.013618
2	Cyp2u1	down	-1.59646	-6.16208	6.94216e-07	0.00011701
2	Slco1a1	down	-1.58722	-5.27941	8.94332e-06	0.000710739
2	Avpr1a	down	-1.5644	-4.21927	0.000189943	0.00564602
2	Ces4a	down	-1.54072	-3.33536	0.00217484	0.0297433
2	Nlrp12	down	-1.53995	-4.60148	6.36789e-05	0.00269021
2	Gm15653	down	-1.52753	-3.2266	0.00289834	0.0353376
2	Ncmap	down	-1.50227	-3.35472	0.00206571	0.0287879
2	Lgi2	up	1.50506	3.46411	0.00154137	0.0237127
2	Kif1a	up	1.51201	4.34834	0.000131554	0.00446935
2	Fhl2	up	1.51331	5.60994	3.42513e-06	0.000362308
2	Orm3	up	1.51493	3.28331	0.00249633	0.0325861
2	Esm1	up	1.53037	3.51054	0.00135994	0.0218187
2	Trem3	up	1.53516	3.69316	0.000826773	0.015357
2	Col1a2	up	1.53883	4.93686	2.41676e-05	0.0013628
2	Sult2a2	up	1.5482	4.11674	0.0002539	0.00691708
2	Fam13c	up	1.55137	4.76133	4.01613e-05	0.00195554
2	Smpdl3b	up	1.55458	3.53708	0.00126565	0.0207621
2	Itga8	up	1.56948	9.71963	4.77744e-11	6.66149e-08
2	Gipc2	up	1.57019	3.46951	0.00151912	0.0235357
2	Mfap4	up	1.58302	5.07236	1.63151e-05	0.00103834
2	Hey1	up	1.58515	6.56721	2.17658e-07	4.98275e-05
2	S100a8	up	1.58522	3.16147	0.00343634	0.0395695
2	Zdhhc15	up	1.58582	4.69653	4.84225e-05	0.00223706
2	Dpep1	up	1.58658	4.87309	2.90698e-05	0.00155356
2	Col1a1	up	1.58691	4.26169	0.000168383	0.00527074
2	S100a9	up	1.61686	3.37134	0.00197624	0.0279214
2	Adamts12	up	1.63098	6.95684	7.22512e-08	2.13113e-05
2	Gpnmb	up	1.63665	3.88873	0.000481309	0.0105286
2	Dpep2	up	1.64042	3.41988	0.00173575	0.025599
2	Tnc	up	1.66067	5.37025	6.86926e-06	0.000574307
2	Ackr1	up	1.66374	4.44642	9.93882e-05	0.0036413
2	Lama2	up	1.6866	8.91129	3.68308e-10	3.1384e-07
2	Fndc5	up	1.70479	5.06764	1.65402e-05	0.00104832
2	Cd209a	up	1.70636	4.35689	0.000128385	0.00441517
2	Pcdhb9	up	1.73026	4.18887	0.000207045	0.0060259
2	Lum	up	1.74104	8.53746	9.74885e-10	7.12038e-07
2	Celsr3	up	1.74395	3.36536	0.00200801	0.0282436
2	Ms4a4a	up	1.7719	3.11306	0.00389644	0.0428413
2	Hist1h4j	up	1.77204	7.26842	3.02303e-08	1.10599e-05
2	Pglyrp1	up	1.77741	4.42531	0.000105581	0.00378365
2	Tubb3	up	1.77795	3.20721	0.00304942	0.0365406
2	Efs	up	1.78296	3.27752	0.00253482	0.0328854
2	Retnlg	up	1.78837	4.61167	6.18381e-05	0.00265534
2	Epha3	up	1.79155	9.33522	1.24846e-10	1.27659e-07
2	Ttc39a	up	1.81354	4.54222	7.55079e-05	0.00304774
2	6030419C18Rik	up	1.81367	3.06318	0.00443164	0.0468131
2	Hist1h4n	up	1.81908	7.51268	1.53798e-08	6.37555e-06
2	Ltbp2	up	1.8344	4.87655	2.878e-05	0.00154887
2	Trem1	up	1.84038	4.24678	0.00017567	0.00538886
2	Col4a5	up	1.84046	6.26626	5.1461e-07	9.28598e-05
2	Rasl10b	up	1.84236	3.51129	0.00135716	0.0218187
2	Wfdc2	up	1.90721	5.11732	1.43194e-05	0.000963292
2	Apoa4	up	1.93591	5.18419	1.17926e-05	0.000857226
2	Dnah12	up	1.95131	3.70746	0.000794903	0.0150151
2	Gzma	up	1.95677	4.00791	0.00034491	0.00846544
2	Hs6st2	up	1.97584	3.41065	0.00177921	0.0259653
2	Cdkn2c	up	1.98914	9.98415	2.49463e-11	4.25141e-08
2	Sult2a1	up	1.99759	3.20841	0.00303993	0.0364839
2	Shisa3	up	2.03025	6.801	1.12121e-07	2.91477e-05
2	Clec4e	up	2.06062	4.60548	6.29494e-05	0.00266717
2	Cd177	up	2.08615	3.52702	0.00130064	0.0212225
2	Mmp2	up	2.0956	7.80942	6.82898e-09	3.49143e-06
2	4930452B06Rik	up	2.157	4.47881	9.05786e-05	0.00343036
2	Cfap69	up	2.15772	5.78978	2.03366e-06	0.000264341
2	Fbn2	up	2.16313	6.00222	1.10039e-06	0.000165469
2	Pkd1l1	up	2.212	4.4378	0.000101872	0.00369388
2	Tinag	up	2.23203	3.2537	0.0026991	0.0338779
2	Pls1	up	2.23522	3.22976	0.00287442	0.0351018
2	Ncr1	up	2.24672	5.0239	1.8778e-05	0.0011567
2	Ppp1r42	up	2.34137	3.78858	0.00063556	0.0128264
2	Lyz1	up	2.37357	3.17092	0.0033527	0.0389573
2	Fgd1	up	2.37619	9.54711	7.33465e-11	8.65375e-08
2	Usp43	up	2.38047	3.67163	0.000877067	0.0158637
2	Mfap2	up	2.47637	5.11771	1.4303e-05	0.000963292
2	Cyp26a1	up	2.5339	6.84742	9.8341e-08	2.74246e-05
2	Sh2d1b1	up	2.53842	4.98108	2.12607e-05	0.00127073
2	Adam32	up	2.53919	5.62035	3.32321e-06	0.000362308
2	Sirpb1a	up	2.55425	6.70602	1.46714e-07	3.5161e-05
2	Igkv4-57-1	up	2.57451	3.03529	0.00476049	0.0490701
2	Tcf24	up	2.61636	6.06887	9.07953e-07	0.000145064
2	Ltf	up	2.6428	3.28984	0.00245367	0.0323042
2	Sult3a1	up	2.65309	4.0188	0.000334524	0.00828036
2	Lrtm2	up	2.65578	5.61309	3.39392e-06	0.000362308
2	Col28a1	up	2.69275	6.00488	1.09197e-06	0.000165469
2	Fut7	up	2.7149	5.33995	7.50118e-06	0.000611985
2	Gldn	up	2.73706	4.63982	5.70225e-05	0.00250744
2	Scube1	up	2.76581	8.84427	4.37944e-10	3.53536e-07
2	Ighv1-22	up	2.89518	3.49841	0.00140524	0.022266
2	Hpca	up	2.90692	4.63561	5.77191e-05	0.00252221
2	Hamp2	up	2.93995	5.24928	9.76146e-06	0.000760006
2	Cyp3a44	up	2.95191	4.82971	3.29577e-05	0.00168831
2	Ighv10-3	up	3.10061	3.91254	0.000450401	0.00996861
6	Mup19	down	-9.1133	-12.9579	3.07254e-14	6.73237e-11
6	Moxd1	down	-8.58808	-9.16855	1.90488e-10	1.16868e-07
6	Mup15	down	-7.75922	-7.65716	1.03447e-08	3.33906e-06
6	Mup17	down	-6.74479	-9.14866	2.00389e-10	1.18214e-07
6	Mup12	down	-5.81048	-10.0991	1.88633e-11	1.81227e-08
6	Irx1	down	-5.37745	-18.8639	7.68283e-19	1.17839e-14
6	Mup-ps16	down	-5.30711	-6.97424	6.8802e-08	1.5294e-05
6	Mup9	down	-5.16331	-10.2131	1.43207e-11	1.56893e-08
6	Cfd	down	-4.99515	-5.3134	8.1026e-06	0.0005266
6	Mup7	down	-4.9608	-8.66573	6.96643e-10	3.05289e-07
6	Mup-ps14	down	-4.54458	-7.20257	3.63125e-08	8.43881e-06
6	Susd4	down	-4.43178	-15.2873	3.23606e-16	1.65449e-12
6	Hsd3b5	down	-4.4184	-8.90987	3.69652e-10	1.88991e-07
6	Mup1	down	-4.29242	-7.6034	1.19863e-08	3.75196e-06
6	Capn8	down	-4.22408	-10.2758	1.23167e-11	1.45318e-08
6	Mup-ps12	down	-4.13127	-5.82444	1.83954e-06	0.000172042
6	Adipoq	down	-4.12136	-5.44473	5.53294e-06	0.00039108
6	Mup11	down	-4.07969	-6.75649	1.27166e-07	2.36264e-05
6	Nxpe2	down	-4.01656	-14.9737	5.78904e-16	2.21981e-12
6	Obp2a	down	-3.83939	-4.82599	3.33144e-05	0.00145993
6	Dmrt2	down	-3.74789	-5.59618	3.56468e-06	0.00028183
6	Cyp2c69	down	-3.6993	-5.54232	4.16778e-06	0.000316827
6	Tmem28	down	-3.61954	-5.69786	2.65426e-06	0.000230001
6	Mup-ps17	down	-3.60124	-8.80255	4.87939e-10	2.33875e-07
6	Fitm1	down	-3.58042	-5.71454	2.52895e-06	0.000222925
6	Mup13	down	-3.57734	-6.15567	7.07135e-07	8.81791e-05
6	Mup2	down	-3.44561	-7.2268	3.39421e-08	8.0093e-06
6	Ptprt	down	-3.31293	-6.65606	1.69064e-07	2.94671e-05
6	Mup14	down	-3.25167	-5.64299	3.11199e-06	0.000253727
6	Cyp2c53-ps	down	-3.20124	-8.55996	9.18937e-10	3.91518e-07
6	Enho	down	-3.09975	-13.1088	2.2488e-14	5.74869e-11
6	Cyp2c40	down	-3.07248	-5.29669	8.50564e-06	0.000541326
6	Mup16	down	-3.00693	-5.03642	1.81085e-05	0.00095446
6	Tff3	down	-2.99144	-4.90874	2.6219e-05	0.00121299
6	Cd163	down	-2.97709	-15.3685	2.78752e-16	1.65449e-12
6	Tdh	down	-2.95748	-3.48121	0.00147198	0.0209537
6	Pitx3	down	-2.95486	-4.65544	5.45128e-05	0.00210528
6	Dnaic1	down	-2.89784	-5.08488	1.57333e-05	0.000858779
6	Slco1a1	down	-2.89387	-11.1147	1.71893e-12	3.29561e-09
6	Hhip	down	-2.85358	-10.0982	1.89049e-11	1.81227e-08
6	Mup-ps8	down	-2.71554	-4.65356	5.48097e-05	0.00210695
6	Slc22a28	down	-2.68559	-5.90075	1.47515e-06	0.000148854
6	Mup-ps6	down	-2.65979	-6.4759	2.82389e-07	4.41967e-05
6	Wif1	down	-2.62364	-5.00204	2.0007e-05	0.00102289
6	Elovl3	down	-2.61915	-4.40105	0.000113165	0.0036011
6	Ptgds	down	-2.59902	-4.38869	0.000117237	0.00369235
6	Gabrq	down	-2.56464	-6.52983	2.4212e-07	3.9091e-05
6	Cyp2c37	down	-2.56193	-9.11317	2.19379e-10	1.24624e-07
6	Egfem1	down	-2.53001	-5.73894	2.35636e-06	0.000211356
6	Slc22a3	down	-2.49839	-8.50659	1.05732e-09	4.383e-07
6	Htra4	down	-2.40603	-5.49883	4.72854e-06	0.000345364
6	Mup21	down	-2.38971	-5.99869	1.11167e-06	0.000115992
6	Mup-ps7	down	-2.33548	-4.92103	2.53017e-05	0.00119408
6	Adgrf1	down	-2.27231	-6.0793	8.81067e-07	0.000100102
6	Cyp7b1	down	-2.22049	-7.51986	1.50787e-08	4.20503e-06
6	Mup-ps18	down	-2.21913	-7.52401	1.49073e-08	4.20503e-06
6	Fam19a2	down	-2.21442	-4.91401	2.5822e-05	0.00121119
6	Saa1	down	-2.21289	-3.06161	0.00444954	0.0444896
6	Kbtbd12	down	-2.20244	-5.64658	3.07973e-06	0.000252603
6	Timd4	down	-2.15682	-5.57846	3.75276e-06	0.000289459
6	Selenbp2	down	-2.11452	-4.23272	0.000182825	0.00505257
6	Retn	down	-2.06694	-4.56411	7.09031e-05	0.00256489
6	Gpx6	down	-2.05439	-4.9672	2.21338e-05	0.0010881
6	Asns	down	-2.04874	-4.71613	4.57606e-05	0.00184704
6	Tenm3	down	-2.03416	-13.9013	4.54574e-15	1.39445e-11
6	Mup5	down	-1.9724	-4.50443	8.41604e-05	0.00288137
6	Disp2	down	-1.96539	-7.44265	1.86552e-08	4.93333e-06
6	Avpr1a	down	-1.95221	-6.07974	8.79951e-07	0.000100102
6	Sult2b1	down	-1.93467	-3.52646	0.0013026	0.0195875
6	Slc22a7	down	-1.91746	-7.39042	2.15524e-08	5.50952e-06
6	Slc22a29	down	-1.8673	-3.00279	0.0051729	0.0487958
6	Oat	down	-1.85129	-5.58784	3.65194e-06	0.000287248
6	Mup8	down	-1.8395	-3.10219	0.00400758	0.0413371
6	Gabrb3	down	-1.81371	-6.12737	7.67141e-07	9.23682e-05
6	Crybb3	down	-1.81288	-3.712	0.000785047	0.0140502
6	Cyp2g1	down	-1.7891	-4.39756	0.000114303	0.00362977
6	Npr2	down	-1.78547	-10.5658	6.17199e-12	8.57044e-09
6	Lhpp	down	-1.78147	-6.53941	2.35596e-07	3.84423e-05
6	Lrtm1	down	-1.77693	-4.2217	0.000188635	0.00517583
6	Cyp2u1	down	-1.74083	-7.75878	7.83819e-09	2.6716e-06
6	Acsl6	down	-1.72885	-3.42147	0.00172836	0.0234391
6	Lect1	down	-1.7091	-6.39762	3.53182e-07	5.24271e-05
6	Ces4a	down	-1.66336	-4.15791	0.000226012	0.00588553
6	Slc51b	down	-1.64987	-3.08274	0.00421397	0.0428891
6	Dpy19l3	down	-1.62727	-7.56742	1.32303e-08	3.97894e-06
6	Serpina1e	down	-1.62397	-5.58361	3.69701e-06	0.00028931
6	Pnldc1	down	-1.6217	-4.5791	6.79126e-05	0.00250395
6	Gbp2b	down	-1.56687	-4.73564	4.32548e-05	0.00177282
6	Cyp2c38	down	-1.562	-4.98428	2.10646e-05	0.00105584
6	Srgap3	down	-1.55488	-5.52338	4.40325e-06	0.000329449
6	Ncmap	down	-1.55177	-4.00134	0.000351329	0.00796901
6	Esrrg	down	-1.54861	-4.50168	8.48291e-05	0.00289779
6	Gstp2	down	-1.51882	-4.47724	9.09871e-05	0.00305374
6	Acvr1c	down	-1.51319	-3.20418	0.00307371	0.0344217
6	Atp4a	down	-1.5121	-5.3294	7.73469e-06	0.000511356
6	Klra17	up	1.53014	3.07197	0.00433255	0.0437765
6	Mmp2	up	1.5387	6.62115	1.86694e-07	3.14672e-05
6	Evc2	up	1.53966	6.19797	6.26138e-07	7.87189e-05
6	Mfsd2a	up	1.54172	3.34911	0.00209679	0.0267336
6	Efs	up	1.54381	3.27694	0.00253868	0.0303022
6	Itgax	up	1.54794	6.86449	9.37164e-08	1.94246e-05
6	Tceal8	up	1.55102	6.58399	2.07507e-07	3.42231e-05
6	Tuba8	up	1.5533	4.78066	3.79793e-05	0.00160919
6	Fam198a	up	1.55473	5.14733	1.31247e-05	0.000745582
6	Clec4b1	up	1.56181	5.51352	4.5312e-06	0.000335746
6	Ntrk2	up	1.57332	3.35556	0.00206111	0.0264325
6	Adam32	up	1.57785	4.03276	0.000321662	0.00749796
6	Epdr1	up	1.58415	4.69979	4.79691e-05	0.00190609
6	Krt80	up	1.59822	3.04031	0.00469972	0.0461464
6	Gzmk	up	1.59859	3.29444	0.002424	0.0294606
6	Adam8	up	1.60605	4.42614	0.000105329	0.00343002
6	H2-M2	up	1.61131	4.45607	9.66799e-05	0.00321665
6	Apoa4	up	1.61702	5.00012	2.01188e-05	0.00102519
6	Tmem178	up	1.61827	5.53335	4.27772e-06	0.000322788
6	Nrg1	up	1.61866	6.30776	4.56841e-07	6.2009e-05
6	Pcyt1b	up	1.62449	5.39956	6.30866e-06	0.000433911
6	Scn8a	up	1.63039	5.24074	1.00066e-05	0.000610846
6	Ccdc120	up	1.63104	4.74041	4.26625e-05	0.00175902
6	Rab38	up	1.63715	3.80712	0.000603782	0.0117822
6	Pex5l	up	1.65351	5.81507	1.89007e-06	0.000175696
6	Fgd1	up	1.65442	7.6755	9.83855e-09	3.28052e-06
6	Lgi2	up	1.66695	4.43025	0.000104098	0.00339712
6	Bmper	up	1.67653	5.04381	1.77245e-05	0.000947244
6	Mfap2	up	1.68178	4.01327	0.000339756	0.00775473
6	Dpep2	up	1.7175	4.13449	0.000241482	0.00619372
6	Sult4a1	up	1.74091	3.28229	0.00250307	0.0300879
6	Abcd2	up	1.74236	5.8696	1.61421e-06	0.000156701
6	Clec4e	up	1.74913	4.51405	8.18689e-05	0.00282181
6	Ctsk	up	1.75343	8.26899	1.98314e-09	7.79935e-07
6	Gm2619	up	1.75986	3.63056	0.000981418	0.0163442
6	Cib3	up	1.77282	4.08154	0.000280399	0.00688123
6	Raet1e	up	1.77399	6.77533	1.20563e-07	2.3115e-05
6	Gm15931	up	1.78423	4.55031	7.37731e-05	0.00264377
6	Sult2a1	up	1.80992	3.35671	0.00205481	0.0263738
6	Cfap69	up	1.83584	5.68816	2.72998e-06	0.000231339
6	Rasl10b	up	1.85469	4.08163	0.000280333	0.00688123
6	Cyp26a1	up	1.88557	5.88369	1.54973e-06	0.000153353
6	Wfdc2	up	1.8901	5.85595	1.67922e-06	0.000160974
6	Fut7	up	1.91678	4.35337	0.000129681	0.00399406
6	Usp43	up	1.92824	3.43421	0.00167034	0.0229362
6	4930452B06Rik	up	1.93113	4.63015	5.86337e-05	0.00220964
6	Kif1a	up	1.93209	6.41603	3.35065e-07	5.08834e-05
6	Col4a5	up	1.94674	7.65348	1.04495e-08	3.33906e-06
6	Raet1d	up	1.95053	6.25037	5.38615e-07	7.1218e-05
6	Ncr1	up	1.95804	5.05571	1.71228e-05	0.000918285
6	Olr1	up	1.98125	3.50718	0.00137231	0.0202515
6	Pcdhb9	up	1.98247	5.54192	4.17258e-06	0.000316827
6	Ltbp2	up	1.99226	6.11551	7.93777e-07	9.36534e-05
6	Ackr1	up	2.02336	6.24408	5.48444e-07	7.17823e-05
6	1700016C15Rik	up	2.0371	3.77061	0.000667933	0.0126928
6	Peg10	up	2.05696	7.52472	1.48786e-08	4.20503e-06
6	Pkd1l1	up	2.06794	4.79058	3.69059e-05	0.0015724
6	Sirpb1a	up	2.1028	6.37484	3.76972e-07	5.3537e-05
6	Pls1	up	2.26602	3.78079	0.00064941	0.0124043
6	Esm1	up	2.28538	6.05349	9.49106e-07	0.000105488
6	Sprr1a	up	2.33446	3.56004	0.00118923	0.0184217
6	Sh2d1b1	up	2.33455	5.2897	8.67999e-06	0.000550139
6	Ly6d	up	2.34915	5.51156	4.55698e-06	0.000336034
6	Dnah12	up	2.35947	5.17647	1.20601e-05	0.000698027
6	Hpca	up	2.38488	4.39147	0.000116308	0.00367822
6	Cyp4a10	up	2.39823	4.67501	5.15231e-05	0.00201084
6	Ighv1-22	up	2.4091	3.36139	0.00202934	0.0261784
6	Fhl2	up	2.46013	10.5308	6.70526e-12	8.57044e-09
6	Sult2a2	up	2.46663	7.57357	1.30088e-08	3.97894e-06
6	Hs6st2	up	2.46741	4.91809	2.55183e-05	0.00120061
6	Ighv1-9	up	2.49966	3.301	0.00238228	0.0291616
6	Vsig8	up	2.51409	3.64951	0.000931843	0.0157408
6	Tcf24	up	2.54199	6.80853	1.09759e-07	2.1583e-05
6	Ppp1r42	up	2.55393	4.77183	3.89616e-05	0.00163277
6	Mmp7	up	2.57344	4.16932	0.000218831	0.0057473
6	Gpnmb	up	2.5765	7.06889	5.27563e-08	1.18996e-05
6	Sytl5	up	2.59788	8.36243	1.54729e-09	6.24534e-07
6	Scube1	up	2.69267	9.94242	2.76222e-11	2.49217e-08
6	Cdh19	up	2.7096	7.49081	1.63345e-08	4.39542e-06
6	Igkv19-93	up	2.71018	3.06522	0.00440846	0.044234
6	Gldn	up	2.74846	5.37991	6.67909e-06	0.000454879
6	Lrtm2	up	2.81911	6.88007	8.9687e-08	1.93043e-05
6	Slc35f2	up	2.96424	5.12473	1.40147e-05	0.000787391
6	Cyp2a4	up	3.12911	5.16415	1.24992e-05	0.000715343
6	Hamp2	up	3.19797	6.59331	2.02073e-07	3.36891e-05
6	Cyp4a14	up	3.29027	5.03089	1.84014e-05	0.000966578
6	Fbn2	up	3.29061	10.5433	6.50948e-12	8.57044e-09
6	Col28a1	up	3.76901	9.70521	4.95095e-11	3.99672e-08
6	Tinag	up	4.08042	6.86832	9.27099e-08	1.94246e-05
12	Mup15	down	-12.9087	-11.0323	2.07758e-12	1.81057e-10
12	Mup7	down	-12.7841	-19.34	3.69649e-19	5.15425e-16
12	Mup12	down	-12.5586	-18.9034	7.22559e-19	7.91615e-16
12	Moxd1	down	-11.7429	-10.8571	3.11709e-12	2.55668e-10
12	Mup17	down	-10.952	-12.8651	3.72739e-14	6.35231e-12
12	Mup11	down	-10.8872	-15.6149	1.77968e-16	7.18333e-14
12	Hsd3b5	down	-10.843	-18.936	6.87002e-19	7.91615e-16
12	Mup19	down	-10.7182	-13.1981	1.87181e-14	3.63416e-12
12	Mup1	down	-10.4554	-16.039	8.32557e-17	3.99055e-14
12	Mup13	down	-9.96252	-14.8462	7.35271e-16	2.21129e-13
12	Mup9	down	-9.88909	-16.9401	1.74446e-17	1.0291e-14
12	Mup14	down	-8.71545	-13.0986	2.29669e-14	4.29593e-12
12	Mup2	down	-8.6808	-15.7678	1.35092e-16	5.75567e-14
12	Mup16	down	-8.33381	-12.0885	1.95056e-13	2.62436e-11
12	Mup-ps8	down	-7.6155	-11.3021	1.12066e-12	1.08789e-10
12	Mup-ps17	down	-7.51451	-15.907	1.05289e-16	4.74978e-14
12	Slco1a1	down	-7.48485	-24.896	1.94284e-22	1.48997e-18
12	Hhip	down	-7.43271	-22.7788	2.84272e-21	1.09004e-17
12	Elovl3	down	-6.81723	-9.92051	2.91428e-11	1.53606e-09
12	Mup8	down	-6.65535	-9.72009	4.77197e-11	2.28014e-09
12	Mup-ps6	down	-6.21322	-13.1009	2.28586e-14	4.29593e-12
12	Pitx3	down	-6.15768	-8.4018	1.39409e-09	3.67915e-08
12	Mup-ps7	down	-6.09004	-11.113	1.72549e-12	1.58406e-10
12	Mup10	down	-5.89959	-11.4259	8.46661e-13	8.77438e-11
12	Mup-ps18	down	-5.57816	-16.379	4.57934e-17	2.34126e-14
12	Mup-ps13	down	-5.48836	-9.05535	2.54333e-10	9.00913e-09
12	Irx1	down	-5.41289	-16.4443	4.08766e-17	2.23916e-14
12	Slc22a28	down	-5.33544	-10.1524	1.65803e-11	9.89257e-10
12	Mup3	down	-5.13223	-14.2736	2.19421e-15	5.51718e-13
12	Mup-ps1	down	-5.10701	-9.65458	5.61299e-11	2.61678e-09
12	Trhde	down	-5.07982	-9.90793	3.00541e-11	1.56261e-09
12	Mup-ps12	down	-4.9352	-6.02568	1.02836e-06	9.10155e-06
12	Ugt2b38	down	-4.75241	-7.35883	2.35225e-08	3.9647e-07
12	Mup18	down	-4.74349	-9.14296	2.03325e-10	7.57878e-09
12	Mup-ps14	down	-4.70413	-6.4566	2.98382e-07	3.24121e-06
12	Sult2a8	down	-4.4516	-10.9178	2.70717e-12	2.29407e-10
12	Serpina4-ps1	down	-4.27429	-5.9959	1.12064e-06	9.7606e-06
12	Obox4-ps3	down	-4.27166	-9.39576	1.07179e-10	4.51624e-09
12	Mup-ps20	down	-4.24654	-4.8643	2.98187e-05	0.000159137
12	Mup-ps16	down	-4.16373	-4.73862	4.28837e-05	0.000217222
12	Mup21	down	-4.11223	-8.93961	3.42376e-10	1.15492e-08
12	Cyp7b1	down	-4.04315	-11.858	3.23112e-13	3.96471e-11
12	Mup5	down	-3.9577	-7.8274	6.50339e-09	1.3683e-07
12	Gabrq	down	-3.91861	-8.64048	7.44156e-10	2.21628e-08
12	Obox4-ps2	down	-3.89943	-10.2959	1.17349e-11	7.69191e-10
12	Reg3a	down	-3.89756	-2.60425	0.013875	0.0307891
12	Serpina9	down	-3.89129	-8.07003	3.3764e-09	7.71792e-08
12	Ces4a	down	-3.88768	-8.41607	1.34247e-09	3.58102e-08
12	Obox4-ps1	down	-3.86811	-6.98465	6.68193e-08	9.18346e-07
12	Susd4	down	-3.73266	-11.1506	1.58283e-12	1.48033e-10
12	Serpina1e	down	-3.72964	-11.1054	1.75571e-12	1.58406e-10
12	Saa1	down	-3.6187	-4.33585	0.000136326	0.000584232
12	Nudt7	down	-3.60768	-13.8803	4.73809e-15	1.08467e-12
12	Sult5a1	down	-3.48768	-7.79113	7.17726e-09	1.48163e-07
12	Cfd	down	-3.47772	-3.20368	0.00307778	0.0084798
12	Gpx6	down	-3.42855	-7.17908	3.87705e-08	6.00063e-07
12	Saa2	down	-3.39451	-3.19205	0.00317285	0.00870419
12	Capn8	down	-3.3867	-7.13493	4.38557e-08	6.61415e-07
12	Efna3	down	-3.36	-8.49662	1.08544e-09	3.04917e-08
12	Ces3b	down	-3.356	-9.27844	1.44116e-10	5.7564e-09
12	Hcrtr2	down	-3.29415	-9.32607	1.27765e-10	5.22506e-09
12	Cyp2e1	down	-3.25891	-11.0624	1.93843e-12	1.72858e-10
12	Sdr9c7	down	-3.25709	-12.347	1.11563e-13	1.62967e-11
12	Selenbp2	down	-3.21289	-5.56974	3.84894e-06	2.79125e-05
12	Gm20121	down	-3.21	-3.77298	0.000663575	0.00227592
12	Gm20523	down	-3.14046	-8.40087	1.39754e-09	3.67915e-08
12	Mup-ps10	down	-3.11897	-3.68473	0.000846117	0.00280055
12	Avpr1a	down	-3.11782	-8.40891	1.36814e-09	3.64316e-08
12	Gm11341	down	-3.06908	-6.163	6.92376e-07	6.5594e-06
12	Lrtm1	down	-3.03642	-6.24755	5.43003e-07	5.31837e-06
12	Adh6-ps1	down	-2.99929	-13.8083	5.46519e-15	1.20143e-12
12	Cd163	down	-2.98367	-13.3389	1.40386e-14	2.90978e-12
12	Gal	down	-2.97643	-2.41315	0.0217496	0.0450561
12	Cyp8b1	down	-2.93595	-8.51902	1.02332e-09	2.90123e-08
12	Mup-ps19	down	-2.90787	-4.88669	2.79479e-05	0.000150673
12	Gm21064	down	-2.87049	-6.55385	2.26101e-07	2.57266e-06
12	Slc1a2	down	-2.87027	-6.78244	1.18161e-07	1.49905e-06
12	Cyp2u1	down	-2.86409	-11.0549	1.97209e-12	1.74615e-10
12	Gm38149	down	-2.84864	-5.10681	1.47628e-05	8.75268e-05
12	Vmn1r90	down	-2.79376	-4.78986	3.69827e-05	0.000191377
12	Acsl6	down	-2.75308	-4.7185	4.54479e-05	0.000229155
12	Adgrf1	down	-2.75017	-6.37198	3.80066e-07	3.96023e-06
12	Gm9742	down	-2.71605	-2.53447	0.0163811	0.0353878
12	Olfr701	down	-2.69111	-2.7842	0.00895591	0.0212181
12	Dct	down	-2.64738	-8.34852	1.60541e-09	4.11082e-08
12	Egfem1	down	-2.64143	-5.18895	1.16306e-05	7.14703e-05
12	Trat1	down	-2.61538	-2.94693	0.00596194	0.0150253
12	Oat	down	-2.61034	-6.82334	1.05261e-07	1.35558e-06
12	Tdh	down	-2.59591	-2.64624	0.0125428	0.0282664
12	Gtpbp4-ps1	down	-2.57533	-3.38387	0.00191127	0.0056582
12	C8b	down	-2.52055	-15.0897	4.66341e-16	1.5895e-13
12	Pfn4	down	-2.50575	-6.50209	2.62047e-07	2.91595e-06
12	Xirp1	down	-2.50502	-6.37478	3.77031e-07	3.9313e-06
12	Gm6198	down	-2.49639	-6.67095	1.62062e-07	1.95417e-06
12	Srms	down	-2.49328	-5.5673	3.87629e-06	2.80579e-05
12	Gm28356	down	-2.48318	-4.59067	6.56891e-05	0.000315053
12	Tex12	down	-2.46285	-7.83979	6.28824e-09	1.33217e-07
12	Acvr1c	down	-2.44158	-4.4774	9.09459e-05	0.000415445
12	Adipoq	down	-2.41373	-2.76156	0.00946983	0.0222296
12	Cyp2c67	down	-2.40003	-11.3114	1.09712e-12	1.07183e-10
12	Cyp2c50	down	-2.38807	-10.7929	3.61954e-12	2.87651e-10
12	Slc15a5	down	-2.35808	-8.27012	1.97721e-09	4.89926e-08
12	Nat1	down	-2.34427	-6.03215	1.00937e-06	8.96968e-06
12	Gm4956	down	-2.3378	-5.33653	7.576e-06	4.9616e-05
12	Cyp2d40	down	-2.32377	-14.6848	9.97311e-16	2.88618e-13
12	Nxpe2	down	-2.31451	-7.47248	1.7181e-08	3.0571e-07
12	Ntrk1	down	-2.31288	-3.62077	0.001008	0.00326069
12	Serpina3k	down	-2.31004	-12.9636	3.03602e-14	5.35247e-12
12	Dmrt2	down	-2.30601	-2.98192	0.00545544	0.0139459
12	Gm10800	down	-2.29925	-2.38207	0.0233625	0.0478353
12	Mup20	down	-2.26269	-4.68329	5.03079e-05	0.000249797
12	Gm4756	down	-2.25468	-7.84652	6.17427e-09	1.31529e-07
12	Timd4	down	-2.23896	-5.01509	1.92641e-05	0.000109272
12	Enho	down	-2.23892	-8.19985	2.38462e-09	5.73282e-08
12	Hamp	down	-2.22893	-4.19153	0.000205488	0.000832262
12	Car3	down	-2.22654	-4.81623	3.42683e-05	0.000178935
12	Cyp2d34	down	-2.22652	-10.987	2.3063e-12	1.99854e-10
12	Rfx4	down	-2.2191	-5.25506	9.59893e-06	6.07378e-05
12	Ugt2b1	down	-2.2039	-9.34093	1.23059e-10	5.10129e-09
12	Mcm10	down	-2.20286	-6.00439	1.09351e-06	9.58772e-06
12	Sp5	down	-2.19289	-3.52921	0.00129293	0.00402988
12	Pon1	down	-2.18202	-7.83741	6.3289e-09	1.33709e-07
12	Gm12247	down	-2.18126	-6.7114	1.44494e-07	1.77584e-06
12	Lhpp	down	-2.16413	-6.87979	8.97587e-08	1.18392e-06
12	Lin7a	down	-2.15608	-12.6248	6.1736e-14	9.76193e-12
12	Xlr3a	down	-2.1551	-3.74008	0.000726648	0.00245708
12	Htra4	down	-2.15324	-4.26178	0.000168339	0.000699345
12	Ces3a	down	-2.14481	-8.78239	5.14139e-10	1.60936e-08
12	Leap2	down	-2.14448	-8.73918	5.75262e-10	1.76115e-08
12	Rgn	down	-2.14421	-7.421	1.98048e-08	3.43652e-07
12	Chst4	down	-2.1393	-4.07696	0.000284044	0.00109162
12	Serpina3e-ps	down	-2.12509	-4.49869	8.55594e-05	0.000396468
12	Lipc	down	-2.11363	-9.20802	1.72297e-10	6.57386e-09
12	Cyp2c54	down	-2.11259	-8.32502	1.7087e-09	4.34121e-08
12	Cntnap3	down	-2.10915	-3.75598	0.000695461	0.00236466
12	Slc26a4	down	-2.08085	-2.71003	0.0107442	0.0247216
12	1810046K07Rik	down	-2.07703	-4.06523	0.000293588	0.00112352
12	Ptk6	down	-2.07276	-6.52975	2.42173e-07	2.7272e-06
12	Npr2	down	-2.06738	-10.5949	5.76116e-12	4.22797e-10
12	4921513D11Rik	down	-2.05574	-6.1304	7.60468e-07	7.1079e-06
12	Nr1h5	down	-2.05317	-9.12337	2.13738e-10	7.82382e-09
12	Sucnr1	down	-2.04328	-4.48387	8.9274e-05	0.00040972
12	Bcl6	down	-2.03579	-3.83016	0.000566417	0.00198078
12	Slco1b2	down	-2.02749	-8.7828	5.13593e-10	1.60936e-08
12	Slc25a21	down	-2.02565	-8.31568	1.7516e-09	4.41876e-08
12	Pdilt	down	-2.02315	-9.89255	3.12087e-11	1.6063e-09
12	Bmp10	down	-2.0178	-5.53568	4.24884e-06	3.01707e-05
12	Nnmt	down	-2.01545	-7.22969	3.36701e-08	5.30763e-07
12	Gm11168	down	-2.00916	-3.31745	0.00228069	0.00658655
12	Slc10a1	down	-2.00776	-10.278	1.22512e-11	7.9961e-10
12	C8a	down	-2.00157	-15.7265	1.45483e-16	6.03087e-14
12	Ccno	down	-1.98492	-5.58911	3.6385e-06	2.66002e-05
12	Ccdc162	down	-1.97702	-9.76498	4.27098e-11	2.06957e-09
12	Cib2	down	-1.97323	-6.02827	1.02071e-06	9.0547e-06
12	Anxa8	down	-1.95696	-3.41338	0.00176626	0.00527367
12	Slc22a30	down	-1.95357	-10.4333	8.45098e-12	5.76094e-10
12	Ang	down	-1.94074	-8.39086	1.43506e-09	3.75614e-08
12	Ccl28	down	-1.93988	-6.97759	6.81574e-08	9.33361e-07
12	Adh4	down	-1.93823	-6.34415	4.11597e-07	4.23981e-06
12	Ttc39c	down	-1.92507	-9.91384	2.96224e-11	1.55068e-09
12	Fabp1	down	-1.92194	-7.50091	1.58863e-08	2.88359e-07
12	Chic1	down	-1.92056	-8.19301	2.42859e-09	5.82938e-08
12	Cyp2c37	down	-1.92041	-5.91598	1.41162e-06	1.18444e-05
12	Cyp2c29	down	-1.91887	-8.52389	1.01029e-09	2.88564e-08
12	Tmem28	down	-1.90544	-2.59767	0.014095	0.0312216
12	Ptprt	down	-1.89755	-3.30164	0.00237828	0.00682854
12	Lgr5	down	-1.89325	-4.80374	3.55288e-05	0.00018464
12	Clip4	down	-1.88063	-4.34801	0.000131679	0.000566375
12	Ces2a	down	-1.87903	-8.21371	2.29797e-09	5.55936e-08
12	Tspyl4	down	-1.85924	-10.1932	1.50249e-11	9.29158e-10
12	Saa4	down	-1.85915	-7.39449	2.13112e-08	3.66447e-07
12	Lifr	down	-1.85634	-10.0315	2.22289e-11	1.23531e-09
12	Hsd3b3	down	-1.85546	-6.68696	1.54863e-07	1.88365e-06
12	Gm13502	down	-1.85039	-5.84149	1.75099e-06	1.42099e-05
12	Cmah	down	-1.84448	-15.9494	9.76233e-17	4.53741e-14
12	Pclo	down	-1.82893	-5.84423	1.73715e-06	1.41125e-05
12	Fam228b	down	-1.8267	-9.43106	9.8079e-11	4.17871e-09
12	Kbtbd12	down	-1.80584	-4.00951	0.000343363	0.00128514
12	Abi3bp	down	-1.7867	-7.76392	7.7291e-09	1.57645e-07
12	Fam184a	down	-1.77699	-5.11052	1.46048e-05	8.67914e-05
12	Adtrp	down	-1.77139	-12.85	3.84655e-14	6.48333e-12
12	Ric3	down	-1.76287	-6.94337	7.50414e-08	1.01319e-06
12	Angptl6	down	-1.75876	-8.62154	7.81961e-10	2.28888e-08
12	Nat8f6	down	-1.75745	-2.63371	0.0129273	0.0290008
12	Cldn10	down	-1.75488	-2.69747	0.0110781	0.0253794
12	C9	down	-1.75392	-8.95318	3.3062e-10	1.13193e-08
12	Chl1	down	-1.75116	-2.39771	0.0225376	0.0464064
12	Egfr	down	-1.72691	-6.68308	1.56579e-07	1.89851e-06
12	Papln	down	-1.72553	-7.36219	2.33042e-08	3.93224e-07
12	Pcdh15	down	-1.7172	-3.60964	0.00103907	0.00334185
12	Olfr1034	down	-1.71335	-8.69627	6.43291e-10	1.94996e-08
12	Mapk15	down	-1.71282	-5.62903	3.24061e-06	2.39539e-05
12	Gm9978	down	-1.71123	-6.11141	8.03211e-07	7.43043e-06
12	Scnn1a	down	-1.70353	-7.36727	2.29785e-08	3.89012e-07
12	Gm8941	down	-1.70302	-4.91779	2.55405e-05	0.000139292
12	Lama3	down	-1.69999	-7.0967	4.88038e-08	7.17005e-07
12	Acvr2b	down	-1.69715	-10.3545	1.01982e-11	6.80087e-10
12	Cyp1a2	down	-1.69485	-6.34785	4.07264e-07	4.20365e-06
12	Aadat	down	-1.69447	-7.49901	1.59697e-08	2.8919e-07
12	Gm10718	down	-1.68831	-2.99385	0.00529227	0.0135922
12	Nat8f1	down	-1.68746	-7.66269	1.01895e-08	1.9783e-07
12	Gm17040	down	-1.68634	-2.95268	0.00587566	0.0148556
12	Mfsd4b1	down	-1.67737	-12.4341	9.25903e-14	1.40609e-11
12	Nat8f2	down	-1.67445	-9.56978	6.93128e-11	3.09242e-09
12	Akr1c6	down	-1.67193	-10.138	1.71671e-11	1.01273e-09
12	Ndn	down	-1.67159	-6.21613	5.94282e-07	5.74722e-06
12	Gm15653	down	-1.66881	-3.52502	0.00130768	0.0040717
12	Slc16a10	down	-1.66573	-8.51831	1.02523e-09	2.90128e-08
12	Esrrg	down	-1.66455	-4.19045	0.000206117	0.000834367
12	Ptger3	down	-1.66454	-2.41354	0.02173	0.0450216
12	Dnaic1	down	-1.65781	-2.51925	0.0169803	0.0364768
12	Paqr9	down	-1.65772	-8.1708	2.57711e-09	6.13785e-08
12	Mup6	down	-1.65612	-3.21113	0.00301834	0.0083385
12	Il1rap	down	-1.65091	-9.21887	1.67611e-10	6.45936e-09
12	Hsd3b2	down	-1.64988	-6.71959	1.41176e-07	1.74064e-06
12	Ikzf4	down	-1.64716	-3.90589	0.000458839	0.00164932
12	Dio1	down	-1.64564	-5.34492	7.3937e-06	4.86298e-05
12	Sdr42e1	down	-1.64324	-10.1263	1.766e-11	1.03385e-09
12	Ghr	down	-1.6416	-8.57779	8.76929e-10	2.5426e-08
12	Slc1a7	down	-1.64082	-4.69464	4.8688e-05	0.000243012
12	Rgr	down	-1.63965	-4.54891	7.40705e-05	0.000348602
12	Gm13607	down	-1.63385	-3.4616	0.0015518	0.00471366
12	Dpyd	down	-1.63382	-10.0789	1.98102e-11	1.13376e-09
12	B4galnt3	down	-1.63273	-4.85462	3.06662e-05	0.000162815
12	Col24a1	down	-1.62931	-2.90222	0.00667373	0.0165259
12	Gna14	down	-1.62459	-7.01728	6.09692e-08	8.59509e-07
12	Hectd2	down	-1.61932	-5.23018	1.03183e-05	6.48349e-05
12	Aqp9	down	-1.61617	-9.13805	2.05886e-10	7.62772e-09
12	Scp2-ps2	down	-1.60837	-2.77394	0.0091855	0.0216678
12	Nkain4	down	-1.60823	-2.5104	0.0173381	0.0371672
12	Gm5111	down	-1.59952	-8.16526	2.61561e-09	6.20542e-08
12	Slc22a7	down	-1.59484	-5.32341	7.87046e-06	5.11947e-05
12	AI182371	down	-1.59255	-13.8066	5.4831e-15	1.20143e-12
12	Phlda1	down	-1.58783	-2.80742	0.00845585	0.0202176
12	Grm8	down	-1.58389	-7.03132	5.86145e-08	8.3553e-07
12	C2cd4d	down	-1.58166	-3.06224	0.00444239	0.0117175
12	Serpina1d	down	-1.58159	-9.81565	3.7696e-11	1.87721e-09
12	Gbp11	down	-1.57969	-2.69784	0.0110683	0.0253684
12	Exph5	down	-1.57968	-9.70443	4.96053e-11	2.35556e-09
12	Fermt2	down	-1.5725	-11.4056	8.86442e-13	8.99188e-11
12	P2ry4	down	-1.56805	-7.03017	5.88031e-08	8.36662e-07
12	Bco2	down	-1.56622	-6.87974	8.97706e-08	1.18392e-06
12	Clec2d	down	-1.56191	-6.34266	4.13361e-07	4.25227e-06
12	Rnase4	down	-1.56062	-7.29063	2.84214e-08	4.66233e-07
12	Serpina1c	down	-1.55199	-15.0945	4.62219e-16	1.5895e-13
12	Atp11c	down	-1.5512	-10.6806	4.70878e-12	3.57541e-10
12	Zfp879	down	-1.54675	-4.52512	7.93095e-05	0.000369443
12	Syt3	down	-1.54666	-6.15891	7.00573e-07	6.62887e-06
12	Lhx2	down	-1.54372	-6.00376	1.09552e-06	9.58977e-06
12	Adra1a	down	-1.54367	-6.44216	3.10952e-07	3.35527e-06
12	Colec10	down	-1.54217	-8.06303	3.44051e-09	7.85276e-08
12	Aox3	down	-1.54136	-6.21745	5.92044e-07	5.72919e-06
12	E2f8	down	-1.53951	-4.81851	3.40431e-05	0.000177906
12	Hsd17b2	down	-1.53901	-11.683	4.76051e-13	5.29988e-11
12	Cyp2j5	down	-1.53826	-7.40563	2.06643e-08	3.57439e-07
12	Fras1	down	-1.52693	-9.49595	8.33532e-11	3.62931e-09
12	Fam214a	down	-1.52004	-6.24496	5.47054e-07	5.34441e-06
12	Gm13152	down	-1.51361	-3.70668	0.000796603	0.00266194
12	Cadm4	down	-1.50823	-6.19829	6.25551e-07	6.00419e-06
12	Dmgdh	down	-1.50519	-8.4244	1.31323e-09	3.53431e-08
12	Kcnk10	down	-1.5046	-2.53728	0.0162725	0.0351929
12	Emp2	up	1.50129	9.04906	2.58465e-10	9.11343e-09
12	Rgcc	up	1.50144	2.43592	0.0206336	0.0430935
12	Tlr9	up	1.50343	3.60721	0.001046	0.00335989
12	Il3ra	up	1.50415	6.31863	4.42828e-07	4.51302e-06
12	Degs2	up	1.50558	3.57223	0.0011505	0.00364219
12	Col4a2	up	1.50576	9.14909	2.0017e-10	7.50662e-09
12	Tax1bp3	up	1.50933	15.2342	3.5682e-16	1.33485e-13
12	Haus8	up	1.51286	12.4443	9.05891e-14	1.38946e-11
12	Pdzk1ip1	up	1.51325	5.62096	3.31736e-06	2.44271e-05
12	Gm21885	up	1.51364	4.75045	4.14431e-05	0.000210482
12	Asf1b	up	1.51381	4.3823	0.000119398	0.000522192
12	Pdlim7	up	1.51506	7.25481	3.13964e-08	5.03722e-07
12	Mapt	up	1.51802	5.93758	1.32621e-06	1.12074e-05
12	Pla2g7	up	1.51844	6.93584	7.6649e-08	1.03217e-06
12	Gm20605	up	1.51971	3.97701	0.000376119	0.0013901
12	Ccl5	up	1.52289	4.63286	5.81779e-05	0.000283191
12	Spta1	up	1.52527	2.57394	0.0149163	0.0327446
12	Mybl2	up	1.52658	2.88077	0.00704295	0.017316
12	Tprn	up	1.52728	7.12644	4.49088e-08	6.73324e-07
12	Gm7173	up	1.5327	3.70903	0.00079149	0.00264658
12	Nfkb2	up	1.53441	8.61617	7.93037e-10	2.31247e-08
12	Slamf8	up	1.53589	4.92773	2.48155e-05	0.000136458
12	Pcolce	up	1.53702	5.16421	1.24971e-05	7.62147e-05
12	Cdc25b	up	1.53703	5.85404	1.68851e-06	1.37757e-05
12	Fsd2	up	1.53803	3.01058	0.00507112	0.0131143
12	Aldh3b1	up	1.54322	7.80236	6.96141e-09	1.44289e-07
12	Tmem45a	up	1.54426	3.79883	0.000617791	0.00213946
12	Prr11	up	1.54488	5.27406	9.08352e-06	5.76668e-05
12	Card10	up	1.54548	9.55274	7.23221e-11	3.206e-09
12	Thsd7a	up	1.54597	6.38595	3.65173e-07	3.83369e-06
12	Col4a4	up	1.54751	5.54048	4.18999e-06	2.97804e-05
12	Glipr1	up	1.54926	5.36884	6.89731e-06	4.59361e-05
12	Il7	up	1.55229	5.30362	8.33603e-06	5.38349e-05
12	Ms4a6b	up	1.55435	6.31771	4.44001e-07	4.51897e-06
12	9530077C05Rik	up	1.55544	3.55281	0.00121282	0.00380802
12	BC055324	up	1.55602	7.11605	4.6233e-08	6.85566e-07
12	Egr2	up	1.55642	3.19647	0.00313638	0.00861748
12	Gpr34	up	1.55753	2.83293	0.00793686	0.0191982
12	Acot9	up	1.56024	10.358	1.01156e-11	6.77523e-10
12	Hey1	up	1.56384	6.47894	2.79947e-07	3.08022e-06
12	Nectin4	up	1.56601	4.18054	0.000211983	0.000853104
12	Rhbdf1	up	1.56615	10.7563	3.94274e-12	3.06973e-10
12	Tnfrsf23	up	1.56765	4.762	4.00837e-05	0.000204935
12	Spint1	up	1.56935	2.56661	0.0151789	0.0332117
12	Stmn1	up	1.57039	9.31714	1.30678e-10	5.31417e-09
12	Pgd	up	1.57393	11.9497	2.6412e-13	3.35293e-11
12	Cspg4	up	1.57499	3.40162	0.00182273	0.00542224
12	Bicc1	up	1.57725	7.16837	3.99458e-08	6.13917e-07
12	Gpr176	up	1.57759	3.77288	0.000663758	0.00227604
12	Ndrg1	up	1.5789	7.12397	4.52208e-08	6.7627e-07
12	Car13	up	1.57892	5.34007	7.49861e-06	4.92353e-05
12	Dusp14	up	1.58007	4.42769	0.000104864	0.000469469
12	Vash1	up	1.58227	5.82894	1.81575e-06	1.46348e-05
12	Arrdc2	up	1.58302	6.2574	5.27859e-07	5.20662e-06
12	Smim3	up	1.58456	5.58284	3.70531e-06	2.70114e-05
12	Bcl2a1b	up	1.58517	6.01125	1.0721e-06	9.4505e-06
12	Gstm4	up	1.58755	12.3963	1.00374e-13	1.4947e-11
12	Hist1h3h	up	1.58818	7.49024	1.63602e-08	2.93692e-07
12	Ubxn11	up	1.58869	2.84322	0.00773593	0.0187922
12	Pcyt1b	up	1.58929	4.57484	6.87501e-05	0.000327105
12	B4galnt4	up	1.59521	3.74396	0.000718904	0.00243573
12	Gm7582	up	1.59563	2.39475	0.0226918	0.0466675
12	Ppl	up	1.59751	5.73413	2.38942e-06	1.84629e-05
12	Lgi4	up	1.59852	3.90526	0.000459642	0.00165182
12	Dlg2	up	1.60175	3.50443	0.00138257	0.00427106
12	Grip1	up	1.60313	3.43735	0.00165633	0.0049921
12	Spaca6	up	1.60394	5.50265	4.67648e-06	3.27375e-05
12	Stk10	up	1.60447	9.95411	2.68443e-11	1.43463e-09
12	Fcho1	up	1.60537	4.65883	5.39833e-05	0.000264789
12	Mcam	up	1.60541	10.4912	7.3642e-12	5.11096e-10
12	Kcnj8	up	1.60646	6.96955	6.97162e-08	9.49651e-07
12	Arhgef2	up	1.60712	10.472	7.70739e-12	5.30116e-10
12	Rhbdl2	up	1.60731	3.3615	0.00202877	0.00594976
12	Gm14137	up	1.60766	5.51079	4.56717e-06	3.21445e-05
12	Ttc16	up	1.60775	3.37035	0.00198146	0.00582789
12	Map4k4	up	1.60845	11.949	2.64509e-13	3.35293e-11
12	Pnpla3	up	1.60879	2.74547	0.0098518	0.0229576
12	Gm3448	up	1.60893	2.78287	0.00898529	0.0212811
12	A130051J06Rik	up	1.61134	5.96367	1.22992e-06	1.05153e-05
12	Tspan17	up	1.61244	7.36654	2.30252e-08	3.89372e-07
12	Arhgef28	up	1.61512	3.18533	0.00322902	0.00884563
12	Matn2	up	1.61605	5.39974	6.30532e-06	4.24171e-05
12	Hist1h3i	up	1.61722	8.59316	8.42297e-10	2.44681e-08
12	Itga3	up	1.6181	6.48483	2.75274e-07	3.03752e-06
12	Kif15	up	1.61856	5.55266	4.04451e-06	2.89882e-05
12	Anks6	up	1.61932	5.04356	1.77371e-05	0.000101892
12	Armcx4	up	1.61996	6.25639	5.29388e-07	5.215e-06
12	Ppfia4	up	1.62075	9.42658	9.91888e-11	4.21429e-09
12	Rtl1	up	1.62262	2.69038	0.0112708	0.0257479
12	Samd4	up	1.6228	8.90024	3.78962e-10	1.2527e-08
12	Plpp2	up	1.6256	11.7377	4.21565e-13	4.82329e-11
12	Bcl2a1a	up	1.62579	4.62172	6.00733e-05	0.000291399
12	Brca1	up	1.62609	5.83772	1.77017e-06	1.43357e-05
12	Relb	up	1.62817	6.57621	2.1215e-07	2.43742e-06
12	Parvg	up	1.63012	6.7729	1.21394e-07	1.53498e-06
12	Cyp4f18	up	1.63132	7.18309	3.83392e-08	5.94587e-07
12	St3gal2	up	1.63458	6.65055	1.71729e-07	2.0466e-06
12	Trim47	up	1.63615	9.21029	1.71305e-10	6.56868e-09
12	Steap2	up	1.63888	6.65511	1.69516e-07	2.02338e-06
12	Noxa1	up	1.63912	6.07271	8.97952e-07	8.12181e-06
12	Gpc1	up	1.64007	10.2232	1.3977e-11	8.93246e-10
12	Nol3	up	1.64134	9.57531	6.83645e-11	3.06601e-09
12	2010003K11Rik	up	1.64335	5.10253	1.49477e-05	8.84859e-05
12	Hist1h2an	up	1.6438	2.92454	0.00630896	0.0157575
12	Adamts12	up	1.64634	7.02235	6.01077e-08	8.5049e-07
12	Ptp4a3	up	1.64747	8.5267	1.00284e-09	2.87506e-08
12	Them6	up	1.64756	7.95075	4.65603e-09	1.02312e-07
12	Hcn2	up	1.64852	5.12251	1.41054e-05	8.43464e-05
12	Gpr141	up	1.64875	4.30212	0.000150084	0.000634857
12	Tnfsf8	up	1.65096	2.96573	0.00568449	0.0144496
12	Ear2	up	1.65172	6.91923	8.03186e-08	1.07592e-06
12	3110035E14Rik	up	1.65306	4.19415	0.000203968	0.000826544
12	Rhox5	up	1.65339	3.2546	0.00269266	0.00757797
12	Psd4	up	1.65354	10.0224	2.27241e-11	1.25827e-09
12	Igsf8	up	1.65569	6.68819	1.54324e-07	1.88008e-06
12	Hist1h3d	up	1.65613	6.74555	1.31166e-07	1.629e-06
12	Lrrc8b	up	1.65691	5.644	3.10289e-06	2.30582e-05
12	Gm15931	up	1.65702	3.65972	0.000906163	0.00296728
12	Amz1	up	1.65722	10.0144	2.31727e-11	1.27392e-09
12	Dync2li1	up	1.65811	7.3541	2.38327e-08	3.99941e-07
12	Sgce	up	1.65874	11.1057	1.75477e-12	1.58406e-10
12	Usp20	up	1.66008	10.1511	1.66326e-11	9.89257e-10
12	Neurl1b	up	1.6614	7.06561	5.32433e-08	7.7042e-07
12	Stc2	up	1.66305	3.95095	0.00040458	0.00147784
12	Hist1h2bf	up	1.66433	4.56982	6.97493e-05	0.000331417
12	Trank1	up	1.66906	2.89119	0.0068613	0.0169368
12	Spon2	up	1.66975	3.93855	0.000418849	0.00152307
12	Fam83g	up	1.66993	8.65833	7.10247e-10	2.11941e-08
12	Irx3	up	1.67073	2.90278	0.00666435	0.0165074
12	Ptpre	up	1.67079	7.81854	6.66172e-09	1.39396e-07
12	Gpnmb	up	1.67177	3.97217	0.000381255	0.00140637
12	Hist1h2ag	up	1.67369	5.54685	4.11331e-06	2.93472e-05
12	Havcr2	up	1.67602	5.47162	5.11735e-06	3.54837e-05
12	Ubtd2	up	1.67614	5.05748	1.70354e-05	9.86562e-05
12	Tmem86a	up	1.68076	12.8665	3.71623e-14	6.35231e-12
12	2019-09-06	up	1.68845	7.14104	4.31141e-08	6.53443e-07
12	Tor4a	up	1.69103	8.44844	1.23245e-09	3.35761e-08
12	Sbspon	up	1.69107	3.53387	0.00127671	0.00398416
12	Adgrg1	up	1.69117	7.02843	5.90906e-08	8.39974e-07
12	Abcc3	up	1.69176	8.08097	3.27858e-09	7.56193e-08
12	Nrarp	up	1.69324	6.26026	5.2355e-07	5.17077e-06
12	Clspn	up	1.69461	5.32837	7.75781e-06	5.05646e-05
12	Dsg1c	up	1.69603	3.41627	0.00175262	0.0052401
12	2210013O21Rik	up	1.69695	10.0466	2.14295e-11	1.2084e-09
12	Fabp4	up	1.69761	6.46565	2.90775e-07	3.17431e-06
12	Sectm1a	up	1.69774	5.61539	3.37134e-06	2.47889e-05
12	Tmem237	up	1.69795	9.78335	4.08177e-11	1.99383e-09
12	Enc1	up	1.69866	10.1691	1.59251e-11	9.69283e-10
12	Apoa4	up	1.69872	4.549	7.40501e-05	0.000348602
12	Cyp2c39	up	1.69915	6.9963	6.46677e-08	8.96811e-07
12	Aoah	up	1.70075	6.66613	1.64296e-07	1.97801e-06
12	Ms4a4c	up	1.70282	5.42188	5.91256e-06	4.01625e-05
12	Apitd1	up	1.70528	2.96343	0.00571779	0.0145198
12	Scn1b	up	1.70804	6.2894	4.81544e-07	4.82061e-06
12	Spn	up	1.70837	6.31785	4.4382e-07	4.51897e-06
12	Sstr2	up	1.70882	4.26783	0.000165466	0.000689841
12	Shc4	up	1.70924	3.34471	0.00212149	0.00618503
12	Hebp2	up	1.71001	3.0961	0.00407119	0.0108574
12	Gria3	up	1.71133	5.43598	5.67538e-06	3.87401e-05
12	Hid1	up	1.7119	4.36053	0.000127057	0.000549886
12	Mmp27	up	1.71192	5.55303	4.0402e-06	2.89844e-05
12	Rrm2	up	1.71282	9.99299	2.4414e-11	1.33261e-09
12	Prf1	up	1.71317	3.8647	0.000514598	0.001822
12	Scara3	up	1.71386	6.25709	5.28325e-07	5.20787e-06
12	Emp1	up	1.71413	5.54803	4.09926e-06	2.92848e-05
12	Hist1h2ap	up	1.71668	7.88348	5.58551e-09	1.20493e-07
12	Frzb	up	1.71752	9.13386	2.08096e-10	7.64886e-09
12	Aurka	up	1.71936	9.13389	2.08081e-10	7.64886e-09
12	Atp1a2	up	1.72099	3.5759	0.00113906	0.00360896
12	Coro6	up	1.72126	4.3774	0.000121082	0.000527599
12	Lig1	up	1.72183	10.7849	3.68805e-12	2.90089e-10
12	Trim46	up	1.7255	2.98863	0.00536306	0.0137395
12	Plcd3	up	1.72714	6.47358	2.84259e-07	3.12318e-06
12	Ugt8a	up	1.72966	4.32436	0.000140867	0.000601172
12	Anln	up	1.73183	7.17534	3.91765e-08	6.03321e-07
12	Fam84b	up	1.73226	8.33528	1.6628e-09	4.25068e-08
12	Arl11	up	1.73236	5.31208	8.13383e-06	5.27959e-05
12	Abr	up	1.73706	12.6823	5.46827e-14	8.82867e-12
12	Greb1l	up	1.73751	6.86816	9.27507e-08	1.21283e-06
12	Mis18bp1	up	1.738	6.67718	1.59223e-07	1.92297e-06
12	Hk2	up	1.73847	7.10319	4.79261e-08	7.06139e-07
12	Casp1	up	1.73985	8.62723	7.70416e-10	2.27125e-08
12	Gm2666	up	1.73992	2.52107	0.0169078	0.0363413
12	Ephx1	up	1.74041	12.552	7.2036e-14	1.12744e-11
12	Fam64a	up	1.74041	4.44773	9.9017e-05	0.000445635
12	Cdc6	up	1.74135	5.08413	1.57675e-05	9.26245e-05
12	Nhs	up	1.74276	3.43018	0.00168849	0.00508004
12	Itih5	up	1.74424	6.89484	8.6029e-08	1.14145e-06
12	Kcnj2	up	1.74502	5.72947	2.42186e-06	1.86666e-05
12	Slc4a1	up	1.74513	3.11729	0.00385407	0.0103346
12	Bcl2a1d	up	1.74598	4.40432	0.000112112	0.000496271
12	Ch25h	up	1.74764	2.82093	0.00817713	0.0196708
12	Serpinb1a	up	1.74887	3.45545	0.0015777	0.00478331
12	Gzma	up	1.75075	3.58592	0.00110845	0.00352652
12	Col4a1	up	1.75333	9.71875	4.7878e-11	2.2806e-09
12	Wee1	up	1.75405	3.18232	0.00325447	0.00890104
12	H2-DMb1	up	1.75471	8.17322	2.56051e-09	6.11102e-08
12	Limk1	up	1.75571	9.0729	2.43159e-10	8.71395e-09
12	Ncr1	up	1.75817	3.93143	0.000427264	0.00155109
12	Kif1a	up	1.76093	5.0642	1.67064e-05	9.71719e-05
12	Mns1	up	1.76197	3.36815	0.00199315	0.00585761
12	Kif26a	up	1.76302	6.44655	3.07078e-07	3.31922e-06
12	9130409I23Rik	up	1.76585	4.24125	0.000178452	0.000735976
12	Zfp57	up	1.76675	3.99445	0.000358184	0.00133087
12	Cntnap1	up	1.76814	7.11577	4.62689e-08	6.85566e-07
12	Ace	up	1.76907	5.04329	1.7751e-05	0.000101934
12	Eda2r	up	1.76959	5.05476	1.71701e-05	9.91546e-05
12	Slc52a3	up	1.77364	5.01701	1.91574e-05	0.000108869
12	Bard1	up	1.7752	4.95497	2.29322e-05	0.000127335
12	Fmo4	up	1.77657	8.25144	2.07806e-09	5.10789e-08
12	Baiap3	up	1.77814	4.19828	0.000201592	0.000817993
12	Hist1h2ak	up	1.78096	6.62117	1.86679e-07	2.19745e-06
12	C1qtnf6	up	1.78156	7.00988	6.22479e-08	8.71925e-07
12	Aif1l	up	1.7843	3.78975	0.000633516	0.00218553
12	Ddit4	up	1.78652	4.80633	3.52634e-05	0.000183532
12	Slc4a3	up	1.79174	4.65671	5.4314e-05	0.000266241
12	Casp4	up	1.7923	9.90862	3.00033e-11	1.56261e-09
12	Apobec3	up	1.79278	11.8385	3.37285e-13	4.07776e-11
12	Clca3a1	up	1.79368	13.0639	2.46682e-14	4.5043e-12
12	Tenm4	up	1.79529	4.48145	8.98961e-05	0.000412082
12	Slc11a1	up	1.79549	11.187	1.45646e-12	1.37897e-10
12	Adamdec1	up	1.80198	6.47014	2.87071e-07	3.14731e-06
12	Lpcat4	up	1.80666	5.31092	8.16125e-06	5.29067e-05
12	Hist2h3c2	up	1.80832	7.78391	7.31963e-09	1.50292e-07
12	Fgd3	up	1.80927	8.54008	9.68188e-10	2.79662e-08
12	Anxa5	up	1.81095	20.9916	3.27259e-20	7.17072e-17
12	Tnfaip3	up	1.81108	8.97908	3.09312e-10	1.06373e-08
12	Adora1	up	1.81148	6.12368	7.75326e-07	7.22037e-06
12	Tnfsf13	up	1.81316	6.05579	9.42832e-07	8.45681e-06
12	Hist1h2bj	up	1.81608	6.60472	1.95621e-07	2.2817e-06
12	Vnn3	up	1.81912	10.8647	3.06232e-12	2.54964e-10
12	Macc1	up	1.8192	3.1915	0.00317743	0.00871208
12	Fmo2	up	1.82122	6.87831	9.01342e-08	1.1877e-06
12	Sh3bp4	up	1.82617	7.58128	1.27363e-08	2.39105e-07
12	Slc10a6	up	1.82915	3.96493	0.000389062	0.00143051
12	Cyp3a44	up	1.83178	2.99704	0.00524932	0.0135068
12	Tmem71	up	1.83238	10.5742	6.05063e-12	4.39832e-10
12	Igkv14-111	up	1.83296	2.5139	0.017196	0.0369011
12	Sgol1	up	1.8333	5.45353	5.39328e-06	3.71618e-05
12	Ctsk	up	1.83432	7.49154	1.63016e-08	2.93466e-07
12	Aim1l	up	1.83435	7.87541	5.709e-09	1.2264e-07
12	Esco2	up	1.83726	6.64721	1.73364e-07	2.06449e-06
12	Tmem178	up	1.8385	5.44417	5.54197e-06	3.80326e-05
12	Fam46b	up	1.83907	4.18104	0.000211684	0.000852405
12	Hist1h2ai	up	1.84356	5.16322	1.25328e-05	7.63952e-05
12	Ankrd55	up	1.8455	3.66961	0.000881949	0.00290099
12	Nxn	up	1.84782	5.63174	3.21526e-06	2.37895e-05
12	Icosl	up	1.84823	5.90482	1.45789e-06	1.21528e-05
12	Trpv4	up	1.85021	4.55604	7.25687e-05	0.000343219
12	Gpx7	up	1.85273	7.12383	4.52375e-08	6.7627e-07
12	Slc1a4	up	1.8529	4.18752	0.000207838	0.00083934
12	Sparcl1	up	1.85508	7.64761	1.06186e-08	2.04096e-07
12	Pqlc3	up	1.85642	7.49489	1.6152e-08	2.91116e-07
12	Nipal2	up	1.85831	2.74145	0.00994933	0.0231532
12	Adap1	up	1.85974	7.69392	9.35552e-09	1.85155e-07
12	Adcy2	up	1.86144	3.88385	0.0004879	0.00174033
12	Kif11	up	1.86359	8.24744	2.1003e-09	5.15431e-08
12	Hr	up	1.86426	4.13918	0.000238306	0.000939625
12	Ugt1a9	up	1.86638	6.10295	8.23018e-07	7.58321e-06
12	Hist1h2bp	up	1.86645	3.19924	0.00311369	0.0085695
12	Tff3	up	1.86703	2.65321	0.0123334	0.027856
12	Cyp2a5	up	1.86949	3.70649	0.000797033	0.00266279
12	Slc6a8	up	1.87088	7.3553	2.37534e-08	3.99924e-07
12	Vsig10	up	1.87416	8.92174	3.58516e-10	1.19542e-08
12	Prmt2	up	1.87483	8.17302	2.56186e-09	6.11102e-08
12	Bsn	up	1.87619	5.06043	1.68899e-05	9.7919e-05
12	Rhoc	up	1.87631	10.8923	2.87198e-12	2.42035e-10
12	Nt5e	up	1.87658	6.9998	6.40357e-08	8.8885e-07
12	Slc48a1	up	1.87936	14.0508	3.3874e-15	8.09011e-13
12	A530032D15Rik	up	1.87984	3.79145	0.000630546	0.00217626
12	Chmp4c	up	1.88237	7.46177	1.76964e-08	3.13065e-07
12	Rgs2	up	1.88257	6.97702	6.82659e-08	9.33361e-07
12	Igkv4-53	up	1.88522	2.38694	0.0231027	0.0473982
12	Dnah2	up	1.89126	3.97009	0.000383488	0.00141325
12	Igkv1-135	up	1.893	3.07061	0.00434769	0.0115093
12	Mal	up	1.89318	8.46514	1.17933e-09	3.24751e-08
12	Diaph3	up	1.89418	6.49603	2.66619e-07	2.9569e-06
12	Nrxn2	up	1.89612	8.67753	6.75511e-10	2.03157e-08
12	Cacna1h	up	1.89663	2.56541	0.0152223	0.0332841
12	Kbtbd13	up	1.89764	2.49077	0.0181564	0.0386352
12	Grrp1	up	1.89859	5.10931	1.46564e-05	8.70645e-05
12	Ncaph	up	1.90226	6.09607	8.3949e-07	7.69181e-06
12	Cyp4f16	up	1.90304	11.7254	4.33253e-13	4.8862e-11
12	Prr15l	up	1.90687	6.01096	1.07299e-06	9.45087e-06
12	Fignl1	up	1.90889	6.27568	5.00882e-07	4.98541e-06
12	Ctgf	up	1.91014	6.06809	9.09997e-07	8.21514e-06
12	Tmc5	up	1.9103	2.82243	0.00814674	0.0196223
12	Ighv1-74	up	1.91069	2.59163	0.0143	0.0316087
12	Cenpi	up	1.91082	7.71556	8.81858e-09	1.76119e-07
12	Gdpd1	up	1.91152	6.79738	1.13274e-07	1.44422e-06
12	Smpd5	up	1.91169	4.39941	0.0001137	0.000501704
12	D8Ertd82e	up	1.91485	6.19693	6.28009e-07	6.02226e-06
12	Gyltl1b	up	1.91792	4.05904	0.000298747	0.00113956
12	Mex3a	up	1.91895	3.691	0.00083168	0.0027617
12	Il1r2	up	1.91903	4.0867	0.000276355	0.00106688
12	Hist1h1b	up	1.92259	7.19983	3.65905e-08	5.72095e-07
12	Fchsd1	up	1.92499	9.29048	1.39789e-10	5.62754e-09
12	Chtf18	up	1.92509	5.5575	3.98813e-06	2.86644e-05
12	Hist1h2bn	up	1.92912	7.24347	3.24033e-08	5.15561e-07
12	Smoc2	up	1.92915	7.73386	8.38911e-09	1.68861e-07
12	Mlkl	up	1.92958	10.779	3.73939e-12	2.92626e-10
12	Cd24a	up	1.93076	4.94137	2.3854e-05	0.000131656
12	Spc25	up	1.93281	8.24673	2.10429e-09	5.15585e-08
12	Zfp37	up	1.93373	11.4823	7.45676e-13	7.84878e-11
12	Adamts4	up	1.93504	4.55152	7.3516e-05	0.00034695
12	H2-Aa	up	1.93527	6.99422	6.50459e-08	9.00797e-07
12	Meox1	up	1.93647	4.03637	0.000318412	0.00120558
12	4930452B06Rik	up	1.93838	4.02488	0.000328865	0.00123813
12	Nusap1	up	1.93972	10.1942	1.49894e-11	9.29158e-10
12	Nck2	up	1.94003	13.0516	2.53055e-14	4.56631e-12
12	Fkbp5	up	1.9416	4.14268	0.000235958	0.000932087
12	Anxa2	up	1.94454	6.50789	2.57749e-07	2.87099e-06
12	Adamts14	up	1.94574	7.27787	2.94464e-08	4.78442e-07
12	Sfn	up	1.94608	6.10825	8.10553e-07	7.48861e-06
12	Adrbk2	up	1.9495	8.81637	4.70767e-10	1.5043e-08
12	Car2	up	1.95255	8.48288	1.12546e-09	3.14431e-08
12	Nek2	up	1.95452	8.74548	5.6591e-10	1.74296e-08
12	Rtn4	up	1.95741	12.1477	1.71496e-13	2.34857e-11
12	Arhgef39	up	1.95829	6.24651	5.44626e-07	5.32747e-06
12	Kif20b	up	1.95897	8.2151	2.28947e-09	5.54754e-08
12	Dpep1	up	1.95902	6.01701	1.05442e-06	9.31072e-06
12	Tmod1	up	1.96088	3.24907	0.00273219	0.00767234
12	Vcam1	up	1.9627	9.07478	2.41992e-10	8.69244e-09
12	Cxcr4	up	1.96282	5.56442	3.9088e-06	2.82265e-05
12	1700047I17Rik2	up	1.96374	3.37443	0.00196006	0.00577808
12	Nos2	up	1.96463	3.76169	0.000684592	0.00233465
12	Als2cr12	up	1.96761	3.67322	0.000873257	0.00287549
12	Cfap69	up	1.97051	5.28745	8.73684e-06	5.5999e-05
12	Hist1h3b	up	1.97502	8.26638	1.99696e-09	4.94023e-08
12	1810010H24Rik	up	1.97628	9.12246	2.14239e-10	7.82382e-09
12	Smpdl3b	up	1.97771	4.49983	8.52792e-05	0.000395289
12	Ipcef1	up	1.97955	5.03842	1.80036e-05	0.000103168
12	Synj2	up	1.98015	8.16497	2.61762e-09	6.20542e-08
12	Ffar4	up	1.98384	3.3558	0.0020598	0.00603038
12	H2-Ab1	up	1.98697	7.07632	5.16696e-08	7.51905e-07
12	Sphk1	up	1.98954	5.25331	9.64782e-06	6.1022e-05
12	Nalcn	up	1.99384	3.03501	0.004764	0.0124159
12	Kif12	up	1.9942	5.20156	1.12124e-05	6.93449e-05
12	Hist1h2bk	up	1.99532	6.60314	1.96504e-07	2.29026e-06
12	Stap1	up	1.99986	7.46789	1.73999e-08	3.08532e-07
12	Serpinb6a	up	2.00053	13.3253	1.44335e-14	2.95176e-12
12	Ccr3	up	2.00837	5.58192	3.71519e-06	2.70577e-05
12	Siglecf	up	2.00877	6.72524	1.38937e-07	1.71856e-06
12	Sftpd	up	2.01111	8.45956	1.19682e-09	3.28976e-08
12	Hist1h2af	up	2.01347	5.40534	6.20354e-06	4.18058e-05
12	1700011H14Rik	up	2.01423	6.12875	7.64091e-07	7.13741e-06
12	Stil	up	2.01453	5.34702	7.34864e-06	4.83956e-05
12	Hddc2	up	2.01575	9.91504	2.95355e-11	1.55068e-09
12	Epcam	up	2.02179	3.54718	0.00123148	0.00386031
12	Mfsd2a	up	2.0223	3.80452	0.000608131	0.00210934
12	Slc24a3	up	2.02275	5.8691	1.61656e-06	1.32805e-05
12	Themis	up	2.02399	5.94822	1.28605e-06	1.09101e-05
12	Tmem229a	up	2.02409	7.88123	5.6196e-09	1.21058e-07
12	Ppp2r2b	up	2.02831	4.0132	0.000339826	0.00127314
12	Ppp1r26	up	2.02903	4.76705	3.95034e-05	0.000202711
12	Slc51b	up	2.02982	3.28455	0.00248819	0.00708314
12	Cd36	up	2.03079	9.24859	1.55438e-10	6.09747e-09
12	Tagln2	up	2.03793	7.22061	3.45319e-08	5.42674e-07
12	Unc119	up	2.0392	12.7715	4.53349e-14	7.47684e-12
12	Cxcl14	up	2.04101	4.45086	9.81336e-05	0.000442438
12	Card14	up	2.04228	3.31655	0.00228614	0.00660106
12	Iqck	up	2.04306	3.89304	0.000475564	0.00169988
12	Rasd1	up	2.04382	4.17349	0.000216258	0.000867408
12	Inpp5j	up	2.04489	3.30181	0.00237721	0.00682674
12	Smim24	up	2.04504	3.17091	0.00335281	0.00913579
12	Dyrk3	up	2.04537	7.66829	1.00344e-08	1.96218e-07
12	Nrg2	up	2.04634	4.60469	6.30933e-05	0.000303839
12	Gja5	up	2.04669	8.51916	1.02293e-09	2.90123e-08
12	B4galt6	up	2.0491	8.62625	7.72379e-10	2.27125e-08
12	Cd74	up	2.05037	8.53748	9.74829e-10	2.81051e-08
12	Apoc2	up	2.05061	9.51662	7.91519e-11	3.46866e-09
12	Chrnb1	up	2.05123	6.74081	1.32939e-07	1.64836e-06
12	Tead4	up	2.05234	5.11405	1.44558e-05	8.6173e-05
12	Cybb	up	2.0533	11.1113	1.73226e-12	1.58406e-10
12	Gm11843	up	2.05349	4.75498	4.09046e-05	0.000208298
12	Casc5	up	2.05427	6.53703	2.37201e-07	2.68105e-06
12	Arg2	up	2.05651	2.61809	0.0134219	0.0299048
12	Ttc39a	up	2.05767	5.15367	1.28852e-05	7.82136e-05
12	Ceacam18	up	2.05799	3.67172	0.000876855	0.0028861
12	Slc25a24	up	2.05898	8.75808	5.4766e-10	1.69697e-08
12	Fut7	up	2.05902	4.04989	0.000306533	0.00116549
12	S100a11	up	2.06053	7.39587	2.12298e-08	3.65457e-07
12	Plcxd1	up	2.06184	9.02146	2.77414e-10	9.69241e-09
12	Pif1	up	2.06297	4.64952	5.54509e-05	0.000271207
12	Parm1	up	2.06378	4.47854	9.06482e-05	0.000414575
12	Ms4a4a	up	2.06857	3.6343	0.000971429	0.00315406
12	Clec4b1	up	2.06965	6.32745	4.31776e-07	4.41799e-06
12	Serpinb6b	up	2.07063	8.62018	7.8475e-10	2.29267e-08
12	Evpl	up	2.07513	3.88942	0.000480382	0.00171511
12	Lpl	up	2.07653	9.97304	2.56314e-11	1.38428e-09
12	Itgb6	up	2.07658	4.65737	5.42107e-05	0.00026582
12	Xlr4a	up	2.07738	2.43584	0.0206376	0.0430959
12	Hist1h2bh	up	2.07883	7.74829	8.0653e-09	1.63632e-07
12	Sirpb1c	up	2.08133	6.25518	5.31232e-07	5.22976e-06
12	Bmper	up	2.08397	5.42963	5.78107e-06	3.93739e-05
12	Abhd2	up	2.08706	10.4763	7.62937e-12	5.27114e-10
12	Stambpl1	up	2.0871	8.5202	1.02014e-09	2.90123e-08
12	Cd9	up	2.08852	9.45688	9.19246e-11	3.9395e-09
12	Ltbp2	up	2.08911	5.55367	4.03266e-06	2.89438e-05
12	Ube2c	up	2.0967	5.68783	2.73257e-06	2.06058e-05
12	Tes	up	2.09751	7.7052	9.07149e-09	1.80465e-07
12	Naip2	up	2.09799	14.3937	1.73968e-15	4.47497e-13
12	Tacc3	up	2.09807	9.35167	1.19769e-10	4.99191e-09
12	Lamc2	up	2.09942	6.95353	7.2928e-08	9.88092e-07
12	Cdca7l	up	2.10148	7.3218	2.60653e-08	4.32205e-07
12	Actc1	up	2.11098	2.46838	0.0191324	0.0404372
12	Angpt2	up	2.11484	7.42328	1.96807e-08	3.42248e-07
12	Chaf1a	up	2.11635	10.0367	2.19497e-11	1.22423e-09
12	Espl1	up	2.12593	6.22671	5.76487e-07	5.60695e-06
12	Spag5	up	2.12609	6.49827	2.64923e-07	2.94449e-06
12	Sh3pxd2b	up	2.13279	7.3498	2.41184e-08	4.04293e-07
12	Ighv1-26	up	2.1335	3.12715	0.00375681	0.0100985
12	Hist1h3g	up	2.13511	5.07649	1.6121e-05	9.43396e-05
12	Ifnlr1	up	2.136	6.19894	6.24381e-07	5.99672e-06
12	Hmmr	up	2.13926	7.98033	4.29871e-09	9.63941e-08
12	Lepr	up	2.14307	7.00908	6.23893e-08	8.72313e-07
12	Mcm6	up	2.14308	11.4815	7.47113e-13	7.84878e-11
12	Pygo1	up	2.15067	7.86116	5.93391e-09	1.27115e-07
12	Bub1b	up	2.1525	6.92257	7.95667e-08	1.06839e-06
12	AA986860	up	2.1533	4.95477	2.29453e-05	0.000127335
12	Cul7	up	2.1539	17.4389	7.55713e-18	5.03962e-15
12	Sele	up	2.15641	4.75835	4.05086e-05	0.000206694
12	Sema7a	up	2.15644	3.68545	0.000844446	0.00279683
12	Pcdh17	up	2.15716	10.6455	5.11356e-12	3.80737e-10
12	Clip2	up	2.16352	10.8034	3.53205e-12	2.82159e-10
12	H2-Eb1	up	2.16511	7.30695	2.71619e-08	4.48449e-07
12	Ankrd13b	up	2.16518	9.32506	1.28089e-10	5.22506e-09
12	Nid1	up	2.16585	8.63065	7.63542e-10	2.26101e-08
12	Ect2	up	2.17397	8.36296	1.54511e-09	3.99645e-08
12	Slc16a5	up	2.17667	6.47426	2.83709e-07	3.11938e-06
12	Fancd2	up	2.17702	5.30441	8.31708e-06	5.37805e-05
12	Ighv6-6	up	2.17948	2.43047	0.0208957	0.043546
12	Optc	up	2.18093	3.7043	0.000801843	0.00267712
12	Hist1h2bl	up	2.18338	6.2194	5.88722e-07	5.70064e-06
12	Pdgfb	up	2.18772	8.93952	3.42459e-10	1.15492e-08
12	Plin4	up	2.19272	6.9158	8.1096e-08	1.08349e-06
12	Sync	up	2.19681	4.22785	0.000185374	0.000761101
12	Uhrf1	up	2.20242	6.84902	9.78981e-08	1.27359e-06
12	Lama5	up	2.20482	9.47865	8.7042e-11	3.76598e-09
12	Ltb	up	2.20488	5.54738	4.107e-06	2.93264e-05
12	Itgax	up	2.20494	8.46805	1.17033e-09	3.23637e-08
12	Entpd2	up	2.20746	12.1704	1.63284e-13	2.27677e-11
12	Galnt12	up	2.20847	4.62721	5.91323e-05	0.000287289
12	Itgbl1	up	2.20939	6.64242	1.75739e-07	2.08468e-06
12	St6galnac2	up	2.2097	6.8991	8.50031e-08	1.12979e-06
12	Insl6	up	2.21517	4.14405	0.000235046	0.00092971
12	Ankrd6	up	2.21637	10.2675	1.2565e-11	8.1662e-10
12	Clmp	up	2.21775	7.65908	1.02906e-08	1.99541e-07
12	Spdl1	up	2.21808	9.02924	2.7193e-10	9.52251e-09
12	Gm42791	up	2.21834	2.82794	0.00803588	0.0193905
12	Itpr3	up	2.22426	9.08498	2.35765e-10	8.48863e-09
12	Ighv1-55	up	2.24498	2.94784	0.00594809	0.0150098
12	Ier3	up	2.24649	6.11272	8.00194e-07	7.41146e-06
12	Arc	up	2.24825	3.93684	0.000420853	0.00152963
12	Pcdhb9	up	2.24852	5.44354	5.55208e-06	3.80693e-05
12	Tubb3	up	2.25201	4.06236	0.000295966	0.00113121
12	Lrrc8e	up	2.25398	9.78605	4.05473e-11	1.98695e-09
12	Slc20a1	up	2.25676	9.62413	6.05412e-11	2.77188e-09
12	Klhl13	up	2.25779	11.5463	6.45883e-13	6.92766e-11
12	Trib3	up	2.25795	5.29442	8.56176e-06	5.51071e-05
12	Ptpn14	up	2.26296	7.8788	5.65684e-09	1.2169e-07
12	Ptgfr	up	2.26478	5.79352	2.01177e-06	1.59881e-05
12	Uchl1	up	2.26494	4.12357	0.000249048	0.000976207
12	Ccne1	up	2.26526	4.26371	0.000167419	0.000696088
12	Ighv14-2	up	2.26902	2.94699	0.005961	0.0150253
12	Ntrk2	up	2.27252	4.19746	0.000202061	0.000819463
12	Kcne3	up	2.27449	7.47178	1.72144e-08	3.05949e-07
12	Slc4a5	up	2.2749	3.29764	0.00240359	0.00688571
12	Hist1h3c	up	2.27809	6.90722	8.30809e-08	1.10808e-06
12	Unc5b	up	2.27996	11.0721	1.89554e-12	1.70022e-10
12	Tlr1	up	2.28013	8.68025	6.7074e-10	2.02118e-08
12	Mki67	up	2.28036	7.15683	4.12544e-08	6.29612e-07
12	Prg2	up	2.28368	2.54026	0.0161581	0.0349701
12	Atp2b2	up	2.28447	5.44873	5.46912e-06	3.75999e-05
12	Cx3cr1	up	2.28797	9.87849	3.2303e-11	1.65154e-09
12	Col4a5	up	2.29824	7.82485	6.54864e-09	1.37593e-07
12	4930427A07Rik	up	2.30242	5.6972	2.65937e-06	2.01523e-05
12	Tgfb2	up	2.30785	7.32694	2.56963e-08	4.26548e-07
12	Hamp2	up	2.30856	4.12194	0.0002502	0.000979472
12	Folh1	up	2.31089	4.35549	0.000128898	0.000556286
12	Olfm2	up	2.31683	9.23706	1.60048e-10	6.21471e-09
12	Lrp8	up	2.31997	4.90852	2.62353e-05	0.000142593
12	Gm5640	up	2.32551	3.49422	0.00142121	0.00437512
12	Adrb2	up	2.32697	10.2365	1.35373e-11	8.68764e-10
12	Vtcn1	up	2.3299	5.96703	1.21807e-06	1.04431e-05
12	Slamf9	up	2.33331	8.53414	9.83436e-10	2.82471e-08
12	Npdc1	up	2.33508	11.8824	3.06209e-13	3.78761e-11
12	Sox4	up	2.33805	11.5582	6.28874e-13	6.79272e-11
12	Spats2l	up	2.33891	12.5147	7.79713e-14	1.208e-11
12	Epb41l1	up	2.34178	12.9508	3.11797e-14	5.43448e-12
12	Parpbp	up	2.34328	5.13232	1.37092e-05	8.24274e-05
12	Hist1h2br	up	2.3438	3.70986	0.000789685	0.00264162
12	Hhat	up	2.34449	11.9344	2.73121e-13	3.43371e-11
12	Cbr1	up	2.34571	19.0214	6.02041e-19	7.69508e-16
12	Kif4	up	2.34703	7.33811	2.49125e-08	4.15786e-07
12	Tmem171	up	2.34766	3.42608	0.00170717	0.00512227
12	Plat	up	2.35064	6.28123	4.92963e-07	4.91298e-06
12	Arhgap11a	up	2.35125	10.8351	3.28096e-12	2.66261e-10
12	Fhl3	up	2.35221	5.18334	1.18218e-05	7.24712e-05
12	Slc22a26	up	2.35313	4.00928	0.000343586	0.00128566
12	Rgs8	up	2.35592	4.92752	2.48308e-05	0.000136458
12	Rbp7	up	2.35656	5.94911	1.28274e-06	1.09062e-05
12	Hpca	up	2.35685	3.75842	0.000690793	0.00235244
12	Cand2	up	2.35767	9.76311	4.29079e-11	2.06957e-09
12	Cdca3	up	2.3591	12.2272	1.444e-13	2.03194e-11
12	Iqgap3	up	2.36002	6.9184	8.05049e-08	1.07747e-06
12	C2cd4c	up	2.36051	5.11329	1.44879e-05	8.6281e-05
12	Ighv5-9-1	up	2.36116	2.82289	0.00813755	0.0196063
12	Foxm1	up	2.3636	5.41839	5.97291e-06	4.04649e-05
12	Cgref1	up	2.36756	5.96242	1.2344e-06	1.05419e-05
12	Igkv12-44	up	2.37171	2.43518	0.0206692	0.0431561
12	Exoc3l4	up	2.37284	5.91525	1.41462e-06	1.18565e-05
12	Hsf2bp	up	2.37301	4.68639	4.98596e-05	0.000248053
12	Spatc1	up	2.37542	5.00031	2.01076e-05	0.000113553
12	Vdr	up	2.37551	2.91744	0.00642292	0.0159975
12	Smox	up	2.37592	8.82277	4.63019e-10	1.48884e-08
12	Ddit4l	up	2.37704	6.63977	1.77068e-07	2.0972e-06
12	Ankrd1	up	2.37759	5.73902	2.3558e-06	1.82399e-05
12	Gstm1	up	2.38112	14.5298	1.33994e-15	3.67001e-13
12	Igf2bp3	up	2.3813	6.39623	3.54589e-07	3.73509e-06
12	RP23-234F23.1	up	2.3867	6.74591	1.31034e-07	1.62869e-06
12	Gm2619	up	2.388	4.26639	0.000166147	0.000691924
12	Ngf	up	2.3894	9.65285	5.63722e-11	2.62011e-09
12	Sema3g	up	2.39034	5.89455	1.50186e-06	1.24651e-05
12	Abcc5	up	2.39483	13.8977	4.57787e-15	1.06387e-12
12	Osbpl10	up	2.39742	6.08911	8.56492e-07	7.81957e-06
12	Mtmr11	up	2.39825	8.8191	4.67441e-10	1.49992e-08
12	H2-Q1	up	2.39873	6.16965	6.79247e-07	6.45495e-06
12	Cenpe	up	2.39967	6.55394	2.2604e-07	2.57266e-06
12	Hist1h2bm	up	2.40069	6.65659	1.68807e-07	2.01648e-06
12	Sirpb1a	up	2.40358	6.31044	4.53354e-07	4.5989e-06
12	Tuba8	up	2.40404	6.40774	3.43107e-07	3.63941e-06
12	Melk	up	2.40857	4.92726	2.48497e-05	0.000136513
12	Phlda2	up	2.41181	4.2622	0.000168136	0.000698881
12	Tmem45b	up	2.41457	3.99985	0.000352802	0.00131331
12	Ska1	up	2.42692	4.64809	5.568e-05	0.000272241
12	Col4a3	up	2.42905	5.73032	2.41591e-06	1.86301e-05
12	Plxna3	up	2.43263	6.58986	2.04066e-07	2.35868e-06
12	Smpd3	up	2.43391	7.75712	7.87366e-09	1.60167e-07
12	Csprs	up	2.43578	6.94433	7.48387e-08	1.01135e-06
12	A4galt	up	2.44671	9.33735	1.24177e-10	5.13378e-09
12	Map3k6	up	2.44957	6.26141	5.21825e-07	5.15706e-06
12	Morc4	up	2.45209	11.4725	7.62377e-13	7.95465e-11
12	Slc39a4	up	2.45351	13.7383	6.28178e-15	1.35704e-12
12	Mtcl1	up	2.45568	4.57205	6.93039e-05	0.000329505
12	Ehf	up	2.45966	6.10448	8.19408e-07	7.56191e-06
12	Itga6	up	2.46225	7.64782	1.06125e-08	2.04096e-07
12	Vnn1	up	2.4626	6.84179	9.99156e-08	1.29544e-06
12	Ndc80	up	2.46313	8.24087	2.13743e-09	5.21207e-08
12	Tceal8	up	2.46414	9.05875	2.52126e-10	8.97241e-09
12	Maff	up	2.46592	7.51976	1.50827e-08	2.7606e-07
12	Arnt2	up	2.46764	3.81667	0.000588012	0.00204976
12	Cdkn2a	up	2.46791	4.26797	0.000165402	0.000689759
12	Prc1	up	2.47661	7.49065	1.63416e-08	2.93692e-07
12	Ms4a7	up	2.48819	7.95987	4.54282e-09	1.004e-07
12	Gm28700	up	2.48906	2.71524	0.0106085	0.024461
12	Sult1e1	up	2.49436	3.56854	0.00116208	0.00367279
12	Ccna2	up	2.49788	8.78683	5.08253e-10	1.60074e-08
12	Ctla4	up	2.50669	4.12366	0.000248989	0.000976207
12	Depdc1b	up	2.51263	4.72337	4.48144e-05	0.000226479
12	Cstb	up	2.51434	21.4013	1.83983e-20	4.70322e-17
12	Clcf1	up	2.51438	8.02507	3.81043e-09	8.62011e-08
12	Igkv4-57-1	up	2.51541	2.96561	0.00568616	0.0144514
12	Dlgap5	up	2.5264	7.26446	3.05653e-08	4.92448e-07
12	Kntc1	up	2.53119	7.13212	4.42024e-08	6.64031e-07
12	Hist1h2ah	up	2.53216	6.46674	2.89865e-07	3.16663e-06
12	Pak3	up	2.53386	3.87271	0.000503256	0.00178978
12	Kif2c	up	2.53717	7.96681	4.45848e-09	9.92514e-08
12	Dsn1	up	2.53871	9.28483	1.41804e-10	5.69369e-09
12	Lpar2	up	2.5405	8.80078	4.90178e-10	1.55338e-08
12	Igkv5-48	up	2.54106	2.8087	0.00842919	0.0201727
12	Hcar2	up	2.5432	6.30781	4.56786e-07	4.62852e-06
12	Cd14	up	2.54531	6.03275	1.00761e-06	8.95925e-06
12	Ncapg	up	2.54581	7.53856	1.43225e-08	2.64992e-07
12	Tbc1d31	up	2.54748	15.1668	4.04165e-16	1.47597e-13
12	Lamc3	up	2.55281	5.93349	1.34196e-06	1.1328e-05
12	Slc41a3	up	2.55305	6.40033	3.50456e-07	3.702e-06
12	Aspm	up	2.55661	8.68631	6.60211e-10	1.9973e-08
12	Racgap1	up	2.55795	9.24341	1.57491e-10	6.14656e-09
12	Cdc25c	up	2.55851	6.83641	1.01446e-07	1.31306e-06
12	Cidec	up	2.55945	6.30496	4.60527e-07	4.65015e-06
12	Gm9949	up	2.56286	5.50515	4.64266e-06	3.25453e-05
12	Lgals1	up	2.56423	9.87509	3.25741e-11	1.65437e-09
12	Gm609	up	2.56565	7.02687	5.93508e-08	8.42891e-07
12	Mmp24	up	2.5672	5.88911	1.52567e-06	1.26217e-05
12	Fam107a	up	2.56785	5.04775	1.75228e-05	0.000100926
12	Dusp13	up	2.56832	3.93201	0.000426572	0.00154895
12	Ptgr1	up	2.57033	8.77276	5.27169e-10	1.64344e-08
12	Pak1	up	2.57039	15.3607	2.82753e-16	1.11202e-13
12	Plekhh1	up	2.57621	6.1516	7.15457e-07	6.74473e-06
12	Cdh6	up	2.58692	4.92329	2.51367e-05	0.000137843
12	Pira2	up	2.59179	5.86107	1.65452e-06	1.35381e-05
12	Peg10	up	2.59223	8.21235	2.30636e-09	5.57085e-08
12	Prss8	up	2.60274	10.5984	5.71389e-12	4.21345e-10
12	Kif20a	up	2.60627	9.21523	1.6917e-10	6.50309e-09
12	Rad54b	up	2.60737	6.76153	1.25364e-07	1.56966e-06
12	Uap1l1	up	2.60764	16.4955	3.73981e-17	2.12449e-14
12	Panx1	up	2.61086	7.78718	7.25491e-09	1.49363e-07
12	Cfap53	up	2.61159	6.77515	1.20625e-07	1.52779e-06
12	Cdca5	up	2.61213	7.98823	4.2081e-09	9.4778e-08
12	Klra17	up	2.61227	4.54186	7.55858e-05	0.000354402
12	Rundc3b	up	2.62064	5.51431	4.52082e-06	3.1866e-05
12	Lysmd2	up	2.62157	7.95173	4.64372e-09	1.02188e-07
12	Bub1	up	2.62324	6.90567	8.34437e-08	1.11195e-06
12	2310007B03Rik	up	2.62722	3.68206	0.000852346	0.00281873
12	Arhgap27	up	2.62734	17.2219	1.08477e-17	6.65528e-15
12	Aurkb	up	2.62944	7.49551	1.61247e-08	2.90965e-07
12	Agpat9	up	2.63356	9.89445	3.10637e-11	1.60423e-09
12	Tstd1	up	2.63556	9.68918	5.15146e-11	2.43117e-09
12	Myom3	up	2.63789	5.10058	1.50323e-05	8.89184e-05
12	Gm10645	up	2.63976	4.02235	0.000331206	0.00124541
12	Gm15801	up	2.64524	4.11138	0.000257772	0.0010045
12	Gm8783	up	2.64524	4.11138	0.000257772	0.0010045
12	Wfdc15b	up	2.64836	4.08681	0.000276269	0.00106682
12	Mgst3	up	2.65318	10.5334	6.66336e-12	4.77583e-10
12	Epdr1	up	2.65723	6.82719	1.04122e-07	1.34543e-06
12	Hs6st2	up	2.65843	4.58891	6.6023e-05	0.000316216
12	Srxn1	up	2.65908	11.7782	3.85351e-13	4.51184e-11
12	Nrip2	up	2.66436	7.96448	4.48659e-09	9.9674e-08
12	A1bg	up	2.66498	2.9261	0.00628415	0.015706
12	Fam83d	up	2.67165	4.91572	2.56945e-05	0.000139901
12	Cx3cl1	up	2.68353	8.75723	5.48875e-10	1.69731e-08
12	Gm15433	up	2.68383	4.63507	5.7808e-05	0.000281747
12	Cdk1	up	2.70266	10.5921	5.80031e-12	4.23643e-10
12	Myo15b	up	2.70288	4.37984	0.000120239	0.000524974
12	Slc22a29	up	2.70301	3.76436	0.000679573	0.00232063
12	Cep55	up	2.70437	7.43011	1.93126e-08	3.36906e-07
12	Igfbp1	up	2.70601	3.76556	0.000677323	0.00231479
12	Prtg	up	2.70658	4.91934	2.54265e-05	0.000138765
12	Dnah5	up	2.70806	5.17676	1.20499e-05	7.3722e-05
12	Cyp21a1	up	2.70807	5.05169	1.73239e-05	9.99302e-05
12	Ptges	up	2.70843	7.8035	6.93988e-09	1.44038e-07
12	Vill	up	2.72321	10.4414	8.28907e-12	5.67579e-10
12	Ddr1	up	2.72664	7.97527	4.35777e-09	9.75758e-08
12	Src	up	2.73282	19.8246	1.78271e-19	3.03813e-16
12	Cdh19	up	2.73584	6.55006	2.28557e-07	2.59675e-06
12	Dnah12	up	2.74562	5.21664	1.07319e-05	6.69946e-05
12	Gprc5b	up	2.75392	6.41168	3.39258e-07	3.60356e-06
12	Dab1	up	2.75912	5.76002	2.21676e-06	1.73561e-05
12	Nuf2	up	2.75976	8.20872	2.32883e-09	5.61628e-08
12	Aplnr	up	2.7614	4.44627	9.94296e-05	0.00044736
12	Knstrn	up	2.76595	9.15914	1.95109e-10	7.3709e-09
12	D330045A20Rik	up	2.7757	4.36366	0.000125926	0.000545606
12	Hhipl2	up	2.77895	8.86432	4.15807e-10	1.35984e-08
12	Psat1	up	2.77917	5.50114	4.69699e-06	3.28511e-05
12	Ocstamp	up	2.78471	6.42516	3.26431e-07	3.49149e-06
12	Gsta2	up	2.78956	6.53528	2.38386e-07	2.69049e-06
12	Cdh17	up	2.79751	2.90468	0.00663261	0.0164507
12	Kifc1	up	2.79811	6.86892	9.25534e-08	1.21228e-06
12	Rsph4a	up	2.80169	4.49019	8.76708e-05	0.000404298
12	Cdc20	up	2.80764	7.00138	6.37513e-08	8.85704e-07
12	Golm1	up	2.81341	12.2781	1.29395e-13	1.83765e-11
12	Cdkn1a	up	2.81612	4.83939	3.20482e-05	0.000168977
12	Pygb	up	2.82457	19.6382	2.35566e-19	3.61312e-16
12	Plch1	up	2.83168	4.91458	2.57794e-05	0.000140264
12	Btc	up	2.83467	13.2941	1.53793e-14	3.10378e-12
12	Kif18b	up	2.86339	5.66607	2.91054e-06	2.18191e-05
12	Tpx2	up	2.86629	8.45164	1.22209e-09	3.34721e-08
12	Cyp3a57	up	2.86661	6.97964	6.77653e-08	9.30513e-07
12	Krt23	up	2.86738	7.5064	1.56478e-08	2.84367e-07
12	Gm45234	up	2.87425	2.36194	0.0244639	0.049745
12	Dnase1	up	2.87747	5.25031	9.73224e-06	6.14787e-05
12	Calml4	up	2.88442	8.38107	1.47272e-09	3.83888e-08
12	Eps8l3	up	2.89763	5.79999	1.97441e-06	1.57481e-05
12	Igsf9	up	2.89871	5.48311	4.94938e-06	3.44123e-05
12	Glis3	up	2.90027	12.4235	9.47096e-14	1.42417e-11
12	Scn5a	up	2.90538	3.8125	0.000594847	0.00206888
12	Fgd1	up	2.9076	11.6822	4.76844e-13	5.29988e-11
12	Glipr2	up	2.91771	8.52412	1.00968e-09	2.88564e-08
12	Ugt1a8	up	2.92142	2.63604	0.0128548	0.0288719
12	Tnfrsf9	up	2.92725	5.94148	1.31136e-06	1.10941e-05
12	Fstl3	up	2.93168	6.22524	5.78942e-07	5.62726e-06
12	Egflam	up	2.9427	7.70189	9.15404e-09	1.81871e-07
12	Pbk	up	2.94585	7.58743	1.2523e-08	2.35678e-07
12	Spin2c	up	2.95979	5.3328	7.65867e-06	5.00719e-05
12	Cyp4a10	up	2.95996	4.99698	2.03026e-05	0.000114317
12	Gtse1	up	2.96496	8.93935	3.42606e-10	1.15492e-08
12	Fam19a2	up	2.96595	5.69993	2.63841e-06	2.00336e-05
12	F2rl1	up	2.96655	7.98131	4.2873e-09	9.62792e-08
12	Pkmyt1	up	2.97363	9.06827	2.46061e-10	8.77695e-09
12	Nup62cl	up	2.983	4.55225	7.33617e-05	0.000346329
12	Tnfrsf12a	up	2.98412	7.0076	6.2649e-08	8.74349e-07
12	Troap	up	2.98439	5.58702	3.66067e-06	2.67368e-05
12	Cyp2d12	up	2.99317	5.79039	2.03012e-06	1.6092e-05
12	Nipal1	up	2.99436	4.03418	0.000320384	0.00121095
12	Ttk	up	3.00215	5.89146	1.51534e-06	1.25566e-05
12	Tmprss4	up	3.01275	6.28588	4.86435e-07	4.85738e-06
12	Ccnb2	up	3.03836	9.86218	3.36223e-11	1.70009e-09
12	Igkv6-17	up	3.03859	3.28154	0.00250803	0.00713297
12	Ighv1-22	up	3.04208	3.67592	0.000866815	0.00285857
12	Pdcd1	up	3.04249	4.15569	0.000227437	0.000904448
12	Syn2	up	3.0425	5.88265	1.55443e-06	1.28113e-05
12	Meig1	up	3.05029	4.76649	3.95673e-05	0.000202971
12	Klc3	up	3.07052	5.23302	1.02334e-05	6.44336e-05
12	Npb	up	3.07399	7.26583	3.04493e-08	4.91095e-07
12	Sh2d1b1	up	3.08155	6.04684	9.67491e-07	8.63759e-06
12	Espn	up	3.0816	7.29017	2.84574e-08	4.66324e-07
12	Plk1	up	3.08285	5.99399	1.12684e-06	9.80343e-06
12	Gabrp	up	3.0859	4.2777	0.000160885	0.000673668
12	Spp1	up	3.09394	7.54833	1.39428e-08	2.59219e-07
12	Apln	up	3.09623	3.61808	0.00101542	0.00328092
12	Cenpf	up	3.09685	11.3472	1.0115e-12	1.00743e-10
12	Adam32	up	3.09726	6.8556	9.60956e-08	1.25333e-06
12	Ifi27l2b	up	3.09991	13.1047	2.26768e-14	4.29593e-12
12	Mmp13	up	3.10127	7.34566	2.43966e-08	4.08064e-07
12	Ccnb1	up	3.10622	8.88431	3.94874e-10	1.2991e-08
12	Lcn2	up	3.10647	4.4868	8.85275e-05	0.000407269
12	Prnd	up	3.10679	5.5275	4.35097e-06	3.08103e-05
12	Ighv1-53	up	3.12127	2.88118	0.0070358	0.0173052
12	Cap2	up	3.12402	5.13537	1.35884e-05	8.18615e-05
12	Hkdc1	up	3.12912	3.97476	0.000378497	0.00139821
12	Itga2	up	3.13338	8.99285	2.98553e-10	1.03338e-08
12	Npnt	up	3.13602	5.7859	2.05669e-06	1.62605e-05
12	St14	up	3.14126	6.33087	4.27567e-07	4.37785e-06
12	Dnah1	up	3.14528	8.38861	1.44362e-09	3.77211e-08
12	Aqp7	up	3.14573	7.62821	1.1198e-08	2.14157e-07
12	Ly6c1	up	3.14602	9.01419	2.82634e-10	9.8078e-09
12	Mybl1	up	3.15791	12.2802	1.28801e-13	1.83765e-11
12	Gpr55	up	3.17009	8.07634	3.31966e-09	7.63373e-08
12	Cpe	up	3.18633	7.81039	6.81108e-09	1.41941e-07
12	Kif5c	up	3.18821	4.38656	0.000117953	0.000516756
12	Phlda3	up	3.18947	9.85995	3.38067e-11	1.70009e-09
12	Ckap2l	up	3.20228	9.72357	4.73111e-11	2.26768e-09
12	Sult2b1	up	3.20355	5.05702	1.7058e-05	9.86562e-05
12	Abcd2	up	3.21039	9.36611	1.15488e-10	4.82659e-09
12	Ccdc120	up	3.21279	8.08657	3.2297e-09	7.48295e-08
12	Cd63	up	3.22314	14.8568	7.20783e-16	2.21107e-13
12	Misp	up	3.23081	5.36675	6.93938e-06	4.61562e-05
12	Slc6a19	up	3.24117	2.94128	0.00604778	0.0152142
12	Slc44a4	up	3.25057	4.85415	3.07084e-05	0.000162921
12	Fhl2	up	3.2558	12.0695	2.03293e-13	2.69933e-11
12	Gpr31b	up	3.25753	7.0129	6.17231e-08	8.67745e-07
12	Gpc3	up	3.25868	5.59938	3.53164e-06	2.58807e-05
12	Casp12	up	3.26294	14.5354	1.32555e-15	3.67001e-13
12	Acot3	up	3.26696	4.16715	0.000220178	0.000880699
12	Gstp2	up	3.27515	8.36117	1.55244e-09	4.00864e-08
12	Rtn4rl2	up	3.27973	5.52236	4.41631e-06	3.12298e-05
12	Usp43	up	3.28086	5.06038	1.68923e-05	9.7919e-05
12	Ckap2	up	3.29946	8.35018	1.59835e-09	4.09959e-08
12	Rnf138rt1	up	3.30357	5.02618	1.86545e-05	0.000106405
12	Cdkn2b	up	3.30865	7.47898	1.68761e-08	3.0161e-07
12	Prelid2	up	3.30985	8.70916	6.22026e-10	1.89675e-08
12	Mfge8	up	3.31248	20.5554	6.1065e-20	1.17077e-16
12	Wfdc2	up	3.31822	8.90326	3.76013e-10	1.24564e-08
12	Lif	up	3.33179	7.6228	1.13654e-08	2.16818e-07
12	Sorcs2	up	3.33797	8.41734	1.33798e-09	3.58009e-08
12	Elf3	up	3.33894	5.6365	3.17111e-06	2.35082e-05
12	Fermt1	up	3.35394	10.1313	1.74474e-11	1.02532e-09
12	Nrg1	up	3.38284	11.4165	8.64935e-13	8.90361e-11
12	Capsl	up	3.42293	7.29358	2.81888e-08	4.63408e-07
12	Tmem54	up	3.444	3.46069	0.0015556	0.00472097
12	Sgol2a	up	3.44994	10.2096	1.44412e-11	9.11517e-10
12	Spns3	up	3.46235	11.4033	8.91098e-13	8.99188e-11
12	Dlx4	up	3.46666	7.06896	5.27455e-08	7.6466e-07
12	Pkd1l1	up	3.47189	6.96544	7.05257e-08	9.59825e-07
12	Il1rn	up	3.48035	9.49593	8.33553e-11	3.62931e-09
12	Slc5a1	up	3.48463	4.59092	6.56432e-05	0.000314931
12	Gldn	up	3.48834	5.91338	1.42227e-06	1.19011e-05
12	Msantd3	up	3.49579	10.6558	4.99145e-12	3.73458e-10
12	B930041F14Rik	up	3.50544	11.6496	5.12702e-13	5.61702e-11
12	H2-M2	up	3.50764	8.40074	1.39802e-09	3.67915e-08
12	Tubb2b	up	3.51199	6.07936	8.80917e-07	8.00919e-06
12	Prrg4	up	3.52512	10.8647	3.06228e-12	2.54964e-10
12	Hao2	up	3.54078	4.62369	5.9735e-05	0.000289942
12	Prom1	up	3.56145	10.0405	2.1745e-11	1.21724e-09
12	Pnpla5	up	3.57813	3.4511	0.00159626	0.00483481
12	Gal3st1	up	3.584	13.7288	6.40186e-15	1.36377e-12
12	6030419C18Rik	up	3.58625	6.05696	9.39662e-07	8.43331e-06
12	Sytl5	up	3.61365	10.0737	2.00608e-11	1.14384e-09
12	Inhbb	up	3.63168	8.46795	1.17063e-09	3.23637e-08
12	Gzmk	up	3.63916	6.49496	2.67438e-07	2.9617e-06
12	Foxj1	up	3.67421	6.74704	1.30614e-07	1.62478e-06
12	Depdc1a	up	3.67728	6.52628	2.44581e-07	2.75028e-06
12	Ypel4	up	3.69068	7.39063	2.15397e-08	3.69962e-07
12	Fbn2	up	3.69962	10.2656	1.26202e-11	8.16743e-10
12	Scube1	up	3.70073	11.8339	3.40765e-13	4.08332e-11
12	Wfdc16	up	3.70292	8.10372	3.08441e-09	7.18977e-08
12	Cftr	up	3.77553	4.45267	9.7624e-05	0.000440788
12	Neurl1a	up	3.78856	7.87332	5.74139e-09	1.23163e-07
12	Abcb1a	up	3.80012	10.8628	3.07574e-12	2.54964e-10
12	Pkp1	up	3.80117	6.31901	4.42349e-07	4.51114e-06
12	Igkv3-2	up	3.80145	2.61613	0.0134852	0.0300198
12	Amn	up	3.81004	6.32132	4.3943e-07	4.48734e-06
12	Hormad2	up	3.83611	7.63115	1.11083e-08	2.12708e-07
12	Cldn4	up	3.83674	6.22152	5.85157e-07	5.67687e-06
12	Afp	up	3.83712	6.6451	1.74408e-07	2.07531e-06
12	Plekhs1	up	3.84787	5.90824	1.44356e-06	1.20595e-05
12	Psrc1	up	3.8493	9.2599	1.51043e-10	5.94026e-09
12	Aldh3b3	up	3.86477	6.12845	7.64752e-07	7.13923e-06
12	Mthfd1l	up	3.87493	11.2359	1.30271e-12	1.24881e-10
12	Fgf21	up	3.89768	7.27933	2.93276e-08	4.77017e-07
12	Scn8a	up	3.89802	10.8512	3.16005e-12	2.57813e-10
12	Adcy1	up	3.92028	5.50594	4.63191e-06	3.24997e-05
12	Rgs16	up	3.92832	4.82981	3.29488e-05	0.000172776
12	Mab21l3	up	3.93986	6.7633	1.24737e-07	1.56437e-06
12	Eci3	up	3.94035	5.21603	1.0751e-05	6.70262e-05
12	Abcc4	up	3.94538	18.757	9.07449e-19	8.69903e-16
12	Scd2	up	3.95993	17.354	8.70117e-18	5.56077e-15
12	CAAA01093158.1	up	3.96174	5.99137	1.1354e-06	9.85e-06
12	Gm5340	up	3.96174	5.99137	1.1354e-06	9.85e-06
12	Gm15725	up	3.97831	2.6137	0.013564	0.0301734
12	Sult3a1	up	3.97885	6.02702	1.02441e-06	9.07196e-06
12	Cib3	up	3.99725	7.96987	4.42182e-09	9.87217e-08
12	Nqo1	up	4.00503	18.8496	7.85533e-19	8.03234e-16
12	Cfap44	up	4.0083	7.27941	2.93212e-08	4.77017e-07
12	Serpine1	up	4.03513	4.99601	2.03599e-05	0.000114598
12	Aoc1	up	4.05595	5.23202	1.02633e-05	6.45422e-05
12	Cldn7	up	4.06955	6.03035	1.01461e-06	9.01109e-06
12	Myo7b	up	4.08095	4.75181	4.12814e-05	0.000209938
12	Bmp8b	up	4.10515	10.7315	4.17919e-12	3.22113e-10
12	Slc5a9	up	4.12183	5.78827	2.0426e-06	1.61658e-05
12	Col28a1	up	4.12761	9.20464	1.73783e-10	6.61411e-09
12	Cdkn3	up	4.13417	10.1093	1.84041e-11	1.06676e-09
12	Sult4a1	up	4.13668	6.75435	1.27937e-07	1.59536e-06
12	Gstm3	up	4.13908	16.162	6.69864e-17	3.31432e-14
12	Mrgprb11-ps	up	4.15555	6.59559	2.0077e-07	2.33112e-06
12	Cyp4a14	up	4.18535	5.54212	4.17015e-06	2.96669e-05
12	Rragd	up	4.2282	22.5192	4.01089e-21	1.23038e-17
12	9130409J20Rik	up	4.26309	5.54904	4.08726e-06	2.92126e-05
12	Slc35f2	up	4.27722	6.40399	3.46803e-07	3.67099e-06
12	Lrtm2	up	4.2826	9.05147	2.56874e-10	9.0782e-09
12	Elovl7	up	4.29642	14.3905	1.75054e-15	4.47497e-13
12	Rasl10b	up	4.3055	8.20573	2.3475e-09	5.65242e-08
12	Arhgap22	up	4.30868	14.1226	2.94322e-15	7.16556e-13
12	Tspan8	up	4.37247	7.52496	1.48687e-08	2.73122e-07
12	Igdcc4	up	4.39218	9.05733	2.5305e-10	8.98443e-09
12	Shc2	up	4.42212	17.8403	3.90924e-18	2.89846e-15
12	Bex2	up	4.44169	6.32013	4.40927e-07	4.49962e-06
12	Defb1	up	4.44842	9.36902	1.14645e-10	4.8176e-09
12	Slc4a9	up	4.45076	8.41872	1.33309e-09	3.58009e-08
12	Cdhr2	up	4.46521	4.9367	2.41789e-05	0.00013321
12	Sdcbp2	up	4.49597	6.00284	1.09843e-06	9.59434e-06
12	Sybu	up	4.49851	11.0515	1.98762e-12	1.74615e-10
12	Rims2	up	4.53697	6.44254	3.10615e-07	3.35508e-06
12	Wfdc3	up	4.53815	13.2464	1.69542e-14	3.33389e-12
12	Slc7a11	up	4.5531	12.0676	2.04148e-13	2.69933e-11
12	Slc22a27	up	4.59569	6.33298	4.24981e-07	4.36302e-06
12	Igsf1	up	4.69601	11.5344	6.63349e-13	7.06559e-11
12	C920025E04Rik	up	4.71391	8.42989	1.29434e-09	3.50753e-08
12	5330417C22Rik	up	4.726	5.97143	1.20269e-06	1.03286e-05
12	Prdx6b	up	4.74824	8.45068	1.2252e-09	3.34975e-08
12	Fam83a	up	4.77545	11.7986	3.68336e-13	4.37949e-11
12	Spire2	up	4.81074	10.5142	6.97348e-12	4.90638e-10
12	Wisp2	up	4.81727	14.2499	2.29749e-15	5.68368e-13
12	Lipn	up	4.82116	7.24852	3.19512e-08	5.1102e-07
12	Pls1	up	4.8353	6.98672	6.64322e-08	9.15488e-07
12	Tcf24	up	4.88512	11.3314	1.04841e-12	1.03745e-10
12	Slc1a1	up	4.90997	9.80663	3.85426e-11	1.90699e-09
12	Gipc2	up	4.95947	10.9585	2.46322e-12	2.11067e-10
12	Timp4	up	4.97517	8.49114	1.10124e-09	3.0879e-08
12	Cyp3a41a	up	5.03233	7.69219	9.39987e-09	1.85793e-07
12	Dlk1	up	5.0573	7.14583	4.25411e-08	6.47317e-07
12	Scube3	up	5.12292	14.416	1.66664e-15	4.47497e-13
12	A4gnt	up	5.12681	6.44928	3.04687e-07	3.29569e-06
12	Tinag	up	5.12889	7.47652	1.69908e-08	3.0303e-07
12	Osbpl3	up	5.15057	15.0517	5.00506e-16	1.66886e-13
12	Pak6	up	5.17455	13.019	2.7068e-14	4.82755e-12
12	Rasal1	up	5.26065	11.1458	1.60066e-12	1.48794e-10
12	Akr1b7	up	5.28786	6.97445	6.8762e-08	9.38319e-07
12	Klrb1b	up	5.30908	8.29335	1.85869e-09	4.64309e-08
12	Cacna1b	up	5.32557	7.4368	1.89591e-08	3.31579e-07
12	5730559C18Rik	up	5.33557	6.53871	2.36067e-07	2.67346e-06
12	Guca2b	up	5.37893	5.152	1.29479e-05	7.85355e-05
12	Cyp2a22	up	5.39101	5.15623	1.27898e-05	7.77836e-05
12	Cyp2b10	up	5.39507	6.42461	3.2695e-07	3.49217e-06
12	Anxa13	up	5.51251	12.3009	1.23179e-13	1.78238e-11
12	Tceal5	up	5.57635	8.70334	6.3154e-10	1.92194e-08
12	Mogat2	up	5.59687	7.5518	1.38104e-08	2.57068e-07
12	Syt14	up	5.60339	10.5281	6.74812e-12	4.79179e-10
12	Slc22a12	up	5.6125	7.84136	6.26153e-09	1.32834e-07
12	Rtn4r	up	5.6191	18.3582	1.70007e-18	1.53386e-15
12	Csn3	up	5.64382	6.94237	7.52526e-08	1.01515e-06
12	Esm1	up	5.69699	13.0684	2.44395e-14	4.5043e-12
12	Mmp7	up	5.75284	8.07169	3.36136e-09	7.71159e-08
12	Bex1	up	5.75852	8.99209	2.9914e-10	1.03338e-08
12	Igf2	up	5.77543	10.6904	4.60178e-12	3.51155e-10
12	Erich4	up	5.87443	7.60741	1.18551e-08	2.25041e-07
12	Fmo3	up	5.95209	8.79109	5.02667e-10	1.5864e-08
12	Ccl20	up	6.12007	10.1145	1.81709e-11	1.05972e-09
12	Gsta1	up	6.1493	10.4163	8.80033e-12	5.95597e-10
12	Sult2a5	up	6.32502	17.8311	3.96842e-18	2.89846e-15
12	Cbr3	up	6.4427	25.0326	1.64582e-22	1.48997e-18
12	Gm10639	up	6.50836	10.1805	1.54913e-11	9.46633e-10
12	Sprr1a	up	6.60991	8.72962	5.89753e-10	1.80192e-08
12	Krt20	up	6.77218	5.36109	7.0545e-06	4.67395e-05
12	Ppp1r42	up	6.78144	10.9731	2.38177e-12	2.05233e-10
12	1700016C15Rik	up	7.04874	11.299	1.12841e-12	1.08853e-10
12	Mfi2	up	7.05691	16.4083	4.35207e-17	2.3018e-14
12	Elfn2	up	7.05801	14.932	6.25801e-16	1.9997e-13
12	Sult2a1	up	7.09401	11.394	9.09995e-13	9.12255e-11
12	Ubd	up	7.12686	18.0022	3.00681e-18	2.42728e-15
12	Abcc12	up	7.15043	14.8955	6.70248e-16	2.09801e-13
12	Cyp2b9	up	7.22136	6.67517	1.60135e-07	1.93246e-06
12	Gpx2	up	7.26054	7.19584	3.69998e-08	5.76144e-07
12	Glod5	up	7.26065	7.81771	6.67694e-09	1.39524e-07
12	Ly6d	up	7.45801	15.1536	4.14164e-16	1.47731e-13
12	Akr1c18	up	7.75014	10.3395	1.05731e-11	7.02036e-10
12	Vil1	up	7.76074	7.92949	4.9315e-09	1.07748e-07
12	Tekt5	up	8.00814	13.8467	5.06451e-15	1.14234e-12
12	Sult2a2	up	8.65538	23.0151	2.08448e-21	1.06572e-17
12	Apela	up	9.51226	17.4664	7.22129e-18	5.03455e-15
12	Cyp2a4	up	12.7109	18.1671	2.30625e-18	1.96518e-15
