# Supplementary material for: Influence of Liver Fibrosis on Lobular Zonation
Source: Cells. 2019 Dec 2;8(12):1556. doi: 10.3390/cells8121556 (PMC6953125; doi:10.3390/cells8121556)
Supplement: Supplementary file 1 [file cells-08-01556-s001.zip › Final Supplementary data/Supplemental tables/Supplementary Table 2.xlsx]

## Sheet: Supplementary Table 2
pathway	Month: 2	Month: 6	Month: 12
Androgen	0.0222374	-0.406726	0.0390823
EGFR	-0.346497	0.223947	2.45757
Estrogen	-0.851731	-1.40445	-1.1522
Hypoxia	2.70853	2.82444	2.52734
JAK-STAT	1.85525	-0.81904	4.09654
MAPK	-0.393812	0.0991711	2.48439
NFkB	4.80961	5.4714	4.33776
p53	1.51911	0.736494	1.78799
PI3K	-0.904022	0.489005	0.951063
TGFb	4.61892	4.41447	2.85732
TNFa	4.98007	5.13267	4.97352
Trail	3.13328	2.99138	2.65282
VEGF	-0.975325	-1.76974	-0.131768
WNT	0.365184	1.40519	1.52501
