# Supplementary material for: Influence of Liver Fibrosis on Lobular Zonation
Source: Cells. 2019 Dec 2;8(12):1556. doi: 10.3390/cells8121556 (PMC6953125; doi:10.3390/cells8121556)
Supplement: Supplementary file 1 [file cells-08-01556-s001.zip › Final Supplementary data/Supplemental tables/Supplementary Table 3.xlsx]

## Sheet: Supplementary Table 3
tf	confidence	Month: 2	Month: 6	Month: 12
Ar	A	0.650808	-2.1746	-0.0358641
Arntl	A	0.538452	0.509931	0.0728642
Atf1	A	1.88766	2.24202	3.48822
Atf2	A	1.76382	0.901708	-0.387999
Atf4	A	0.526702	0.702461	1.58916
Bmyc	A	-2.50107	-1.81191	1.48397
Cdx2	A	1.43061	-0.0624231	1.42666
Cebpa	A	4.14399	3.73284	3.18505
Cebpb	A	1.82862	-0.106708	0.975594
Creb1	A	0.381479	1.21749	0.0634254
Ctcf	A	0.512615	1.08125	0.180861
E2f1	A	2.28657	1.64314	4.22118
E2f2	A	0.144716	-0.643266	3.04311
E2f3	A	0.287482	-0.171561	4.15305
E2f4	A	0.955891	-0.11318	3.87332
Egr1	A	1.82332	3.00224	3.7758
Elk1	A	1.07996	-0.129526	1.73353
Epas1	A	1.26445	1.18258	2.07585
Erg	A	2.59483	2.10473	1.62153
Esr1	A	3.82187	2.0079	1.31029
Esr2	A	1.26664	0.0697096	-0.553004
Ets1	A	4.81204	4.05874	2.59059
Ets2	A	3.1423	1.30105	2.29741
Etv4	A	3.24181	3.74856	2.04848
Fli1	A	0.970072	-0.0218712	0.394034
Fos	A	2.33861	2.42662	1.11249
Fosl1	A	1.67871	1.66431	3.0707
Fosl2	A	0.513465	-1.84333	-0.0316599
Foxa1	A	-1.39126	-3.16594	-2.65036
Foxl2	A	2.6953	2.27602	1.65671
Foxm1	A	3.54583	2.15579	3.93264
Foxo1	A	2.56456	2.20232	-0.469126
Foxo3	A	2.04622	0.458356	-1.12465
Foxo4	A	1.78668	0.969393	-0.433696
Gata1	A	1.55921	2.21608	1.32178
Gata2	A	1.92734	1.82439	0.695642
Gata3	A	3.01164	1.82682	0.893948
Gli2	A	-0.72634	-1.04269	-0.0351825
Hif1a	A	2.72111	2.01628	3.24982
Hnf1a	A	-2.18301	-4.07169	-1.66948
Hnf4a	A	-3.89267	-4.08793	-3.96343
Irf1	A	2.04651	-0.345369	2.58476
Jun	A	5.05479	4.90213	2.91247
Jund	A	2.38932	2.03805	2.36235
Klf4	A	0.491808	0.856185	0.462439
Lef1	A	-1.17489	-0.590358	1.19412
Mitf	A	1.38525	0.969527	-0.744191
Myb	A	3.16832	1.93421	0.743955
Mycn	A	-0.588871	0.0661227	4.24441
Nfic	A	-0.110562	-0.233493	-0.793563
Nfkb1	A	5.51667	4.98684	5.82879
Nr2f2	A	0.640359	-0.523804	-0.878189
Nr3c1	A	-1.68218	-1.04559	-1.71482
Nr5a1	A	0.157603	-1.05937	-1.64721
Pax6	A	1.11153	1.27131	0.506734
Pax8	A	1.59407	0.934432	0.516987
Pgr	A	1.11751	0.538868	0.8279
Pou2f1	A	0.992523	0.724189	0.905007
Ppara	A	-0.684218	1.05126	-0.186474
Pparg	A	-0.143694	0.874772	2.18548
Rara	A	3.09822	3.34542	2.43806
Rel	A	2.39854	2.91024	2.16707
Rela	A	4.75903	4.19135	4.32069
Rfx5	A	2.34203	3.23179	3.73702
Rfxank	A	2.99627	3.78872	3.68073
Rfxap	A	2.99627	3.78872	3.68073
Runx1	A	5.48932	5.51098	2.47312
Rxra	A	0.461896	-1.94597	-1.42488
Smad3	A	2.88548	2.83997	1.45859
Smad4	A	1.63611	0.750909	0.898432
Sox10	A	3.01829	3.32053	1.46574
Sox9	A	0.114408	-0.39325	-0.0217377
Sp1	A	4.43114	2.44675	2.99282
Sp3	A	3.64723	1.49178	2.06647
Spi1	A	8.98136	7.48491	5.81026
Srebf1	A	-1.93441	4.29402	0.834999
Srebf2	A	-2.73076	2.62903	-1.97599
Srf	A	0.729418	1.01453	1.59464
Stat1	A	3.76182	1.4009	3.8261
Stat3	A	2.23365	1.23506	0.578053
Stat5a	A	1.00259	-0.0804455	-0.355738
Stat5b	A	1.14705	0.0588178	-0.40494
Stat6	A	0.0925036	-0.73915	-0.390699
Tal1	A	2.38953	2.01928	0.413129
Tcf7l2	A	0.908059	0.659943	0.391955
Tfap2a	A	2.52909	1.6604	1.42881
Tfap2c	A	0.517604	-0.933843	-0.624201
Trp53	A	3.67797	1.59224	2.33461
Twist1	A	0.163637	-0.175113	0.812123
Usf1	A	2.2457	2.28774	0.875068
Usf2	A	2.45506	2.6487	1.04973
Vdr	A	2.02163	0.275644	1.45744
Wt1	A	1.73832	1.68727	1.36833
Yy1	A	0.71261	-1.74752	-1.87086
Bach1	B	-0.431774	1.68797	4.29444
Cebpd	B	1.81309	0.747574	1.60876
Foxa2	B	-1.37822	-1.93721	-2.17192
Foxp1	B	-3.75815	-2.56601	-0.163658
Hsf1	B	0.210281	-0.0469219	-0.675529
Nfe2l2	B	-0.285465	1.50771	4.67734
Nfkb2	B	-1.71295	-1.50413	-2.01722
Nfya	B	1.6804	2.08705	1.93215
Prdm14	B	5.91714	5.56806	3.29536
Rbpj	B	3.71397	3.59392	1.98852
Rest	B	-0.74906	-1.32504	-0.557621
Runx3	B	1.23331	1.57274	1.37655
Sox2	B	3.33878	4.18834	-0.531658
Stat2	B	1.86238	-1.24418	3.47407
Stat4	B	0.658273	1.09986	0.942582
Tcf3	B	0.762311	0.151517	1.14552
Tfdp1	B	1.48776	0.841805	2.4128
Trp63	B	0.833755	1.35775	1.46183
Zbtb33	B	-1.53869	-1.00399	-2.79657
Zeb1	B	-1.68587	-2.06083	-3.07887
Zfp263	B	-5.94115	-6.55509	-5.50017
Ahr	C	3.19971	2.20137	1.38097
Arid1a	C	0.0539903	0.0234321	-1.18461
Arid1b	C	0.116482	-0.199322	-1.97311
Arid2	C	-0.112433	-0.94456	-2.46161
Arid3a	C	1.87186	4.09279	2.6792
Arnt	C	1.77919	1.975	0.305275
Ascl1	C	2.612	2.51993	3.15084
Atf3	C	-1.27932	-3.26565	-1.23742
Atf7	C	0.85388	1.33255	-1.54196
Bach2	C	1.87453	2.01931	1.83016
Batf	C	4.73253	5.09745	3.56801
Bcl11a	C	4.16221	3.898	2.06929
Bcl3	C	3.25123	3.4979	3.60691
Bcl6	C	-3.19561	-2.49876	-1.80948
Bhlhe22	C	-3.20987	-3.88163	-1.80559
Bhlhe40	C	-1.5695	-1.039	-0.86227
Cebpg	C	2.8832	3.08227	1.44293
Clock	C	1.88393	2.68918	1.78314
Creb3	C	-0.238357	-0.173364	1.21318
Creb3l1	C	0.772186	1.13221	-0.0711534
Crem	C	1.33731	1.94215	-0.0946779
Ctcfl	C	2.0031	2.56737	2.25326
Cux1	C	0.403137	0.482817	0.155788
Dnmt3b	C	2.39775	1.25844	1.54601
Dnmt3c	C	2.39775	1.25844	1.54601
E2f5	C	0.466037	-0.146862	0.105589
E2f6	C	-2.41823	-3.33077	-3.61584
E2f7	C	1.95431	1.75756	0.697166
Ebf1	C	6.21251	5.02919	3.37546
Ehf	C	-1.22459	-1.79208	-1.60752
Elf1	C	2.09343	1.52261	0.928012
Elf3	C	0.813305	-0.14567	1.93362
Elf5	C	0.0644924	0.932694	0.979566
Elk4	C	1.24774	0.870249	1.28727
Eomes	C	3.86056	2.84875	1.96537
Esrra	C	1.54282	1.25956	2.64122
Etv1	C	0.845662	1.38764	0.338856
Foxj2	C	2.26896	1.37955	-2.17732
Foxk2	C	-1.82374	-0.634484	-1.79034
Foxp2	C	-2.28637	-1.56246	0.178056
Gabpa	C	-1.53227	-1.09479	-1.10014
Gata6	C	1.53833	0.763987	-0.24456
Gatad1	C	0.548015	0.215815	-0.792727
Gfi1b	C	-0.206691	0.224483	-0.459992
Gm28047	C	0.85388	1.33255	-1.54196
Gm4981	C	0.898975	1.00815	0.109123
Grhl2	C	2.58707	2.48333	3.75704
Hbp1	C	-0.450161	1.05867	0.909355
Hhex	C	-1.24888	-1.1904	-0.585798
Hinfp	C	0.435392	1.40201	0.491675
Hmbox1	C	0.524155	-0.383058	1.83511
Hnf1b	C	0.364476	0.670945	1.03
Hnf4g	C	-1.26819	-2.68515	-2.85423
Hoxa9	C	0.96951	1.27079	-0.48472
Hoxb13	C	1.72512	1.37357	-1.28417
Ikzf1	C	3.98794	4.30203	3.59428
Irf2	C	2.28829	0.100759	-0.226459
Irf3	C	-0.695137	0.515214	1.80515
Irf4	C	4.1574	5.42914	3.31204
Irf9	C	1.86418	1.25615	1.56741
Junb	C	3.46109	2.84208	2.1417
Kdm5b	C	0.416386	-0.116656	0.796069
Klf1	C	3.5927	3.44361	3.18084
Klf13	C	-0.857143	-2.32879	-0.748123
Klf3	C	1.08516	-0.116347	1.14103
Klf5	C	2.53006	2.96874	4.35192
Klf6	C	3.57682	2.90663	2.99343
Klf9	C	3.78201	3.47226	3.98332
Kmt2a	C	2.11533	0.515881	-2.2078
Lhx2	C	1.69449	1.52189	0.104379
Lyl1	C	9.85777	9.36157	8.14003
Maf	C	4.71926	6.28181	4.89008
Mafb	C	2.30744	2.93538	0.689086
Maff	C	1.23543	2.0517	0.58478
Mafg	C	0.896796	1.95737	2.66558
Mafk	C	1.88154	3.09238	2.03453
Max	C	2.40289	3.68578	3.82987
Maz	C	3.65034	4.48166	3.12272
Mbd1	C	1.63629	1.29802	0.763357
Mef2a	C	3.74146	3.51424	1.97498
Mef2c	C	4.09738	3.07325	2.24574
Meis1	C	2.60516	2.58712	0.217735
Meis2	C	1.99765	1.95674	-0.0107715
Mier1	C	-1.63668	-1.15859	-1.39963
Mnt	C	-0.920334	-1.14367	-2.02641
Mta1	C	1.72123	2.4259	3.16197
Mta2	C	1.90213	3.44578	3.1168
Mta3	C	-0.87668	-1.11211	0.275506
Mxi1	C	-2.47377	-2.91441	-1.47356
Mybl2	C	0.242142	1.75802	2.60169
Myod1	C	2.66689	3.28639	3.32634
Nanog	C	2.13045	1.17058	0.0291109
Ncoa1	C	-0.847133	-0.380228	-0.172067
Ncoa2	C	-0.221313	-0.0584678	0.134509
Ncoa3	C	-0.501289	-0.375546	-1.4493
Ncor1	C	-0.670425	-1.55827	0.812136
Ncor2	C	0.203863	-1.27462	-1.18181
Neurod1	C	1.50624	2.23104	1.65313
Nfatc1	C	2.90194	3.75535	1.04472
Nfe2	C	1.34887	1.65286	2.62708
Nfe2l1	C	-0.406282	0.323185	-0.143543
Nfyb	C	0.316374	1.65352	1.79674
Nono	C	-1.88316	-0.876522	-0.931813
Nr1h2	C	-1.21365	1.74648	1.66399
Nr1h3	C	0.443399	1.918	-0.277293
Nr2c2	C	-2.84392	-3.0106	-1.88427
Nr2f1	C	3.7303	3.78298	4.02046
Nr2f6	C	-1.34083	-0.821648	0.209517
Nr4a1	C	1.47262	1.28462	-1.10802
Nr5a2	C	1.59659	1.77904	2.76995
Nrf1	C	-0.521876	0.573598	-1.46747
Onecut1	C	1.78078	1.76143	-1.14442
Otx2	C	1.31413	1.47658	0.298948
Pax5	C	2.3766	3.75083	3.45991
Pbx2	C	1.97165	0.534067	-0.650528
Pbx3	C	3.11869	3.87271	1.21892
Pdx1	C	-0.336643	0.74105	-0.0154215
Pknox1	C	1.0345	1.10539	-0.391089
Pou2f2	C	7.42778	8.04174	6.57763
Pou4f2	C	0.852775	1.41802	-0.184565
Prdm1	C	2.72426	0.937673	0.28985
Prox1	C	3.19269	2.6216	2.05495
Rcor1	C	-0.541093	-1.01143	0.0197122
Relb	C	5.00132	4.81334	4.56338
Rfx1	C	0.227969	1.00617	0.00718362
Rfx2	C	-0.500052	-0.257355	0.992437
Runx2	C	5.18134	6.30983	3.78941
Six2	C	2.44127	2.06504	1.08596
Six5	C	-0.0762395	-0.647677	-1.51814
Smad2	C	1.38932	0.911759	0.400311
Smad5	C	0.310212	-0.550305	-1.95781
Smarcc2	C	0.615617	-0.727486	-0.385429
Snai2	C	-3.66228	-2.19794	-3.71626
Snapc4	C	-0.800069	-0.298836	0.941169
Sox11	C	2.54177	3.02655	1.2807
Sox13	C	0.447455	-0.883671	-0.578438
Sox6	C	0.616178	0.692787	-0.131368
Sp2	C	-0.934876	-0.494576	-0.998351
Sp4	C	1.06662	0.572097	-0.991521
Spib	C	4.0047	4.35777	3.28787
Ssrp1	C	-1.43802	-0.395343	1.38082
Taf1	C	0.266824	0.208302	-1.03977
Tbp	C	0.77358	1.36947	1.71249
Tbx21	C	6.06162	6.09101	4.4814
Tcf12	C	3.47588	2.7836	1.51455
Tcf25	C	0.122358	0.685472	0.63485
Tcf4	C	4.64524	3.80392	2.71209
Tcf7	C	3.20287	3.49787	1.87583
Tead1	C	3.10526	3.0188	2.40907
Tead2	C	1.88536	2.86613	2.8909
Tead4	C	2.38301	1.88885	2.50237
Tfap4	C	-0.26813	0.589326	1.32004
Tgif2	C	-0.717518	-0.827291	-1.16838
Thap1	C	0.47375	1.74346	1.27054
Thap11	C	4.52786	3.09081	2.77833
Trp73	C	2.86013	2.97819	2.42559
Ubtf	C	1.10122	0.905893	1.33498
Xbp1	C	1.4201	1.12603	0.154405
Zbtb11	C	-0.312729	-0.675976	-1.09503
Zbtb7a	C	-3.00448	-4.36455	-2.48028
Zeb2	C	-5.07631	-4.25753	-2.02834
Zfp110	C	-0.520944	-0.0908807	1.42568
Zfp143	C	-0.257971	0.687639	0.266725
Zfp217	C	0.291861	0.94111	0.197331
Zfp24	C	-0.599094	0.361993	-0.224142
Zfp369	C	-0.520944	-0.0908807	1.42568
Zfp384	C	-0.107238	1.2318	-0.49278
Zfp592	C	-0.0388143	-0.308916	0.00998711
Zfp639	C	1.21845	1.03986	1.10182
Zfp740	C	1.13684	0.774935	0.428098
Zkscan1	C	0.931214	0.852047	3.32132
Adnp	D	4.8349	4.51921	3.96455
Atf6	D	-2.26405	-1.39214	-2.01431
Atf6b	D	0.947787	0.399803	0.445868
Atrx	D	-1.14722	-1.83545	-2.10797
Cdx1	D	-1.03203	0.100513	1.73116
Cebpe	D	1.2381	0.893499	-0.236082
Creb3l2	D	1.69726	0.740468	0.709102
Creb3l3	D	1.69726	0.740468	0.709102
Creb3l4	D	1.55744	0.378559	0.535489
Creb5	D	1.35883	0.0549013	0.555323
Ddit3	D	1.12714	0.34206	1.72114
Deaf1	D	-0.293315	0.526114	-0.13916
Dnmt1	D	0.158368	-0.125885	0.476698
Dnmt3a	D	0.568286	-1.02428	-0.979398
Egr2	D	1.48034	0.648221	1.10098
Etv6	D	-5.03072	-4.87604	-3.00197
Fosb	D	1.33615	1.74641	0.571237
Foxk1	D	0.0249572	-1.36155	-3.97774
Foxo6	D	2.25227	0.992678	1.45723
Foxp3	D	2.20649	1.39369	0.277829
Gata4	D	2.47834	3.24804	2.21578
Gli1	D	1.05104	0.743833	-0.101117
Gli3	D	0.33774	0.394142	-2.01781
Hes1	D	-2.86043	-1.94621	0.0372744
Hey1	D	0.142338	0.68603	2.37951
Hic1	D	-0.163851	-0.508076	-1.38341
Hmga1	D	1.06336	1.49173	-0.0977271
Hmga1b	D	1.06336	1.49173	-0.0977271
Hoxa1	D	-0.0202082	0.154441	0.927811
Hoxa10	D	1.43083	1.61617	0.76185
Hoxb7	D	0.72295	0.49737	-1.44147
Hoxc11	D	0.487299	-1.66789	-1.69422
Id3	D	-7.1561	-6.45395	-5.20568
Irf7	D	-0.0335107	1.16324	0.433047
Irf8	D	1.44915	1.52338	0.209987
Jarid2	D	-2.52528	-1.2355	1.24156
Kdm5a	D	-5.57146	-4.27247	-3.9722
Klf2	D	0.89556	0.857923	3.52744
Kmt2b	D	-1.43354	-0.971013	-1.2745
Msc	D	1.48847	1.97151	-0.617099
Mynn	D	4.63253	6.24699	5.37993
Nfatc2	D	-0.37148	0.232596	1.38438
Nfatc3	D	0.375819	0.4053	0.990332
Nfia	D	0.694443	0.291952	0.555661
Nfil3	D	1.21456	1.50812	0.786126
Nfkbia	D	1.47704	1.56728	0.680689
Nfyc	D	3.4175	3.87124	3.53154
Nkx3-1	D	0.059167	-0.369786	0.0224305
Npas2	D	0.45515	0.590526	-0.434597
Nr0b1	D	0.918778	1.13228	0.480908
Nr0b2	D	-3.97998	-3.80981	-5.31676
Nr1h4	D	-0.616857	-0.232598	-1.55838
Nr1i2	D	-1.69618	-2.04946	-1.19582
Nr3c2	D	0.811883	0.759059	-0.764343
Pax3	D	2.35736	1.84948	1.49266
Pitx1	D	-1.78271	-1.98427	-0.942541
Pitx2	D	1.05255	-0.159096	1.07202
Pou1f1	D	-0.342516	0.251389	-0.916697
Pou3f2	D	0.524119	0.862341	-0.871704
Ppard	D	0.175122	2.15272	1.85402
Rarb	D	2.43466	0.7288	0.0693236
Rarg	D	1.76866	0.229453	0.11886
Rbpjl	D	1.94966	1.77152	0.832439
Rora	D	-0.64523	1.83454	1.56694
Rxrb	D	-3.59461	1.98247	-0.535041
Rxrg	D	-3.99687	1.83168	-0.604793
Satb1	D	0.654601	-0.902902	-1.14582
Smad7	D	-3.49996	-3.51029	-2.45506
Smarcc1	D	8.27274	8.40903	9.55008
Snai1	D	-0.462679	-0.426605	-0.324476
Spdef	D	-1.84946	-2.09197	0.493332
Tcf7l1	D	1.11136	1.26179	2.12146
Tead3	D	0.303232	0.830983	2.35007
Tfcp2	D	0.571641	0.965958	0.298515
Thra	D	1.4278	1.28933	0.968267
Thrb	D	0.513556	0.490474	0.219528
Tsc22d4	D	-2.81129	-3.124	-2.10197
Twist2	D	1.10774	0.866039	1.15234
Ybx1	D	1.73044	0.646486	0.115617
Zbtb16	D	-0.635133	-0.679598	-1.6661
Zc3h8	D	-4.52437	-5.42765	-6.25502
Zfp148	D	-1.0717	-1.54961	-0.7717
Zfp382	D	-1.30563	-1.00855	-0.746234
Zfp644	D	2.0518	1.89196	1.04786
Zhx1	D	-5.72476	-6.44556	-7.0303
Zhx2	D	-2.20018	-2.12477	-2.97213
2610008E11Rik	E	-2.00744	-2.68578	-4.76341
4932411N23Rik	E	-2.45891	-1.49023	-6.06986
9130019O22Rik	E	-1.25682	-1.40459	0.217272
A530032D15Rik	E	18.3262	17.2807	14.6333
Adnp2	E	-6.7296	-6.1996	-5.88989
Aebp2	E	-4.4422	-6.24869	-8.26841
Ahrr	E	-0.474848	-1.54011	-2.39528
Aire	E	1.14012	-0.320186	-2.74846
Alx1	E	0.184707	-0.439954	-2.26629
Alx3	E	-2.27536	-1.72854	-1.27505
Alx4	E	0.748792	0.834295	-1.82115
Arid3b	E	1.53543	1.46882	1.05845
Arid4a	E	-2.26826	-5.60978	-9.0882
Arid4b	E	-4.85793	-7.94246	-11.5944
Arid5a	E	-6.00377	-4.56226	-4.01999
Arid5b	E	2.64072	0.816825	-0.814583
Arnt2	E	6.40967	6.24976	4.2924
Arntl2	E	3.95773	4.88452	7.32711
Arx	E	-1.3789	-1.16457	-0.995777
Ascl2	E	9.79876	7.5668	8.79095
Atf5	E	-8.24478	-6.07781	-1.01442
Atoh1	E	-1.13107	-1.31893	-1.25042
Atoh8	E	7.42076	5.74424	4.11483
Barhl1	E	-2.2988	-2.12405	-1.592
Barhl2	E	-2.68828	-3.3709	-2.5939
Barx1	E	-1.05779	-0.272113	-0.0504729
Barx2	E	2.1457	-1.00835	5.42631
Batf2	E	5.76313	1.40835	6.15057
Batf3	E	8.84758	8.45395	8.66386
Bbx	E	-0.973982	-4.58259	-9.05299
Bcl11b	E	11.3048	11.7288	11.6287
Bcl6b	E	9.95008	9.15121	9.4737
Bhlha15	E	-0.0715575	-0.899414	1.18797
Bhlhe23	E	-1.28794	0.448085	-1.06844
Bhlhe41	E	-4.36006	-4.28305	-4.30283
Bnc1	E	4.54002	3.65791	2.6954
Bnc2	E	16.1368	14.7579	5.94168
Bsx	E	0.503531	0.526247	-1.19919
C130026I21Rik	E	18.3262	17.2807	14.6333
Casz1	E	2.37724	2.33962	2.95729
Cdc5l	E	-16.703	-17.9707	-13.4638
Cic	E	4.12029	6.47334	6.41115
Cnot4	E	-5.31968	-5.99806	-9.59264
Crebl2	E	-1.65712	-5.48311	-5.01904
Crebzf	E	-4.83533	-3.79657	-8.27237
Crx	E	-0.197507	-0.429277	-1.10918
Csrnp1	E	2.26739	2.18703	2.39933
Csrnp2	E	-2.6135	-1.76716	0.0805909
Csrnp3	E	6.37282	4.92676	1.14345
Cux2	E	0.350833	0.363009	-0.415924
Cxxc1	E	-1.17424	-0.508468	2.47254
D3Ertd254e	E	2.79725	2.51573	1.05555
Dbp	E	-2.60971	-1.84178	-1.34987
Dlx1	E	3.02344	1.87232	2.5116
Dlx2	E	-1.82568	-1.21948	-1.26755
Dlx3	E	0.891909	0.754661	1.09507
Dlx4	E	0.956888	0.788435	0.462649
Dlx5	E	2.18732	2.8813	1.31268
Dlx6	E	-0.776121	-0.4969	-0.249677
Dmap1	E	-2.66425	-1.88253	0.131413
Dmbx1	E	-0.568906	-0.628995	-0.591265
Dmrt1	E	-3.43253	-5.0851	-2.4498
Dmrt2	E	-0.288892	0.323065	1.03329
Dmrt3	E	0.708679	0.56883	1.19195
Dmrta1	E	-2.34661	-2.86074	-4.42654
Dmrtb1	E	-3.99375	-5.28753	-4.25819
Dmrtc2	E	-3.31836	-4.94409	-4.18065
Dmtf1	E	-2.45891	-1.49023	-6.06986
Dnajc1	E	-11.6829	-11.4573	-5.63755
Dnajc2	E	-20.877	-15.8738	-10.7468
E2f8	E	4.75407	4.235	8.45781
E430018J23Rik	E	-1.25682	-1.40459	0.217272
E4f1	E	-3.22787	-0.934291	1.82733
Ebf2	E	11.2087	10.681	4.8802
Ebf3	E	10.1927	7.95532	4.52409
Ebf4	E	7.94554	8.51754	7.63429
Egr3	E	3.11899	3.25667	5.45469
Egr4	E	0.869696	1.5232	2.64013
Elf2	E	-3.39781	-4.69015	-4.78968
Elf4	E	11.3812	9.98021	11.3947
Elk3	E	-10.9306	-7.79617	-7.54161
Elmsan1	E	1.98566	3.05225	1.39386
Emx1	E	-0.80971	0.0400109	-1.21838
Emx2	E	5.2528	3.91673	0.867413
En1	E	0.282598	0.694894	-1.04271
En2	E	0.0979186	-0.419937	-0.47698
Erf	E	1.01276	-0.573622	-1.2533
Esrrb	E	2.527	3.71029	3.01451
Esrrg	E	1.22124	1.33343	0.723416
Esx1	E	-0.432909	-0.548466	-1.56239
Etv2	E	-1.95437	-2.82607	-1.48329
Etv3	E	7.54309	7.62699	5.49585
Etv5	E	4.36519	1.85857	3.0064
Evx1	E	1.28281	0.361273	-1.05375
Evx2	E	0.891008	-0.582614	-1.01861
Fev	E	4.1363	5.58484	3.0956
Fezf1	E	0.691638	1.28662	1.70641
Fezf2	E	-1.79899	-2.04779	-2.71088
Figla	E	0.802145	1.27075	-0.209099
Fiz1	E	5.84368	5.31435	1.02811
Foxa3	E	0.309757	-3.6258	0.0661451
Foxb1	E	0.821656	0.140777	-2.28053
Foxc1	E	7.20889	5.71004	4.13854
Foxc2	E	9.43692	8.02057	4.62957
Foxd1	E	1.53936	0.365558	-0.715728
Foxd2	E	3.51041	1.44294	1.4865
Foxd3	E	3.60601	4.68329	3.78783
Foxe1	E	-0.428271	0.0275118	1.70977
Foxf1	E	9.2743	7.96169	6.43061
Foxf2	E	2.59841	1.29503	0.511251
Foxg1	E	-0.145119	-0.527252	-2.31675
Foxh1	E	2.31861	2.01872	1.57044
Foxi1	E	0.102399	0.00775884	-0.0312569
Foxj1	E	0.569012	0.776982	2.91008
Foxj3	E	-6.45966	-6.65152	-8.28351
Foxl1	E	6.51036	5.00185	3.8055
Foxn1	E	1.79606	0.729059	3.22569
Foxn2	E	1.89668	-0.193561	-2.38672
Foxn3	E	1.9503	3.22689	5.636
Foxn4	E	-1.82518	-0.725846	-0.416804
Foxp4	E	-2.45144	-2.0495	-3.85119
Foxq1	E	0.223578	0.247932	0.759749
Foxs1	E	-13.5812	-11.4673	-9.12825
Gata5	E	2.39245	1.22539	0.283746
Gatad2a	E	5.83151	1.43531	-4.11689
Gatad2b	E	4.15814	3.01772	6.70517
Gbx1	E	-0.520019	-0.829014	-1.40056
Gbx2	E	-0.153941	-0.265252	-0.893814
Gcm1	E	2.32555	1.66449	2.30045
Gcm2	E	2.21961	1.09494	0.879776
Gfi1	E	-7.0168	-7.33176	-5.91114
Glis1	E	4.48221	3.78784	4.21249
Glis2	E	14.7778	14.4546	12.0962
Glis3	E	7.70985	6.5235	4.0693
Gm28308	E	0.612128	0.238823	-1.477
Gm32717	E	-16.703	-17.9707	-13.4638
Gm32802	E	-16.703	-17.9707	-13.4638
Gm38394	E	3.51907	1.87333	6.12764
Gm3854	E	-0.479689	-0.327859	-0.677597
Gm43517	E	-0.145119	-0.527252	-2.31675
Gm44973	E	-3.88777	-5.17408	-2.53861
Gm9040	E	-16.703	-17.9707	-13.4638
Gm9044	E	-16.703	-17.9707	-13.4638
Gm9045	E	-16.703	-17.9707	-13.4638
Gm9046	E	-16.703	-17.9707	-13.4638
Gm9048	E	-16.703	-17.9707	-13.4638
Gm9049	E	-16.703	-17.9707	-13.4638
Gm9772	E	0.628423	0.792731	-0.696145
Gmeb1	E	-7.82996	-5.50117	-3.13078
Gmeb2	E	-4.03876	-1.54021	0.539191
Grhl1	E	3.14321	1.45402	1.03568
Grhl3	E	2.47122	0.92518	5.7003
Gsc	E	1.20054	1.7134	1.55291
Gsc2	E	0.476114	1.48006	1.34477
Gsx1	E	-0.356903	-0.00575212	-1.57991
Gsx2	E	0.559792	-0.0812604	-0.0517711
Gtf3a	E	-17.4332	-14.364	-8.97495
Gzf1	E	7.25266	6.07374	5.6395
Hand1	E	-2.08217	-0.658313	-0.31455
Hand2	E	7.64487	7.83177	3.69659
Hdx	E	4.36372	3.62953	0.751585
Hes2	E	-3.9202	-2.30632	-6.41632
Hes5	E	-1.82082	-1.57429	-3.3398
Hes6	E	-3.23389	-2.09104	0.468919
Hes7	E	-1.28717	-0.789142	-2.30613
Hesx1	E	0.0679836	0.706323	-0.380631
Hey2	E	6.26971	5.57844	4.86934
Heyl	E	15.2959	14.738	11.9366
Hic2	E	-3.97227	-4.01889	-4.66279
Hif3a	E	3.84341	3.13214	0.872743
Hivep1	E	-0.960661	-0.267174	-2.30969
Hivep2	E	-1.24255	0.0641886	-1.51889
Hivep3	E	2.91815	3.77899	4.36307
Hlf	E	1.34336	0.336576	-1.1523
Hlx	E	14.7296	12.3442	10.3616
Hmg20a	E	-8.22472	-8.03432	-9.5472
Hmg20b	E	3.91562	2.1771	6.21896
Hmga2	E	1.74197	1.76107	3.04023
Hmgxb3	E	-7.5774	-4.29791	1.17964
Hmgxb4	E	-10.0743	-10.7684	-8.58665
Hmx1	E	1.14226	-0.61115	-0.613698
Hmx2	E	1.70352	0.783672	0.879152
Hmx3	E	1.8098	0.814393	0.541329
Homez	E	-7.35747	-8.53023	-6.96066
Hopx	E	4.74667	3.66424	5.08744
Hoxa11	E	-1.61285	-2.49208	-1.64455
Hoxa13	E	-0.580217	-1.16719	-0.517218
Hoxa2	E	0.612128	0.238823	-1.477
Hoxa3	E	3.522	3.56798	-0.358032
Hoxa4	E	3.57664	3.70684	1.70653
Hoxa5	E	0.272296	-0.399661	-2.11048
Hoxa6	E	0.148319	0.203544	0.984874
Hoxa7	E	-0.129478	-0.366596	-1.18032
Hoxb2	E	8.18326	6.50735	3.34642
Hoxb3	E	5.82701	5.36699	3.27559
Hoxb4	E	0.817071	0.728139	-0.799109
Hoxb5	E	1.71845	0.162634	-0.267706
Hoxb6	E	6.49684	5.12508	3.6779
Hoxb8	E	1.19916	-0.237798	0.342289
Hoxb9	E	-0.333737	-0.453591	0.23896
Hoxc10	E	-1.9637	-2.11393	-2.24752
Hoxc12	E	-1.20469	-1.50279	-1.22473
Hoxc13	E	-0.964284	-0.640976	-0.84629
Hoxc4	E	4.4176	4.57674	2.37006
Hoxc6	E	2.49951	2.6856	0.430247
Hoxc8	E	1.6654	2.42071	1.4525
Hoxc9	E	-0.356364	-0.275225	-0.303248
Hoxd10	E	2.2403	0.786679	2.09488
Hoxd11	E	-1.61356	-1.74775	-2.43941
Hoxd12	E	-1.14647	-1.79806	-1.95542
Hoxd13	E	-1.25918	-1.85487	-0.424262
Hoxd3	E	-1.63302	-2.74625	-1.90365
Hoxd8	E	3.18133	2.72544	1.66683
Hoxd9	E	2.40616	1.53032	0.32526
Hsf2	E	-2.34641	-2.87887	-3.37737
Hsf4	E	0.657414	1.46142	1.29911
Hsf5	E	1.62995	1.62683	1.20164
Id1	E	-0.00029312	-0.698805	-1.94176
Id2	E	-2.01228	-0.682494	-1.6919
Id4	E	4.97885	5.62229	6.36904
Ikzf2	E	-0.440372	-1.11898	-2.01786
Ikzf3	E	14.8889	16.0306	12.2258
Ikzf4	E	-0.407507	-2.02076	0.647705
Ikzf5	E	-5.22418	-7.0051	-9.96895
Insm1	E	-2.01584	-2.05635	-1.42827
Irf5	E	18.7444	15.4775	15.5839
Irf6	E	3.67838	1.15486	6.78509
Irx1	E	1.43434	2.24659	1.6337
Irx2	E	0.134064	-1.41603	1.53284
Irx3	E	1.84763	1.21269	1.94774
Irx4	E	0.980472	-0.398742	3.2555
Irx5	E	0.967727	0.267766	1.25901
Irx6	E	1.54664	3.03659	2.97715
Isl1	E	-0.173976	0.102751	-1.70269
Isl2	E	-0.210263	-0.61087	-2.40204
Isx	E	-1.62404	-3.13245	-2.36014
Jdp2	E	9.99005	9.3988	7.24435
Kat5	E	-10.4534	-8.69108	-4.38088
Kat6a	E	-3.6379	-3.27063	-8.18669
Kat6b	E	0.466431	-0.741334	-5.91906
Kat7	E	-7.41151	-8.30136	-9.34237
Kat8	E	-4.49398	-1.53845	-1.42801
Kdm2a	E	-0.695992	2.71719	0.0083934
Kdm5c	E	-4.90285	-0.549475	-1.27538
Kdm5d	E	-1.96678	-3.37106	-2.48667
Klf10	E	0.628977	-0.301676	-0.659616
Klf11	E	-0.559154	-1.39243	-2.78624
Klf12	E	-7.36191	-6.90121	-3.83282
Klf14	E	1.27451	2.01332	3.19227
Klf15	E	3.85819	2.12723	1.24453
Klf16	E	0.725111	1.49563	5.92069
Klf7	E	9.18569	7.60165	3.69401
Klf8	E	5.07037	5.25449	2.48508
L3mbtl1	E	-1.04778	1.32893	1.04036
Lbx1	E	-1.22399	-0.724631	-3.22137
Lbx2	E	-0.43045	-0.711689	-1.31537
Lhx1	E	-1.39514	-1.15367	-1.32434
Lhx3	E	-2.32189	-2.10229	-1.82793
Lhx4	E	-1.20833	-0.726013	-2.48505
Lhx6	E	9.97358	8.57545	5.79457
Lhx8	E	0.209994	0.601256	-1.03029
Lhx9	E	0.503531	0.526247	-1.19919
Lmx1a	E	-0.181395	-0.395789	-1.55074
Lmx1b	E	3.75071	3.36873	1.49099
Lrrfip1	E	-2.11013	-3.29883	-4.53763
Lrrfip2	E	-2.17378	-2.96118	-2.01039
Lyar	E	-17.7745	-11.961	-6.75752
Mafa	E	-1.40196	-0.593432	-0.468243
Mecom	E	7.04869	4.79443	5.49759
Mef2d	E	3.01548	3.30383	1.77347
Meis3	E	16.0792	13.9945	10.0086
Meox1	E	7.47456	6.34057	3.16195
Meox2	E	12.1282	9.35031	3.9598
Mesp1	E	-5.80445	-4.77196	-3.1609
Mga	E	-4.96298	-4.59925	-6.82028
Mier2	E	4.05022	5.38296	8.59458
Mier3	E	-8.76583	-10.5315	-11.5005
Mixl1	E	-2.03638	-1.96212	-2.45831
Mkx	E	2.9869	3.91411	1.20958
Mlx	E	-11.8349	-10.3979	-5.14438
Mlxip	E	2.51987	4.262	3.89022
Mlxipl	E	0.45293	-0.96163	-0.735749
Mnx1	E	0.67894	-1.31566	-0.491937
Msx1	E	-8.12402	-7.51621	-4.53352
Msx2	E	-0.169028	0.271158	-0.792708
Mtf1	E	-6.5872	-5.34046	-4.21836
Mxd1	E	-3.97419	-4.08552	-3.61404
Mxd3	E	1.19785	0.485018	-1.44185
Mxd4	E	0.826345	0.48285	1.62584
Mybl1	E	3.06491	3.25352	3.25934
Mycl	E	4.15745	0.891501	4.58134
Myf6	E	-1.44335	1.21065	1.49547
Myog	E	1.27709	2.65179	2.385
Myrf	E	3.79872	2.5163	6.12924
Myt1	E	1.56726	3.12383	1.51689
Myt1l	E	-0.591519	-2.72325	-1.29286
Mzf1	E	0.663599	2.20973	2.10816
Neurod2	E	0.381988	1.79363	-0.600231
Neurod6	E	-2.27909	-3.20197	-2.06611
Neurog1	E	-0.961963	-0.238418	-1.61059
Neurog2	E	-0.465292	-0.460113	-2.78894
Nfat5	E	-1.86601	-2.00488	-5.89127
Nfatc4	E	11.9637	11.7286	7.64816
Nfe2l3	E	0.0634379	0.645927	1.42304
Nfib	E	10.46	8.52452	3.25319
Nfix	E	10.7454	9.60986	6.67915
Nfkbib	E	-9.08745	-7.22312	0.0124106
Nfkbid	E	11.5622	11.6559	10.3058
Nfkbie	E	13.8653	12.1705	14.9031
Nfkbil1	E	-3.96497	-5.30295	-2.34356
Nfkbiz	E	5.65725	5.07008	4.70672
Nfx1	E	-13.0148	-10.1978	-9.06907
Nfxl1	E	-9.76949	-9.09725	-8.06958
Nhlh1	E	1.4613	0.824017	2.02564
Nhlh2	E	0.708497	0.0566437	2.50259
Nkx2-1	E	1.50501	2.2364	0.93526
Nkx2-2	E	-2.70704	-3.34671	-0.138533
Nkx2-3	E	-0.219255	0.292121	1.25939
Nkx2-5	E	0.926746	1.51318	1.06427
Nkx2-9	E	0.108973	-0.116975	-0.708558
Nkx3-2	E	0.721362	1.85983	0.358726
Nkx6-1	E	1.43665	0.236815	-1.49217
Nkx6-2	E	1.08314	0.697614	2.98236
Nobox	E	-1.49713	-2.03487	-2.104
Noto	E	-0.519108	-0.78331	-1.62027
Npas1	E	4.10003	2.63068	5.07191
Npas3	E	9.1381	7.69116	3.3585
Npas4	E	7.32208	7.83991	5.2411
Nr1d1	E	2.95997	2.49892	1.78797
Nr1d2	E	-0.39705	-1.08699	-1.33757
Nr1i3	E	0.139861	-1.2428	-0.0591061
Nr2c1	E	1.60966	1.85301	3.99744
Nr2e1	E	1.78289	1.54214	0.0710872
Nr2e3	E	2.37652	2.3448	1.54509
Nr4a2	E	2.39455	1.84518	1.31769
Nr4a3	E	1.98235	1.85209	2.35421
Nr6a1	E	1.81345	0.654268	1.70379
Nrl	E	-5.23002	-6.0893	-2.99777
Olig1	E	-1.5935	-0.392841	-1.85281
Olig2	E	1.227	1.76861	-0.208217
Olig3	E	-2.01597	-0.806349	-2.94438
Onecut2	E	2.03189	1.51984	-0.0380973
Onecut3	E	1.22122	0.989391	-0.566259
Osr1	E	12.3503	9.67696	4.40166
Osr2	E	9.85624	8.84823	3.96621
Otx1	E	0.0230944	0.0398079	1.73313
Ovol1	E	1.08848	0.124925	2.43951
Ovol2	E	-1.67575	1.77714	-5.1193
Patz1	E	-1.554	-0.192595	-0.646967
Pax1	E	2.21797	2.27526	2.19439
Pax2	E	-1.72684	-1.22033	0.0455969
Pax4	E	0.236402	0.644633	-0.949887
Pax7	E	-2.48945	-1.66523	-1.36514
Pax9	E	1.46135	0.93213	2.03331
Pbrm1	E	-12.3117	-12.1218	-11.9308
Pbx1	E	3.69088	2.18143	-2.0059
Pbx4	E	8.61979	8.46837	9.2403
Peg3	E	1.60103	2.16195	-0.498108
Phf5a	E	-22.2759	-20.0556	-9.37609
Phox2a	E	0.166777	0.609321	0.0400519
Phox2b	E	1.22892	0.850433	0.377698
Phtf1	E	1.292	1.37299	4.52941
Phtf2	E	-1.02723	-2.00015	-1.48892
Pitx3	E	1.22614	1.39153	0.558055
Pknox2	E	7.7956	7.74382	6.84192
Plag1	E	4.28528	3.45461	2.42913
Plagl1	E	12.432	12.111	7.47795
Plagl2	E	-2.2685	-2.85205	0.376577
Pogz	E	-2.40366	-0.246247	-2.38852
Pou2f3	E	3.59323	2.2933	3.74553
Pou3f1	E	1.00273	0.736221	-0.424368
Pou3f3	E	1.94866	2.16449	0.266315
Pou3f4	E	-0.754675	-0.0129241	-0.0432066
Pou4f1	E	-0.171077	-1.23202	-1.41938
Pou4f3	E	1.76841	0.547578	0.919054
Pou5f1	E	0.210736	0.369877	0.569474
Pou6f1	E	2.18525	3.57418	0.910399
Pou6f2	E	-0.0744463	-0.513139	-1.75526
Ppp1r13l	E	5.22	4.48809	8.19108
Prdm10	E	-4.02335	-2.48423	-4.80694
Prdm15	E	-5.44012	-0.952862	-0.898091
Prdm16	E	10.3324	10.3887	7.35961
Prdm2	E	-2.27091	-0.110447	-5.57862
Prdm4	E	-12.5407	-11.739	-6.5506
Prdm5	E	-3.87795	-4.61651	-1.57741
Prdm6	E	5.44458	5.00505	1.88331
Prdm8	E	11.0885	9.80288	4.3689
Prdm9	E	-5.20177	-2.61591	-3.32476
Prop1	E	1.12645	1.44803	0.223686
Prox2	E	-0.36309	-0.238302	-2.62901
Prrx1	E	13.6184	12.2999	5.60251
Prrx2	E	12.1047	10.2462	6.48865
Pspc1	E	-17.3722	-15.0474	-7.62361
Ptf1a	E	1.43507	0.640923	1.59727
Pura	E	-3.94754	-6.17842	-9.61547
Purb	E	-8.20329	-7.31363	-8.91852
Purg	E	6.60524	7.39912	3.50341
Rax	E	1.31003	2.23449	1.15977
Rbak	E	-7.37791	-8.55473	-8.90305
Rc3h2	E	-8.9705	-10.6596	-11.5788
Rcor2	E	-5.95737	-4.39406	-4.38989
Rcor3	E	5.24733	7.13732	9.47127
Rere	E	0.928924	-0.322388	2.25596
Rfx3	E	-0.778402	-1.48034	1.33884
Rfx4	E	1.21702	1.62	2.22521
Rfx7	E	-3.3068	-5.05206	-5.72584
Rfx8	E	6.9329	7.35724	6.40417
Rhox13	E	0.50423	1.08387	0.480057
Rlf	E	-3.6524	-4.29542	-5.1823
Rorb	E	2.51375	3.41208	0.0527739
Rorc	E	0.470258	-1.23663	2.09746
Rreb1	E	2.99748	2.16388	1.92167
Sall1	E	-2.94255	-0.946261	-1.50238
Sall2	E	8.46868	6.11218	4.52215
Sall3	E	-0.753793	0.451803	2.06258
Sall4	E	1.14189	1.80764	2.19234
Satb2	E	3.08446	1.42796	1.48268
Scrt1	E	-1.21817	-2.5421	-2.86527
Scrt2	E	1.70643	1.55169	0.553452
Scx	E	0.890963	1.8337	3.23064
Sfpq	E	-12.5906	-8.43237	-7.18904
Shox2	E	2.41495	2.24852	-0.735826
Sim1	E	-3.0326	-2.68238	-1.40854
Sim2	E	-0.0749124	0.487852	-0.554644
Six1	E	1.06115	1.81167	1.37339
Six3	E	0.962093	0.906119	0.723423
Six4	E	1.93187	1.87111	1.16127
Six6	E	-3.41683	-3.95956	-2.14383
Smad6	E	5.57894	4.4652	3.81318
Smad9	E	6.83925	5.04459	1.33946
Smarca1	E	3.73301	3.51978	2.41486
Smarca5	E	14.0778	14.5287	10.2747
Smarce1	E	-9.77276	-12.9983	-9.96546
Snai3	E	-17.5989	-16.5623	-13.339
Sohlh1	E	-1.7722	-0.493376	-0.887258
Sox1	E	1.26541	0.6532	0.155199
Sox12	E	6.36651	5.55332	5.0704
Sox15	E	5.22465	4.74154	2.6109
Sox17	E	7.15735	6.20051	7.0346
Sox18	E	10.1433	7.8707	7.37804
Sox21	E	0.96276	0.288792	2.04841
Sox3	E	1.97105	1.74218	1.95496
Sox30	E	0.492775	-0.161875	-0.541385
Sox4	E	6.24683	6.02678	3.63727
Sox5	E	7.33052	5.99657	-0.783322
Sox7	E	9.45606	7.40237	9.13435
Sox8	E	7.42377	6.36962	6.30268
Sp100	E	6.99418	3.65196	3.212
Sp110	E	7.49489	5.86251	5.78952
Sp140	E	18.3262	17.2807	14.6333
Sp5	E	4.99447	4.15856	2.0242
Sp6	E	4.19979	2.45085	4.91729
Sp8	E	0.233271	1.13415	2.066
Spic	E	4.2191	3.58953	1.03624
Sry	E	0.513306	-1.25624	1.02301
St18	E	-6.06488	-7.15946	-4.92282
Tada2a	E	-9.97512	-7.82119	-4.06942
Tada2b	E	-8.15139	-9.4708	-5.90177
Tbpl1	E	-8.44212	-8.54385	-7.98472
Tbr1	E	1.39025	0.991831	1.43181
Tbx1	E	4.11299	2.76749	1.45304
Tbx15	E	2.60423	1.82325	-0.578365
Tbx18	E	-10.3644	-8.70322	-3.13644
Tbx19	E	-1.46046	-0.177076	0.217064
Tbx2	E	12.66	10.5315	8.15521
Tbx20	E	1.83027	1.20514	1.40287
Tbx3	E	-6.09474	-5.99606	-4.99317
Tbx4	E	0.106022	-0.27869	-0.744328
Tbx5	E	0.523208	0.0758966	-0.151996
Tbx6	E	1.42813	1.32085	1.58535
Tcf15	E	7.12685	6.48059	5.58778
Tcf21	E	12.0971	10.3938	5.5194
Tcf23	E	-0.952129	-1.73306	-1.10829
Tcfl5	E	-1.91931	-1.59577	-1.03925
Tef	E	-2.01695	-2.81887	-3.06075
Tet1	E	4.76945	3.86969	1.95958
Tfam	E	-21.044	-19.8319	-13.507
Tfap2b	E	3.76562	2.23356	2.04866
Tfap2e	E	1.88967	3.48571	3.06535
Tfcp2l1	E	-5.56117	-2.5279	-4.72397
Tfdp2	E	-3.3208	-4.29331	-7.1361
Tfe3	E	5.44133	7.20093	10.492
Tfeb	E	2.59784	2.59838	4.46229
Tfec	E	20.9845	18.6847	15.311
Tgif1	E	5.43356	5.24972	5.76944
Thap2	E	-4.08755	-3.44122	-5.05604
Thap3	E	-2.35027	-2.53442	-1.65344
Thap4	E	-10.6053	-10.4296	-4.25832
Thap7	E	-5.44041	-8.13295	-2.97606
Tlx1	E	-2.51865	-4.93507	-2.91187
Tonsl	E	2.31767	2.23776	9.07964
Tox	E	7.86432	7.13292	4.38148
Tox2	E	6.89981	5.82246	4.00371
Tox3	E	-1.07678	-3.71346	0.383753
Tox4	E	-20.2906	-17.0918	-11.1043
Trps1	E	-8.25975	-8.09779	-3.16141
Tsc22d1	E	-3.45234	-1.74023	-0.21986
Tsc22d2	E	-3.68763	-1.9314	-1.89167
Tsc22d3	E	4.59373	3.35392	3.19338
Tshz1	E	5.30577	3.07341	-0.894091
Tshz2	E	14.49	12.1431	7.40148
Tshz3	E	21.8786	19.3944	11.6424
Ubp1	E	-12.1382	-10.9784	-9.98847
Uncx	E	-1.62872	-1.70972	-1.70387
Vax1	E	0.446943	0.814041	0.348412
Vax2	E	0.446943	0.814041	0.348412
Vezf1	E	-1.15168	-2.78066	-4.86257
Vsx1	E	0.263602	0.700568	-0.87846
Vsx2	E	0.209994	0.601256	-1.03029
Wiz	E	-5.46027	-1.72977	2.56516
Ybx2	E	-2.88633	-2.20221	-0.840758
Ybx3	E	2.84508	1.47671	-0.342455
Yy2	E	-6.25362	-5.31944	-6.61687
Zbed3	E	-2.03835	-1.49982	-2.58694
Zbed4	E	-9.75197	-5.42189	-1.63024
Zbed6	E	3.51907	1.87333	6.12764
Zbtb1	E	2.07328	2.3262	6.72553
Zbtb12	E	0.443765	1.33127	0.42342
Zbtb14	E	-1.25923	-2.63845	-1.34747
Zbtb17	E	-0.574705	2.99608	3.64057
Zbtb18	E	-0.71129	0.172508	0.00636789
Zbtb2	E	-4.87539	-7.52703	-6.96847
Zbtb20	E	-0.660434	-1.02292	-1.97937
Zbtb21	E	-2.66351	-2.16423	-1.93486
Zbtb22	E	0.249694	-1.62048	1.14329
Zbtb24	E	-13.9566	-14.1086	-7.7319
Zbtb25	E	0.00442123	0.154568	-3.83615
Zbtb26	E	-3.34672	-4.05291	-6.95856
Zbtb32	E	6.27781	8.36925	6.26214
Zbtb34	E	-1.38284	-1.2466	-2.82982
Zbtb37	E	-0.989681	-1.90763	-6.20995
Zbtb38	E	-1.36307	-3.77304	-7.04032
Zbtb39	E	-5.0162	-5.3524	-2.89008
Zbtb4	E	-2.62287	-1.99481	-0.244091
Zbtb40	E	-3.1936	-1.05154	-2.62232
Zbtb41	E	-5.70312	-7.83671	-10.1274
Zbtb42	E	-4.69879	-5.16304	0.863483
Zbtb43	E	-5.64616	-4.59204	-4.56065
Zbtb44	E	-3.2229	-6.00617	-9.94545
Zbtb45	E	-5.4983	-7.22419	-1.5561
Zbtb46	E	11.7849	11.1827	10.7683
Zbtb48	E	-2.45442	-1.89934	-0.284091
Zbtb49	E	-2.35016	-1.81483	-0.380953
Zbtb5	E	-1.88208	-0.842487	-1.1549
Zbtb6	E	-6.36532	-8.46019	-6.16241
Zbtb7b	E	-0.74358	0.177311	-2.70387
Zbtb7c	E	3.6074	1.78828	4.01225
Zbtb8b	E	-2.03092	-0.382077	-1.65331
Zc3h4	E	-2.36679	-3.11458	-0.767229
Zc3h6	E	-4.7583	-4.93998	-6.12783
Zfat	E	-5.07374	-3.01177	-2.43547
Zfhx2	E	-0.164623	1.60311	0.198102
Zfhx3	E	3.21481	2.58787	-1.1765
Zfhx4	E	10.9661	10.7113	4.07412
Zfp1	E	-3.3407	-4.97379	-4.28801
Zfp105	E	-17.0768	-12.678	-7.67289
Zfp108	E	0.880042	0.403683	-1.60614
Zfp109	E	0.880042	0.403683	-1.60614
Zfp112	E	-1.91921	-2.43631	-4.06637
Zfp113	E	-9.9163	-9.48355	-5.86275
Zfp114	E	0.880042	0.403683	-1.60614
Zfp128	E	-1.56711	-0.611566	-2.82208
Zfp13	E	1.41998	-0.624184	1.61438
Zfp131	E	-13.2437	-11.3674	-9.47026
Zfp14	E	-1.78818	-2.90765	-5.84714
Zfp142	E	-3.41692	-0.911754	-1.08832
Zfp146	E	-12.9358	-11.0075	-10.2454
Zfp157	E	-2.00744	-2.68578	-4.76341
Zfp160	E	-1.70016	-1.43234	-4.53382
Zfp169	E	-3.63848	-1.61997	-3.00474
Zfp174	E	1.99174	4.10845	2.97073
Zfp180	E	-6.17487	-7.84086	-7.48779
Zfp182	E	-2.08605	-2.84258	-5.67554
Zfp189	E	-3.50659	-3.85887	-2.7804
Zfp2	E	-0.0959295	-0.466626	-1.24035
Zfp202	E	11.3164	6.68807	3.87394
Zfp212	E	-2.76919	-3.5088	-0.465567
Zfp213	E	-3.22128	-4.52463	-1.76243
Zfp219	E	2.23312	1.06839	3.01888
Zfp235	E	0.880042	0.403683	-1.60614
Zfp236	E	-0.80692	-0.0495261	-3.14763
Zfp239	E	-15.0734	-11.4967	-6.2534
Zfp248	E	-2.70437	-0.648532	-4.04232
Zfp251	E	1.84465	1.10754	0.478899
Zfp260	E	-2.88763	-4.74095	-4.90976
Zfp266	E	-14.2195	-11.9179	-11.0418
Zfp27	E	-2.78705	-3.34177	-7.68031
Zfp275	E	-2.39047	-3.47164	-2.95307
Zfp276	E	-0.538975	2.45766	3.86808
Zfp277	E	-6.70371	-9.55162	-8.46965
Zfp28	E	1.13326	0.197202	-0.382686
Zfp280b	E	1.07069	1.86374	1.17304
Zfp280c	E	-8.37473	-7.29918	-8.50397
Zfp280d	E	-1.84907	-4.07999	-7.60766
Zfp281	E	2.95899	3.92704	2.33998
Zfp282	E	0.211222	-1.16937	0.137609
Zfp286	E	-2.75706	-1.68193	-2.44425
Zfp287	E	-10.1043	-11.0187	-6.27692
Zfp292	E	-3.92376	-4.32651	-8.1872
Zfp296	E	5.87713	2.80144	7.56364
Zfp3	E	-5.12375	-7.11263	-5.981
Zfp30	E	-2.10995	-4.24443	-6.2563
Zfp316	E	1.18415	3.92312	3.60687
Zfp317	E	-2.87414	-2.686	-1.73947
Zfp319	E	0.623204	-0.282461	-0.50945
Zfp322a	E	-2.48177	-4.28796	-4.2956
Zfp324	E	-4.42055	-3.85121	0.0570759
Zfp329	E	-0.28914	-0.348051	0.477133
Zfp334	E	-1.02586	-1.70952	-2.3416
Zfp335	E	-2.91962	-0.862489	1.10682
Zfp341	E	0.418634	1.43296	1.16347
Zfp354a	E	-3.7671	-4.01759	-3.7997
Zfp354b	E	-5.95917	-3.21643	-5.2067
Zfp354c	E	1.68016	2.502	6.26606
Zfp358	E	0.119005	-0.113767	-0.491201
Zfp362	E	2.60386	0.972928	1.52948
Zfp366	E	10.6887	8.17273	6.92093
Zfp37	E	-2.09335	-2.42251	-3.34914
Zfp383	E	2.59392	4.0876	6.06749
Zfp39	E	-2.00744	-2.68578	-4.76341
Zfp397	E	5.66229	5.42011	8.88695
Zfp398	E	-9.50967	-7.9744	-6.50547
Zfp407	E	-7.0289	-5.90462	-5.19229
Zfp408	E	-4.11979	-5.61248	0.643377
Zfp41	E	-1.3098	-1.79541	0.0122757
Zfp410	E	-1.42364	-0.895755	-1.771
Zfp414	E	-4.57191	-5.48945	-1.89887
Zfp418	E	-4.01022	-4.61767	-2.33253
Zfp42	E	-4.57672	-3.0023	-5.96996
Zfp420	E	-5.03802	-6.17019	-6.51099
Zfp422	E	-0.319329	-2.85963	-3.6923
Zfp423	E	17.5579	14.6226	8.74068
Zfp426	E	-3.20295	-4.65148	-4.58016
Zfp438	E	-9.18084	-7.86855	-3.65383
Zfp444	E	1.087	-0.176579	0.299689
Zfp445	E	-1.27776	-0.427429	-4.55315
Zfp446	E	-2.77313	-3.73771	-0.468511
Zfp449	E	-0.43084	-0.945652	-0.581717
Zfp451	E	-7.95218	-8.46072	-10.7091
Zfp454	E	0.518526	-0.441013	-0.860533
Zfp46	E	-5.00108	-4.41351	-4.79605
Zfp462	E	4.30851	4.076	0.875784
Zfp467	E	12.6273	11.5202	9.60889
Zfp507	E	-9.22566	-10.2652	-10.3191
Zfp511	E	-2.58906	-2.22215	-0.0542026
Zfp512	E	-3.32304	-2.32544	-3.90621
Zfp512b	E	-0.35465	0.357448	1.04999
Zfp513	E	-5.66481	-4.51899	1.20198
Zfp516	E	5.21394	5.93802	1.887
Zfp518a	E	-3.35953	-4.62096	-6.38458
Zfp518b	E	-4.44874	-6.55221	-5.65547
Zfp521	E	19.1762	14.8612	8.46737
Zfp523	E	-3.97859	-1.93935	-1.2492
Zfp524	E	-3.88777	-5.17408	-2.53861
Zfp526	E	-4.94854	-3.03591	-2.12553
Zfp532	E	6.55105	7.60445	3.15806
Zfp536	E	5.70975	5.67915	4.70222
Zfp541	E	0.937392	-0.263634	-0.0758352
Zfp551	E	-2.10411	-3.04799	-2.22114
Zfp553	E	-2.80478	-3.80288	0.748822
Zfp558	E	-3.35273	-1.77382	-4.0231
Zfp560	E	-4.70943	-1.60622	-0.59094
Zfp566	E	-3.19944	-4.49799	-5.23415
Zfp574	E	-3.23152	-2.4268	-1.14031
Zfp575	E	3.14743	1.25572	1.70767
Zfp579	E	-0.392029	-2.23202	0.526836
Zfp580	E	-0.223756	-2.72539	-0.865266
Zfp583	E	-2.19341	-2.97475	-1.62891
Zfp59	E	-3.96465	-2.72879	-6.336
Zfp597	E	-4.54322	-5.40961	-3.96913
Zfp599	E	-2.00744	-2.68578	-4.76341
Zfp605	E	-2.21009	-2.26154	-5.03206
Zfp607a	E	-3.96465	-2.72879	-6.336
Zfp607b	E	-3.96465	-2.72879	-6.336
Zfp612	E	-3.15234	-1.71581	-3.45994
Zfp618	E	9.04044	7.213	5.05128
Zfp62	E	-4.90938	-4.97365	-7.26734
Zfp623	E	-5.14625	-5.24767	-6.4717
Zfp626	E	-3.96465	-2.72879	-6.336
Zfp628	E	-2.24113	-1.99604	0.688269
Zfp629	E	-7.15574	-6.9533	-3.92703
Zfp637	E	-8.01588	-8.98888	-7.12581
Zfp64	E	-5.1482	-5.60107	-2.19417
Zfp641	E	-2.47873	-3.07363	-3.52421
Zfp646	E	-1.99746	-0.983343	-0.252456
Zfp647	E	0.129607	-0.671061	-3.10894
Zfp651	E	11.5186	11.9483	10.2608
Zfp652	E	0.34588	-1.46779	-3.09457
Zfp653	E	4.22673	2.88359	-0.446257
Zfp654	E	-6.56854	-7.58145	-9.66622
Zfp655	E	-9.73718	-8.26725	-10.1064
Zfp658	E	-6.18166	-3.29249	-6.53711
Zfp661	E	-3.82314	-3.89664	-3.30335
Zfp664	E	-9.35463	-10.4081	-8.95545
Zfp667	E	3.09706	2.18115	2.17739
Zfp668	E	-2.4201	-1.35832	4.21871
Zfp672	E	-6.92129	-4.36483	-0.484698
Zfp68	E	-2.00744	-2.68578	-4.76341
Zfp683	E	-7.66574	-7.75871	-9.34164
Zfp687	E	-1.57065	-1.78032	-0.582966
Zfp689	E	-6.45239	-7.8942	-3.74949
Zfp69	E	-2.98313	-3.54703	-2.66837
Zfp691	E	-5.31165	-5.13629	-5.76591
Zfp692	E	-2.18402	0.464504	0.588368
Zfp697	E	1.39108	0.344552	2.03781
Zfp7	E	-6.27918	-6.06032	-4.2956
Zfp707	E	-0.0480692	0.330572	2.83409
Zfp710	E	6.68453	5.94823	7.1188
Zfp711	E	3.30644	2.98082	3.32304
Zfp715	E	-6.18166	-3.29249	-6.53711
Zfp719	E	-6.18166	-3.29249	-6.53711
Zfp729a	E	3.97424	2.57008	5.00638
Zfp729b	E	3.97424	2.57008	5.00638
Zfp738	E	3.97424	2.57008	5.00638
Zfp74	E	-6.6257	-7.04114	-7.85278
Zfp746	E	0.642048	-0.517977	-1.7782
Zfp747	E	-1.25682	-1.40459	0.217272
Zfp764	E	-1.25682	-1.40459	0.217272
Zfp768	E	1.76435	0.734879	0.378333
Zfp770	E	-9.72461	-9.62951	-7.74187
Zfp771	E	0.591674	-1.69276	-1.83104
Zfp775	E	0.425132	0.285276	1.4177
Zfp777	E	-5.2222	-4.67136	-0.698226
Zfp78	E	-0.344044	0.241942	-3.18031
Zfp780b	E	-3.96465	-2.72879	-6.336
Zfp784	E	-4.15718	-4.52162	-3.9867
Zfp786	E	-2.8567	-2.6369	-0.279119
Zfp787	E	-5.75892	-5.61062	-0.489499
Zfp790	E	-1.79646	-2.57346	-4.68369
Zfp791	E	-6.16144	-6.25678	-9.08091
Zfp800	E	-12.8314	-12.4065	-9.54828
Zfp810	E	-2.00744	-2.68578	-4.76341
Zfp819	E	-6.18166	-3.29249	-6.53711
Zfp82	E	1.03525	0.793575	0.855017
Zfp827	E	1.46501	1.56706	-0.744969
Zfp846	E	-4.70943	-1.60622	-0.59094
Zfp850	E	-3.96465	-2.72879	-6.336
Zfp853	E	10.6265	8.6389	6.6036
Zfp867	E	-4.21508	-6.64081	-4.90955
Zfp879	E	-5.86053	-5.37128	-4.57861
Zfp9	E	1.98788	-0.491255	-2.85289
Zfp90	E	2.99235	1.32548	-0.324577
Zfp91	E	-15.5113	-15.7952	-13.0662
Zfp92	E	8.4945	7.93836	5.64976
Zfp93	E	0.880042	0.403683	-1.60614
Zfp94	E	-5.25499	-6.78084	-6.94446
Zfp940	E	-1.79646	-2.57346	-4.68369
Zfp949	E	-2.00744	-2.68578	-4.76341
Zfp974	E	-3.96465	-2.72879	-6.336
Zfpm1	E	2.76896	0.0772876	2.72829
Zfpm2	E	14.0453	12.1688	3.33197
Zfx	E	-1.79596	-2.87613	-2.98865
Zfy1	E	-1.79596	-2.87613	-2.98865
Zfy2	E	-1.79596	-2.87613	-2.98865
Zglp1	E	0.433676	-0.202383	-1.19243
Zgpat	E	2.18524	-0.267738	-3.62575
Zhx3	E	-1.56761	-1.04548	0.835832
Zic1	E	1.53109	2.7075	2.40107
Zic2	E	-0.949823	1.19615	-0.287966
Zic3	E	2.39035	1.65944	1.86811
Zic4	E	1.03994	1.6545	0.490262
Zic5	E	-1.07298	-0.905619	-1.01057
Zik1	E	-2.38431	-3.46529	-3.24779
Zim1	E	2.28074	2.34369	2.99663
Zkscan14	E	-1.7914	-1.51691	-1.65157
Zkscan16	E	-1.69367	-1.35876	-1.83255
Zkscan17	E	3.01436	3.99931	3.04622
Zkscan2	E	-4.07666	-4.98599	-2.72127
Zkscan3	E	-0.966857	-3.4553	-3.35384
Zkscan4	E	-0.966857	-3.4553	-3.35384
Zkscan5	E	-7.28351	-6.90329	-6.13155
Zkscan6	E	-3.56618	-3.14395	-3.35972
Zkscan7	E	-0.842539	-1.7495	-2.578
Zkscan8	E	-3.87555	-3.63815	-7.23683
Znfx1	E	-0.624152	-0.320993	0.345708
Zscan12	E	-4.12243	-5.97307	-6.43988
Zscan2	E	0.874926	-0.982463	0.358569
Zscan20	E	-2.64476	-2.48888	-3.15022
Zscan21	E	-1.26919	-1.45693	-0.528275
Zscan22	E	-1.44535	0.497061	-0.512215
Zscan25	E	-6.12074	-6.31772	-3.82347
Zscan26	E	-2.49046	-2.65456	-4.96386
Zscan29	E	-5.99853	-6.1688	-5.94543
Zscan4-ps1	E	1.2171	0.882339	-0.116014
Zscan4-ps2	E	1.2171	0.882339	-0.116014
Zscan4-ps3	E	1.2171	0.882339	-0.116014
Zscan4b	E	1.2171	0.882339	-0.116014
Zscan4c	E	1.2171	0.882339	-0.116014
Zscan4d	E	1.2171	0.882339	-0.116014
Zscan4e	E	1.2171	0.882339	-0.116014
Zscan4f	E	1.2171	0.882339	-0.116014
Zscan5b	E	-11.8085	-10.3173	-3.09666
Zxdb	E	-3.81704	-5.92328	-5.92009
Zxdc	E	-4.37317	-3.4519	-3.2547
