# Supplementary material for: Influence of Liver Fibrosis on Lobular Zonation
Source: Cells. 2019 Dec 2;8(12):1556. doi: 10.3390/cells8121556 (PMC6953125; doi:10.3390/cells8121556)
Supplement: Supplementary file 1 [file cells-08-01556-s001.zip › Final Supplementary data/Supplemental tables/Supplementary Table 4.xlsx]

## Sheet: Supplementary Table 4
geneset	category_subcode	Month: 2 (NES)	Month: 2 (FDR)	Month: 6 (NES)	Month: 6 (FDR)	Month: 12 (NES)	Month: 12 (FDR)
GO_2_IRON_2_SULFUR_CLUSTER_BINDING	mf	-1.11416	0.462926	-1.03475	0.621003	-1.83668	0.0238741
GO_2_OXOGLUTARATE_METABOLIC_PROCESS	bp	-0.906962	0.727965	-0.795157	0.87981	-1.84713	0.0233979
GO_3_5_EXONUCLEASE_ACTIVITY	mf	-1.76308	0.0148396	-1.50592	0.0978985	-1.25556	0.335062
GO_ACETYL_COA_METABOLIC_PROCESS	bp	-1.98596	0.00563137	0.941795	0.732648	-2.15889	0.0011823
GO_ACID_THIOL_LIGASE_ACTIVITY	mf	-0.989881	0.616473	0.993083	0.676813	-1.88566	0.0182906
GO_ACIDIC_AMINO_ACID_TRANSMEMBRANE_TRANSPORTER_ACTIVITY	mf	-1.86183	0.0175671	-1.39462	0.268819	1.19187	0.492863
GO_ACIDIC_AMINO_ACID_TRANSPORT	bp	-1.72339	0.0457104	-1.39622	0.25224	1.37629	0.292259
GO_ACTIN_BINDING	mf	2.02804	0.000304946	2.12642	0.00036923	2.20318	0.000489119
GO_ACTIN_CYTOSKELETON_REORGANIZATION	bp	1.78723	0.00682979	1.48308	0.102301	1.31652	0.271695
GO_ACTIN_DEPENDENT_ATPASE_ACTIVITY	mf	1.18745	0.421456	1.33738	0.317472	1.83462	0.0202892
GO_ACTIN_FILAMENT_BASED_MOVEMENT	bp	1.43286	0.0876796	1.47851	0.0763849	1.56335	0.0457897
GO_ACTIN_FILAMENT_BASED_PROCESS	bp	2.19835	0.000304946	2.14989	0.00036923	2.12185	0.000489119
GO_ACTIN_FILAMENT_BINDING	mf	1.87615	0.000639593	1.81387	0.00120032	1.98239	0.000489119
GO_ACTIN_FILAMENT_BUNDLE_ORGANIZATION	bp	1.67355	0.023697	1.78677	0.0146765	2.13194	0.000501216
GO_ACTIN_FILAMENT_ORGANIZATION	bp	2.05884	0.000304946	1.97477	0.00036923	2.15145	0.000489119
GO_ACTIN_MEDIATED_CELL_CONTRACTION	bp	1.25275	0.265623	1.44107	0.119398	1.7054	0.0190258
GO_ACTIN_POLYMERIZATION_OR_DEPOLYMERIZATION	bp	1.81853	0.00861789	1.50743	0.113388	1.68836	0.0445151
GO_ACTION_POTENTIAL	bp	1.44893	0.091771	1.50322	0.0787889	1.79696	0.00715534
GO_ACTIVATION_OF_ADENYLATE_CYCLASE_ACTIVITY	bp	1.68218	0.033867	1.2034	0.425742	1.50195	0.163281
GO_ACTIVATION_OF_IMMUNE_RESPONSE	bp	1.61506	0.000563673	1.60209	0.000531661	1.51165	0.00369922
GO_ACTIVATION_OF_INNATE_IMMUNE_RESPONSE	bp	1.40081	0.0502181	1.62111	0.00333626	1.46935	0.032217
GO_ACTIVATION_OF_MAPK_ACTIVITY	bp	1.65409	0.00772267	1.63936	0.0116774	1.37588	0.138919
GO_ACTIVATION_OF_PROTEIN_KINASE_ACTIVITY	bp	1.69503	0.000807123	1.68024	0.000680467	1.69816	0.00124515
GO_ACTIVE_ION_TRANSMEMBRANE_TRANSPORTER_ACTIVITY	mf	1.07284	0.491335	-1.11687	0.415813	1.56535	0.0273461
GO_ACTOMYOSIN_STRUCTURE_ORGANIZATION	bp	1.45372	0.0813936	1.57131	0.0427029	1.61734	0.0331887
GO_ACUTE_INFLAMMATORY_RESPONSE	bp	1.24572	0.278601	-1.66491	0.0275768	-1.03613	0.616966
GO_ACUTE_PHASE_RESPONSE	bp	-0.62744	0.984716	-2.3534	0.000568239	-1.57658	0.0934225
GO_ACYL_COA_DEHYDROGENASE_ACTIVITY	mf	-1.5665	0.108242	-0.739725	0.918879	-2.05721	0.00172213
GO_ADAPTIVE_IMMUNE_RESPONSE	bp	2.02099	0.000304946	1.74633	0.00056746	1.48675	0.0285421
GO_ADAPTIVE_IMMUNE_RESPONSE_BASED_ON_SOMATIC_RECOMBINATION_OF_IMMUNE_RECEPTORS_BUILT_FROM_IMMUNOGLOBULIN_SUPERFAMILY_DOMAINS	bp	1.81977	0.00128384	1.37629	0.124319	1.08714	0.538524
GO_ADENYL_NUCLEOTIDE_BINDING	mf	0.946759	0.820695	0.948591	0.846632	1.23617	0.0362243
GO_ADENYLATE_CYCLASE_ACTIVATING_G_PROTEIN_COUPLED_RECEPTOR_SIGNALING_PATHWAY	bp	1.63665	0.0388645	1.62059	0.0581806	1.1574	0.487134
GO_ADENYLATE_CYCLASE_MODULATING_G_PROTEIN_COUPLED_RECEPTOR_SIGNALING_PATHWAY	bp	1.67493	0.0122548	1.6327	0.0267255	1.2802	0.282389
GO_AEROBIC_RESPIRATION	bp	-1.48031	0.0871408	-1.1485	0.43884	-1.94554	0.00354486
GO_AGING	bp	1.45012	0.023437	1.26359	0.175108	1.189	0.306358
GO_ALCOHOL_BIOSYNTHETIC_PROCESS	bp	-1.21291	0.238792	1.61001	0.0221662	-0.952915	0.751964
GO_ALPHA_AMINO_ACID_BIOSYNTHETIC_PROCESS	bp	-1.40635	0.09759	-1.79178	0.00875362	-1.63387	0.0319083
GO_ALPHA_AMINO_ACID_CATABOLIC_PROCESS	bp	-1.29772	0.155465	-1.51523	0.0492815	-2.89483	0.000666523
GO_ALPHA_AMINO_ACID_METABOLIC_PROCESS	bp	-0.981512	0.666706	-1.49342	0.0148403	-2.33749	0.000700374
GO_ALPHA_BETA_T_CELL_ACTIVATION	bp	1.69416	0.018764	1.68016	0.0319684	1.04404	0.62077
GO_ALPHA_BETA_T_CELL_DIFFERENTIATION	bp	1.60431	0.0451485	1.5776	0.0718903	0.948664	0.737923
GO_ALPHA_LINOLENIC_ACID_METABOLIC_PROCESS	bp	-1.63358	0.0833441	-0.744582	0.902266	-1.82657	0.0319083
GO_AMEBOIDAL_TYPE_CELL_MIGRATION	bp	2.07924	0.000304946	1.77781	0.00134021	1.68635	0.0057682
GO_AMIDE_BIOSYNTHETIC_PROCESS	bp	-1.89201	0.00093395	-1.93937	0.00108035	-1.71303	0.000784246
GO_AMINO_ACID_ACTIVATION	bp	-2.47404	0.000480809	-1.89466	0.00523313	-1.40553	0.170389
GO_AMINOACYL_TRNA_EDITING_ACTIVITY	mf	-1.94441	0.00635063	-1.38291	0.290471	0.825899	0.839876
GO_AMINOGLYCAN_BIOSYNTHETIC_PROCESS	bp	1.82543	0.00172187	1.43322	0.0980331	1.15396	0.438737
GO_AMINOGLYCAN_CATABOLIC_PROCESS	bp	1.88703	0.00193593	1.35724	0.205578	1.57242	0.0723658
GO_AMINOGLYCAN_METABOLIC_PROCESS	bp	1.90613	0.000304946	1.36513	0.113982	1.42708	0.0805207
GO_ANAPHASE_PROMOTING_COMPLEX_DEPENDENT_CATABOLIC_PROCESS	bp	-2.74769	0.00049129	-2.42887	0.000611964	1.05944	0.587461
GO_ANATOMICAL_STRUCTURE_FORMATION_INVOLVED_IN_MORPHOGENESIS	bp	1.97524	0.000304946	1.73343	0.00036923	1.61353	0.000489119
GO_ANATOMICAL_STRUCTURE_MATURATION	bp	1.58853	0.0568792	1.78233	0.0191796	0.782159	0.909531
GO_ANGIOGENESIS	bp	2.38696	0.000304946	2.02841	0.00036923	1.79144	0.000489119
GO_ANGIOTENSIN_RECEPTOR_BINDING	mf	1.8849	0.00434801	1.53415	0.135547	1.50074	0.192315
GO_ANTIGEN_PROCESSING_AND_PRESENTATION	bp	-1.561	0.00446688	1.07096	0.538985	1.69694	0.00261122
GO_ANTIGEN_PROCESSING_AND_PRESENTATION_OF_EXOGENOUS_PEPTIDE_ANTIGEN_VIA_MHC_CLASS_I	bp	-2.48528	0.000483673	-1.92046	0.00391897	0.9159	0.791154
GO_ANTIGEN_PROCESSING_AND_PRESENTATION_OF_PEPTIDE_ANTIGEN	bp	-1.74752	0.000891882	-1.2889	0.138231	1.6963	0.00503132
GO_ANTIGEN_PROCESSING_AND_PRESENTATION_OF_PEPTIDE_ANTIGEN_VIA_MHC_CLASS_I	bp	-2.28468	0.0004989	-1.90587	0.00200456	0.999836	0.678382
GO_ANTIGEN_PROCESSING_AND_PRESENTATION_OF_PEPTIDE_OR_POLYSACCHARIDE_ANTIGEN_VIA_MHC_CLASS_II	bp	1.60101	0.0236467	1.47484	0.0832156	1.98966	0.000942523
GO_ANTIGEN_RECEPTOR_MEDIATED_SIGNALING_PATHWAY	bp	-1.7247	0.000560033	1.17484	0.341598	1.1787	0.353013
GO_AORTA_DEVELOPMENT	bp	1.93169	0.0025439	1.88698	0.0068488	1.2591	0.36726
GO_AORTA_MORPHOGENESIS	bp	1.79771	0.0151907	1.88926	0.00908453	1.66997	0.0763032
GO_APOPTOTIC_SIGNALING_PATHWAY	bp	1.30626	0.095823	0.97425	0.719912	1.4948	0.0149563
GO_APPENDAGE_DEVELOPMENT	bp	1.58925	0.0147828	1.4801	0.0533265	1.19257	0.364044
GO_AROMATIC_AMINO_ACID_FAMILY_CATABOLIC_PROCESS	bp	-1.48416	0.14458	-1.84682	0.024732	-2.22382	0.000627651
GO_AROMATIC_AMINO_ACID_FAMILY_METABOLIC_PROCESS	bp	-1.51132	0.113335	-1.68643	0.0616865	-2.29509	0.000630149
GO_ARTERY_DEVELOPMENT	bp	1.94417	0.00103305	1.73312	0.0129259	1.16189	0.446366
GO_ARTERY_MORPHOGENESIS	bp	1.83439	0.00486037	1.78226	0.0149483	1.26343	0.348682
GO_ASPARTATE_FAMILY_AMINO_ACID_CATABOLIC_PROCESS	bp	-1.00024	0.604859	-1.21336	0.418748	-2.10616	0.00116159
GO_ASPARTATE_FAMILY_AMINO_ACID_METABOLIC_PROCESS	bp	-1.04213	0.533929	-1.39795	0.151506	-1.91842	0.00305035
GO_ASSOCIATIVE_LEARNING	bp	1.83346	0.00471498	1.71892	0.0204226	1.05313	0.605781
GO_ATP_DEPENDENT_DNA_HELICASE_ACTIVITY	mf	-1.88521	0.0101389	-1.85188	0.0136608	-0.942185	0.742787
GO_ATP_DEPENDENT_MICROTUBULE_MOTOR_ACTIVITY	mf	1.45092	0.164296	1.23239	0.413782	2.11732	0.00100633
GO_ATPASE_ACTIVITY	mf	-1.3252	0.0192225	-1.30781	0.0366651	1.31661	0.076987
GO_ATPASE_ACTIVITY_COUPLED	mf	-1.41727	0.00980008	-1.46161	0.0119115	1.07719	0.52017
GO_ATPASE_ACTIVITY_COUPLED_TO_MOVEMENT_OF_SUBSTANCES	mf	1.28932	0.194344	-1.08035	0.505532	1.57788	0.0346565
GO_ATRIOVENTRICULAR_VALVE_DEVELOPMENT	bp	1.72885	0.026948	1.62857	0.0768701	1.25398	0.407148
GO_ATTACHMENT_OF_SPINDLE_MICROTUBULES_TO_KINETOCHORE	bp	0.768346	0.854834	0.835217	0.829997	1.91986	0.00643083
GO_AUTOPHAGOSOME_ORGANIZATION	bp	-1.52202	0.0879253	-1.70667	0.0372165	-1.42205	0.190267
GO_AXONAL_FASCICULATION	bp	1.72625	0.0289872	1.017	0.651166	0.848372	0.826086
GO_B_CELL_ACTIVATION	bp	1.86548	0.000886858	2.03629	0.00036923	1.53752	0.0457897
GO_B_CELL_DIFFERENTIATION	bp	1.9184	0.00124814	1.73443	0.0126621	1.36005	0.204881
GO_B_CELL_HOMEOSTASIS	bp	2.02617	0.00124469	1.67212	0.0533141	1.64561	0.0807633
GO_B_CELL_PROLIFERATION	bp	1.89146	0.00617476	1.95977	0.00425055	1.58266	0.121986
GO_B_CELL_RECEPTOR_SIGNALING_PATHWAY	bp	2.10942	0.000483673	2.34438	0.000370122	1.80867	0.0125921
GO_BARBED_END_ACTIN_FILAMENT_CAPPING	bp	1.51128	0.129321	1.69263	0.0504005	1.92391	0.0076841
GO_BASAL_TRANSCRIPTION_MACHINERY_BINDING	mf	-1.69878	0.0454731	-1.1511	0.479642	-0.845963	0.840719
GO_BASEMENT_MEMBRANE_ORGANIZATION	bp	1.83073	0.0104102	1.77482	0.0282702	1.59835	0.119471
GO_BEHAVIOR	bp	1.41463	0.0172396	1.36448	0.0432799	1.2022	0.235872
GO_BENZENE_CONTAINING_COMPOUND_METABOLIC_PROCESS	bp	-1.68626	0.0518654	-1.7717	0.041991	-1.63762	0.0959393
GO_BILE_ACID_AND_BILE_SALT_TRANSPORT	bp	-1.3912	0.195689	-1.6079	0.0938309	-2.11503	0.00173044
GO_BILE_ACID_BIOSYNTHETIC_PROCESS	bp	-1.85294	0.0165601	-1.85533	0.0248789	-2.25382	0.000627651
GO_BILE_ACID_METABOLIC_PROCESS	bp	-1.72865	0.0324445	-2.04048	0.00353151	-2.07966	0.00175814
GO_BINDING_BRIDGING	mf	1.49803	0.0245083	1.55194	0.0165834	1.40478	0.085211
GO_BIOLOGICAL_ADHESION	bp	2.46853	0.000304946	2.46514	0.00036923	2.08105	0.000489119
GO_BLOOD_COAGULATION_FIBRIN_CLOT_FORMATION	bp	1.32343	0.249045	-1.46738	0.168514	-2.01311	0.0043417
GO_BLOOD_VESSEL_MORPHOGENESIS	bp	2.35072	0.000304946	2.00243	0.00036923	1.7131	0.000678501
GO_BLOOD_VESSEL_REMODELING	bp	1.83736	0.00825778	1.36668	0.241658	1.58373	0.100414
GO_BONE_CELL_DEVELOPMENT	bp	1.93498	0.00416337	1.77579	0.0245347	1.33524	0.31671
GO_BONE_DEVELOPMENT	bp	1.96726	0.000304946	1.80307	0.000888413	1.0965	0.519932
GO_BONE_GROWTH	bp	1.75207	0.0220238	1.89323	0.00948035	1.73812	0.0494741
GO_BONE_MATURATION	bp	1.67554	0.0424663	1.65165	0.0714153	-0.865467	0.807044
GO_BONE_MORPHOGENESIS	bp	1.72334	0.0101756	1.89734	0.00192615	1.07344	0.574835
GO_BONE_RESORPTION	bp	1.82399	0.0114899	1.61363	0.0822307	1.59425	0.11406
GO_BONE_TRABECULA_MORPHOGENESIS	bp	1.73988	0.0233828	1.90607	0.00438363	1.6185	0.10334
GO_BRANCHED_CHAIN_AMINO_ACID_METABOLIC_PROCESS	bp	-1.30684	0.259276	-1.54814	0.122825	-2.4719	0.000630149
GO_BRANCHING_MORPHOGENESIS_OF_AN_EPITHELIAL_TUBE	bp	1.90889	0.000528123	1.38065	0.121077	1.37292	0.147406
GO_C_C_CHEMOKINE_RECEPTOR_ACTIVITY	mf	1.84156	0.00416799	1.85786	0.00359685	1.40183	0.281633
GO_C_TERMINAL_PROTEIN_AMINO_ACID_MODIFICATION	bp	-1.78418	0.032022	-1.32023	0.335426	-0.985889	0.689872
GO_CALCIUM_ACTIVATED_CATION_CHANNEL_ACTIVITY	mf	1.77947	0.0185652	0.885195	0.787272	0.846172	0.82863
GO_CALCIUM_DEPENDENT_CELL_CELL_ADHESION_VIA_PLASMA_MEMBRANE_CELL_ADHESION_MOLECULES	bp	1.39441	0.200094	1.74534	0.0320761	1.23256	0.428479
GO_CALCIUM_DEPENDENT_PHOSPHOLIPID_BINDING	mf	1.5823	0.0516447	1.66241	0.0383176	1.49065	0.137918
GO_CALCIUM_ION_BINDING	mf	1.95637	0.000304946	1.9885	0.00036923	1.70821	0.000489119
GO_CALCIUM_ION_IMPORT	bp	1.36847	0.166914	1.79166	0.0104823	1.57918	0.0714654
GO_CALCIUM_ION_IMPORT_INTO_CYTOSOL	bp	1.6717	0.0323679	1.93316	0.00469723	1.57816	0.0984736
GO_CALCIUM_ION_TRANSMEMBRANE_TRANSPORT	bp	1.79863	0.0018032	2.02455	0.00036923	1.83201	0.00113355
GO_CALCIUM_ION_TRANSMEMBRANE_TRANSPORTER_ACTIVITY	mf	1.61871	0.0191573	1.81912	0.00243062	1.71878	0.0117148
GO_CALCIUM_ION_TRANSPORT	bp	1.73699	0.00132721	1.95095	0.00036923	1.87221	0.000489119
GO_CALCIUM_MEDIATED_SIGNALING	bp	1.75462	0.00582125	1.72576	0.0121436	1.28052	0.282071
GO_CALMODULIN_BINDING	mf	1.68886	0.00219247	1.67286	0.00318476	1.61316	0.0117621
GO_CAMP_BIOSYNTHETIC_PROCESS	bp	1.94873	0.00338648	1.54413	0.125751	1.33815	0.33429
GO_CAMP_MEDIATED_SIGNALING	bp	1.68936	0.0282422	1.68136	0.0403694	1.03494	0.635889
GO_CAMP_METABOLIC_PROCESS	bp	1.83605	0.00858532	1.48985	0.134101	0.945142	0.739235
GO_CARBOHYDRATE_BINDING	mf	1.78601	0.000304946	1.48175	0.029223	0.920827	0.820703
GO_CARBOHYDRATE_DERIVATIVE_CATABOLIC_PROCESS	bp	1.56891	0.0124928	1.26286	0.21989	1.24724	0.255032
GO_CARBON_CARBON_LYASE_ACTIVITY	mf	-1.58024	0.0514825	-1.0354	0.610238	-1.77038	0.0183767
GO_CARBOXYLIC_ESTER_HYDROLASE_ACTIVITY	mf	-1.54444	0.0236376	-1.1565	0.369484	-1.11224	0.473462
GO_CARBOXYPEPTIDASE_ACTIVITY	mf	1.69636	0.0267134	1.35676	0.245035	1.49738	0.148727
GO_CARDIAC_CELL_DEVELOPMENT	bp	1.74415	0.0159335	1.69661	0.030818	1.10265	0.549509
GO_CARDIAC_CHAMBER_DEVELOPMENT	bp	1.75971	0.00253964	1.6736	0.00667156	1.1037	0.508457
GO_CARDIAC_CHAMBER_FORMATION	bp	1.72221	0.0227234	1.67103	0.0515377	1.31337	0.378833
GO_CARDIAC_CHAMBER_MORPHOGENESIS	bp	1.71057	0.00790979	1.66413	0.0171621	1.11299	0.510113
GO_CARDIAC_CONDUCTION	bp	1.62484	0.0288896	1.69092	0.0227697	1.74873	0.0161861
GO_CARDIAC_EPITHELIAL_TO_MESENCHYMAL_TRANSITION	bp	1.81864	0.0115613	1.65628	0.0653798	1.16324	0.506688
GO_CARDIAC_MUSCLE_CELL_ACTION_POTENTIAL	bp	1.34753	0.220041	1.24358	0.368944	1.79832	0.0237197
GO_CARDIAC_MUSCLE_CELL_CONTRACTION	bp	1.50553	0.11438	1.41375	0.2083	1.87212	0.0143745
GO_CARDIAC_MUSCLE_CELL_DIFFERENTIATION	bp	1.62675	0.0245779	1.73239	0.014797	0.800946	0.917761
GO_CARDIAC_MUSCLE_TISSUE_DEVELOPMENT	bp	1.51617	0.0288811	1.70003	0.00499245	0.962395	0.737328
GO_CARDIAC_MYOFIBRIL_ASSEMBLY	bp	1.85699	0.0082545	1.57063	0.110765	0.562387	0.986794
GO_CARDIAC_SEPTUM_DEVELOPMENT	bp	1.71455	0.00884967	1.62133	0.0302114	0.965711	0.725134
GO_CARDIAC_SEPTUM_MORPHOGENESIS	bp	1.67454	0.0253791	1.56579	0.0760497	1.05347	0.60897
GO_CARDIAC_VENTRICLE_DEVELOPMENT	bp	1.71205	0.00737256	1.62415	0.0232308	1.20352	0.37247
GO_CARDIAC_VENTRICLE_MORPHOGENESIS	bp	1.79469	0.00713688	1.71303	0.0232619	1.16104	0.464351
GO_CARDIOBLAST_DIFFERENTIATION	bp	1.40416	0.209794	1.71606	0.0376124	1.50091	0.190848
GO_CARDIOCYTE_DIFFERENTIATION	bp	1.79373	0.00304359	1.82387	0.00277244	1.11606	0.507344
GO_CARGO_RECEPTOR_ACTIVITY	mf	1.89187	0.00202133	1.15039	0.448814	1.21671	0.381646
GO_CARTILAGE_DEVELOPMENT	bp	1.86334	0.000762347	1.77536	0.00281469	0.722313	0.985915
GO_CARTILAGE_DEVELOPMENT_INVOLVED_IN_ENDOCHONDRAL_BONE_MORPHOGENESIS	bp	1.70536	0.0328616	1.86655	0.0112397	1.37146	0.312473
GO_CATABOLIC_PROCESS	bp	-1.27014	0.00555803	-1.21618	0.00469895	-1.35199	0.0013493
GO_CATION_CHANNEL_ACTIVITY	mf	1.66734	0.00253678	1.58339	0.0109073	1.55055	0.0206909
GO_CATION_TRANSPORT	bp	1.34889	0.0166879	1.2261	0.130367	1.35418	0.0250206
GO_CELL_ACTIVATION	bp	2.46028	0.000304946	2.36617	0.00036923	2.02217	0.000489119
GO_CELL_ACTIVATION_INVOLVED_IN_IMMUNE_RESPONSE	bp	2.21812	0.000304946	2.13631	0.00036923	1.73755	0.00400857
GO_CELL_ADHESION_MEDIATED_BY_INTEGRIN	bp	1.70565	0.0330553	1.40355	0.243757	1.18518	0.494882
GO_CELL_ADHESION_MOLECULE_BINDING	mf	2.27995	0.000304946	2.10943	0.00036923	2.13183	0.000489119
GO_CELL_CELL_ADHESION	bp	2.24849	0.000304946	2.26831	0.00036923	1.85881	0.000489119
GO_CELL_CELL_ADHESION_VIA_PLASMA_MEMBRANE_ADHESION_MOLECULES	bp	1.61672	0.00928466	1.83748	0.00103845	1.3506	0.152072
GO_CELL_CELL_SIGNALING	bp	1.56514	0.000560033	1.60395	0.000641377	1.3904	0.0184128
GO_CELL_CHEMOTAXIS	bp	2.62768	0.000304946	2.55338	0.00036923	2.21629	0.000489119
GO_CELL_COMMUNICATION_BY_ELECTRICAL_COUPLING	bp	1.3414	0.258457	1.56578	0.113794	1.74852	0.0481981
GO_CELL_COMMUNICATION_INVOLVED_IN_CARDIAC_CONDUCTION	bp	1.19071	0.38218	1.36428	0.241493	1.70651	0.0478818
GO_CELL_CYCLE	bp	-1.07561	0.198617	0.74133	0.999939	1.6975	0.000489119
GO_CELL_CYCLE_CHECKPOINT	bp	-0.932785	0.781835	-0.74857	0.997777	1.54339	0.0189579
GO_CELL_CYCLE_G1_S_PHASE_TRANSITION	bp	-0.945711	0.727241	0.592995	0.999939	1.57604	0.0302005
GO_CELL_CYCLE_G2_M_PHASE_TRANSITION	bp	0.592316	1	0.974697	0.70761	1.9433	0.000489119
GO_CELL_CYCLE_PHASE_TRANSITION	bp	-0.827847	0.973443	0.786407	0.980024	1.91271	0.000489119
GO_CELL_CYCLE_PROCESS	bp	-1.16636	0.0390004	-0.856776	0.999939	1.75069	0.000489119
GO_CELL_DEATH	bp	1.40232	0.00127873	1.36074	0.00503798	1.5436	0.000489119
GO_CELL_DEVELOPMENT	bp	1.85749	0.000304946	1.80547	0.00036923	1.56372	0.000489119
GO_CELL_DIFFERENTIATION_INVOLVED_IN_KIDNEY_DEVELOPMENT	bp	1.8023	0.0108602	1.7282	0.0286745	1.61442	0.0814107
GO_CELL_DIFFERENTIATION_INVOLVED_IN_METANEPHROS_DEVELOPMENT	bp	1.67192	0.0422611	1.13307	0.539142	1.09733	0.589636
GO_CELL_DIVISION	bp	1.08769	0.410654	1.00102	0.673879	2.12358	0.000489119
GO_CELL_FATE_DETERMINATION	bp	1.76788	0.0168531	1.68304	0.0467241	1.34041	0.29911
GO_CELL_GROWTH	bp	1.41043	0.0741413	1.55131	0.0271429	1.42816	0.0894843
GO_CELL_JUNCTION_ASSEMBLY	bp	1.40052	0.0789754	1.37752	0.112769	1.75326	0.00288721
GO_CELL_JUNCTION_ORGANIZATION	bp	1.62091	0.00540692	1.64882	0.00395304	1.81991	0.000489119
GO_CELL_KILLING	bp	1.86547	0.00682979	1.28387	0.325625	1.02062	0.655254
GO_CELL_MATRIX_ADHESION	bp	2.15576	0.000304946	1.95295	0.00036923	1.63085	0.0155826
GO_CELL_MATURATION	bp	1.55493	0.029277	1.68365	0.0117701	1.21586	0.349299
GO_CELL_MIGRATION_INVOLVED_IN_HEART_DEVELOPMENT	bp	1.77439	0.0173757	1.79159	0.0244773	1.61527	0.108478
GO_CELL_MORPHOGENESIS_INVOLVED_IN_DIFFERENTIATION	bp	2.01509	0.000304946	1.94361	0.00036923	1.67492	0.000489119
GO_CELL_MORPHOGENESIS_INVOLVED_IN_NEURON_DIFFERENTIATION	bp	1.76512	0.000429875	1.74748	0.00036923	1.57229	0.00364737
GO_CELL_MOTILITY	bp	2.52213	0.000304946	2.37607	0.00036923	2.15286	0.000489119
GO_CELL_PART_MORPHOGENESIS	bp	1.72343	0.000304946	1.53667	0.000904015	1.65533	0.000489119
GO_CELL_PROJECTION_ASSEMBLY	bp	1.8959	0.000304946	1.51371	0.0149483	1.74659	0.00106901
GO_CELL_PROJECTION_ORGANIZATION	bp	1.96625	0.000304946	1.75725	0.00036923	1.88501	0.000489119
GO_CELL_PROLIFERATION	bp	1.61141	0.000410118	1.44718	0.00305478	1.37344	0.0173546
GO_CELL_RECOGNITION	bp	1.8536	0.0014201	1.65177	0.0178263	1.55221	0.0492029
GO_CELL_SUBSTRATE_ADHESION	bp	2.32302	0.000304946	2.14909	0.00036923	1.87597	0.000489119
GO_CELLULAR_ALDEHYDE_METABOLIC_PROCESS	bp	-1.96031	0.00123752	-1.0055	0.647118	-1.62456	0.0332945
GO_CELLULAR_AMIDE_METABOLIC_PROCESS	bp	-1.47085	0.00125956	-1.64354	0.00140269	-1.63	0.000862733
GO_CELLULAR_AMINO_ACID_BIOSYNTHETIC_PROCESS	bp	-1.24729	0.214313	-1.67709	0.0166678	-1.83978	0.00372372
GO_CELLULAR_AMINO_ACID_CATABOLIC_PROCESS	bp	-1.29804	0.139314	-1.61178	0.0158169	-2.97842	0.000666991
GO_CELLULAR_AMINO_ACID_METABOLIC_PROCESS	bp	-1.33087	0.0230576	-1.64172	0.00150832	-2.28214	0.000722396
GO_CELLULAR_CATABOLIC_PROCESS	bp	-1.5486	0.00311756	-1.48071	0.00291268	-1.60211	0.00113272
GO_CELLULAR_CHEMICAL_HOMEOSTASIS	bp	1.61247	0.000416262	1.4991	0.00313725	1.37066	0.0282654
GO_CELLULAR_COMPONENT_MORPHOGENESIS	bp	1.82021	0.000304946	1.7325	0.00036923	1.70621	0.000489119
GO_CELLULAR_DEFENSE_RESPONSE	bp	2.41745	0.000308577	2.38858	0.000370917	1.98446	0.00206448
GO_CELLULAR_EXTRAVASATION	bp	2.1086	0.00049129	2.0956	0.00101391	1.6854	0.0634152
GO_CELLULAR_HOMEOSTASIS	bp	1.51404	0.000933089	1.37371	0.0156779	1.28815	0.0674092
GO_CELLULAR_LIPID_CATABOLIC_PROCESS	bp	-1.02199	0.560822	0.946876	0.75654	-1.72388	0.00242543
GO_CELLULAR_LIPID_METABOLIC_PROCESS	bp	1.17029	0.160558	1.3159	0.0191373	-1.0962	0.291007
GO_CELLULAR_MACROMOLECULAR_COMPLEX_ASSEMBLY	bp	-1.48627	0.00119362	-1.34966	0.00231354	-1.03971	0.52812
GO_CELLULAR_MODIFIED_AMINO_ACID_CATABOLIC_PROCESS	bp	-1.31093	0.278736	-1.45324	0.210225	-1.86993	0.0215513
GO_CELLULAR_MODIFIED_AMINO_ACID_METABOLIC_PROCESS	bp	-1.01794	0.563776	-1.33881	0.0801823	-1.43944	0.0374198
GO_CELLULAR_MONOVALENT_INORGANIC_CATION_HOMEOSTASIS	bp	1.57163	0.0304779	1.22922	0.32306	1.68932	0.0173543
GO_CELLULAR_PROTEIN_COMPLEX_DISASSEMBLY	bp	-1.65058	0.00776657	-1.6542	0.0084588	-1.48781	0.0499329
GO_CELLULAR_RESPIRATION	bp	-1.87221	0.000523237	-1.8471	0.0010929	-2.45428	0.000676487
GO_CELLULAR_RESPONSE_TO_ABIOTIC_STIMULUS	bp	1.25962	0.152678	1.27615	0.157698	1.43994	0.0365535
GO_CELLULAR_RESPONSE_TO_ACID_CHEMICAL	bp	1.99863	0.000304946	1.94194	0.00036923	1.39158	0.0978514
GO_CELLULAR_RESPONSE_TO_ALCOHOL	bp	1.50491	0.0429699	1.48007	0.0676874	0.801557	0.934539
GO_CELLULAR_RESPONSE_TO_AMINO_ACID_STIMULUS	bp	2.0152	0.000684104	1.83654	0.0074019	1.44449	0.155656
GO_CELLULAR_RESPONSE_TO_BIOTIC_STIMULUS	bp	2.0925	0.000304946	2.15805	0.00036923	1.96204	0.000489119
GO_CELLULAR_RESPONSE_TO_CALCIUM_ION	bp	1.69441	0.0225521	1.32529	0.258784	1.30915	0.303153
GO_CELLULAR_RESPONSE_TO_CARBOHYDRATE_STIMULUS	bp	1.64291	0.019177	1.49416	0.0830416	0.709628	0.976654
GO_CELLULAR_RESPONSE_TO_CYTOKINE_STIMULUS	bp	1.36889	0.0153214	1.37206	0.0201457	1.44929	0.00625261
GO_CELLULAR_RESPONSE_TO_DNA_DAMAGE_STIMULUS	bp	-1.32039	0.00480374	-1.2746	0.0121938	0.851081	0.977606
GO_CELLULAR_RESPONSE_TO_ENDOGENOUS_STIMULUS	bp	1.49363	0.000304946	1.42319	0.000862727	1.17896	0.169411
GO_CELLULAR_RESPONSE_TO_EXTERNAL_STIMULUS	bp	1.43091	0.0258428	1.25419	0.180587	1.53105	0.0109181
GO_CELLULAR_RESPONSE_TO_FATTY_ACID	bp	1.46942	0.101735	1.76792	0.0158169	1.34607	0.251801
GO_CELLULAR_RESPONSE_TO_HYDROGEN_PEROXIDE	bp	1.43814	0.106281	1.6801	0.0232192	1.4617	0.128997
GO_CELLULAR_RESPONSE_TO_INORGANIC_SUBSTANCE	bp	1.47646	0.0426885	1.18357	0.358756	1.19542	0.359782
GO_CELLULAR_RESPONSE_TO_INTERFERON_GAMMA	bp	1.84887	0.00174293	1.54468	0.0494927	1.55077	0.0546825
GO_CELLULAR_RESPONSE_TO_INTERLEUKIN_1	bp	1.59158	0.0285012	1.60761	0.0372165	1.45043	0.120845
GO_CELLULAR_RESPONSE_TO_KETONE	bp	1.31201	0.199054	1.69293	0.0175743	1.1948	0.398698
GO_CELLULAR_RESPONSE_TO_LIPID	bp	1.66702	0.000416713	1.70075	0.00036923	1.27898	0.107952
GO_CELLULAR_RESPONSE_TO_LIPOPROTEIN_PARTICLE_STIMULUS	bp	1.55912	0.0991097	1.90522	0.00809983	1.82545	0.0234779
GO_CELLULAR_RESPONSE_TO_MECHANICAL_STIMULUS	bp	1.90701	0.00112924	1.75835	0.00775397	1.79201	0.00564063
GO_CELLULAR_RESPONSE_TO_NITROGEN_COMPOUND	bp	1.64557	0.000416262	1.53201	0.00192667	1.38287	0.0239967
GO_CELLULAR_RESPONSE_TO_ORGANIC_SUBSTANCE	bp	1.43929	0.000304946	1.42594	0.00036923	1.39895	0.000489119
GO_CELLULAR_RESPONSE_TO_OXIDATIVE_STRESS	bp	1.58654	0.00780291	1.6131	0.0072212	1.6186	0.00952199
GO_CELLULAR_RESPONSE_TO_OXYGEN_CONTAINING_COMPOUND	bp	1.88672	0.000304946	1.87925	0.00036923	1.57948	0.000489119
GO_CELLULAR_RESPONSE_TO_PEPTIDE	bp	1.38991	0.0432403	1.29362	0.134415	1.27981	0.161626
GO_CELLULAR_RESPONSE_TO_PROSTAGLANDIN_STIMULUS	bp	1.09953	0.501256	1.73766	0.0324455	1.3022	0.349865
GO_CELLULAR_RESPONSE_TO_REACTIVE_OXYGEN_SPECIES	bp	1.73123	0.0045863	1.80233	0.00238844	1.75191	0.00385515
GO_CELLULAR_RESPONSE_TO_RETINOIC_ACID	bp	1.69063	0.019177	1.73357	0.021354	0.756178	0.937257
GO_CELLULAR_RESPONSE_TO_STRESS	bp	-1.21396	0.0106228	-1.0097	0.60358	1.06411	0.446856
GO_CELLULAR_RESPONSE_TO_TOPOLOGICALLY_INCORRECT_PROTEIN	bp	-1.95789	0.000509861	-1.29517	0.16799	-0.87878	0.879304
GO_CELLULAR_RESPONSE_TO_VASCULAR_ENDOTHELIAL_GROWTH_FACTOR_STIMULUS	bp	1.71112	0.0247642	1.61865	0.065787	1.4932	0.155503
GO_CELLULAR_RESPONSE_TO_VITAMIN_D	bp	1.659	0.0493374	1.55242	0.125312	1.1924	0.492245
GO_CENTRAL_NERVOUS_SYSTEM_DEVELOPMENT	bp	1.53152	0.000407893	1.48901	0.000506122	1.20042	0.157048
GO_CENTRAL_NERVOUS_SYSTEM_NEURON_DEVELOPMENT	bp	1.65282	0.0243715	1.40078	0.163424	1.01869	0.653572
GO_CENTRAL_NERVOUS_SYSTEM_NEURON_DIFFERENTIATION	bp	1.68044	0.00619737	1.52645	0.0398029	0.852026	0.888672
GO_CENTROMERE_COMPLEX_ASSEMBLY	bp	0.633592	0.973443	0.64674	0.982633	1.7811	0.021839
GO_CENTROSOME_CYCLE	bp	0.904484	0.748679	1.11873	0.509067	1.68493	0.0383421
GO_CERAMIDE_METABOLIC_PROCESS	bp	1.48465	0.0734363	1.2397	0.320981	1.63659	0.0358697
GO_CEREBRAL_CORTEX_CELL_MIGRATION	bp	1.67723	0.0282422	1.50127	0.119195	1.18888	0.446856
GO_CHEMICAL_HOMEOSTASIS	bp	1.40127	0.00338648	1.27022	0.0560193	1.15464	0.251801
GO_CHEMICAL_HOMEOSTASIS_WITHIN_A_TISSUE	bp	1.79902	0.0130801	1.48646	0.17515	0.951342	0.729396
GO_CHEMOATTRACTANT_ACTIVITY	mf	1.65436	0.0468992	1.45508	0.177935	1.1878	0.470555
GO_CHEMOKINE_ACTIVITY	mf	1.79186	0.0119287	1.8494	0.0115401	1.68449	0.0546287
GO_CHEMOKINE_BINDING	mf	1.74795	0.023697	2.03804	0.00140269	1.63382	0.0966673
GO_CHEMOKINE_MEDIATED_SIGNALING_PATHWAY	bp	1.83522	0.00535539	2.05012	0.00036923	1.72751	0.0255222
GO_CHEMOKINE_RECEPTOR_BINDING	mf	1.62458	0.0390004	1.73465	0.0233484	1.62649	0.0673157
GO_CHONDROITIN_SULFATE_BIOSYNTHETIC_PROCESS	bp	1.69553	0.0315508	1.30364	0.3157	0.918784	0.766037
GO_CHROMOSOME_CONDENSATION	bp	1.90615	0.00528485	1.93877	0.00403824	2.29873	0.000513376
GO_CHROMOSOME_LOCALIZATION	bp	0.726172	0.941885	0.551246	0.999939	1.90011	0.00243871
GO_CHROMOSOME_SEGREGATION	bp	0.850367	0.893395	0.671637	0.999939	1.9081	0.000489119
GO_CHRONIC_INFLAMMATORY_RESPONSE	bp	1.60933	0.0702355	1.7875	0.0232411	1.4211	0.251801
GO_CIRCULATORY_SYSTEM_DEVELOPMENT	bp	2.03248	0.000304946	1.82053	0.00036923	1.46927	0.000957869
GO_CIRCULATORY_SYSTEM_PROCESS	bp	1.91603	0.000304946	1.61422	0.00176838	1.52485	0.00732442
GO_CLEAVAGE_INVOLVED_IN_RRNA_PROCESSING	bp	-1.96652	0.00787114	-1.36795	0.262691	0.472995	0.999088
GO_COENZYME_A_METABOLIC_PROCESS	bp	-1.34757	0.239741	1.16037	0.486787	-1.76155	0.0484255
GO_COENZYME_BINDING	mf	-1.38247	0.0417533	0.624839	0.999939	-1.77429	0.000681443
GO_COENZYME_BIOSYNTHETIC_PROCESS	bp	-1.87417	0.000507679	1.00817	0.653275	-1.69626	0.00743901
GO_COENZYME_METABOLIC_PROCESS	bp	-1.72465	0.000644348	1.02042	0.629849	-1.61684	0.00154272
GO_COFACTOR_BINDING	mf	-1.55987	0.00149446	-1.10161	0.380776	-1.86044	0.000711044
GO_COFACTOR_BIOSYNTHETIC_PROCESS	bp	-1.97466	0.000549827	-0.912498	0.845208	-1.85421	0.000681217
GO_COFACTOR_METABOLIC_PROCESS	bp	-1.71763	0.000728428	0.861098	0.922328	-1.6897	0.000722396
GO_COGNITION	bp	1.54823	0.0115279	1.59839	0.00776365	1.3408	0.127986
GO_COLLAGEN_BINDING	mf	2.35191	0.000308577	2.39883	0.00036923	1.68983	0.0261125
GO_COLLAGEN_FIBRIL_ORGANIZATION	bp	2.27842	0.000308577	2.26624	0.000375523	1.64226	0.0669736
GO_COLUMNAR_CUBOIDAL_EPITHELIAL_CELL_DIFFERENTIATION	bp	1.57215	0.0323679	1.28045	0.259081	0.845576	0.879304
GO_COMPLEMENT_ACTIVATION	bp	-1.05929	0.513705	-2.18977	0.000575827	-2.10267	0.00092574
GO_COMPLEMENT_ACTIVATION_ALTERNATIVE_PATHWAY	bp	-0.947872	0.666706	-2.02726	0.00596892	-1.99912	0.00350896
GO_COMPLEMENT_BINDING	mf	1.37763	0.218855	-1.10375	0.544335	-1.81055	0.0367805
GO_CONNECTIVE_TISSUE_DEVELOPMENT	bp	1.76613	0.000734371	1.76599	0.00117417	0.780162	0.968445
GO_CONTRACTILE_ACTIN_FILAMENT_BUNDLE_ASSEMBLY	bp	1.64957	0.0519683	1.82835	0.0171621	1.5588	0.145864
GO_COPULATION	bp	-1.49427	0.164296	-1.83023	0.0233252	-1.9928	0.00113272
GO_CORONARY_VASCULATURE_DEVELOPMENT	bp	1.80064	0.0107706	1.59444	0.0750256	0.890479	0.803296
GO_CORTICAL_CYTOSKELETON_ORGANIZATION	bp	2	0.00108896	1.90608	0.00531875	1.74738	0.028445
GO_CRANIAL_SKELETAL_SYSTEM_DEVELOPMENT	bp	1.75381	0.0105402	1.76265	0.0169156	1.24376	0.365728
GO_CYCLIC_NUCLEOTIDE_MEDIATED_SIGNALING	bp	1.87666	0.00400444	1.9594	0.00229716	1.19508	0.434045
GO_CYSTEINE_TYPE_ENDOPEPTIDASE_INHIBITOR_ACTIVITY	mf	1.61766	0.0468999	1.41782	0.181854	2.01463	0.00208245
GO_CYSTEINE_TYPE_ENDOPEPTIDASE_INHIBITOR_ACTIVITY_INVOLVED_IN_APOPTOTIC_PROCESS	mf	1.57783	0.0775764	1.71111	0.0402614	1.84508	0.0187278
GO_CYSTEINE_TYPE_ENDOPEPTIDASE_REGULATOR_ACTIVITY_INVOLVED_IN_APOPTOTIC_PROCESS	mf	1.69743	0.0243715	1.55553	0.0874348	1.59522	0.0873447
GO_CYTOKINE_ACTIVITY	mf	1.90373	0.000639593	1.87155	0.000584867	1.69966	0.006572
GO_CYTOKINE_BINDING	mf	1.93586	0.00102191	2.00266	0.000754375	1.72143	0.0121494
GO_CYTOKINE_MEDIATED_SIGNALING_PATHWAY	bp	1.34708	0.0438451	1.31447	0.0780173	1.51716	0.00324963
GO_CYTOKINE_PRODUCTION	bp	1.96115	0.000469334	1.9186	0.00073475	1.50762	0.0641625
GO_CYTOKINE_RECEPTOR_ACTIVITY	mf	2.23619	0.000469663	2.08786	0.000598911	1.61787	0.0369165
GO_CYTOKINE_RECEPTOR_BINDING	mf	1.76862	0.000304946	1.62449	0.00392322	1.60372	0.00830899
GO_CYTOKINE_SECRETION	bp	1.92126	0.00351207	1.99144	0.00258866	1.55828	0.110841
GO_CYTOKINESIS	bp	1.26502	0.234333	1.19968	0.361545	2.13728	0.000489119
GO_CYTOLYSIS	bp	-0.893478	0.737411	-1.85125	0.0271144	-1.60449	0.122427
GO_CYTOPLASMIC_TRANSLATION	bp	-1.81191	0.0156964	-1.84424	0.016166	-0.97167	0.70711
GO_CYTOSKELETAL_ADAPTOR_ACTIVITY	mf	1.5214	0.118686	1.64992	0.0704303	1.90693	0.010527
GO_CYTOSKELETAL_PROTEIN_BINDING	mf	1.80579	0.000304946	1.85223	0.00036923	2.15655	0.000489119
GO_CYTOSKELETON_DEPENDENT_CYTOKINESIS	bp	1.36884	0.18861	0.957962	0.715545	2.17547	0.000504129
GO_CYTOSKELETON_ORGANIZATION	bp	1.84726	0.000304946	1.86657	0.00036923	2.08053	0.000489119
GO_CYTOSOLIC_CALCIUM_ION_TRANSPORT	bp	1.57777	0.0526684	1.87455	0.00696193	1.55526	0.0966913
GO_DAMAGED_DNA_BINDING	mf	-1.63506	0.0244212	-1.28032	0.249113	1.00907	0.668679
GO_DEFENSE_RESPONSE	bp	2.0552	0.000304946	1.75459	0.00036923	1.60737	0.000489119
GO_DEFENSE_RESPONSE_TO_BACTERIUM	bp	2.03255	0.000304946	1.87789	0.00036923	1.53552	0.035134
GO_DEFENSE_RESPONSE_TO_FUNGUS	bp	1.91267	0.00480374	1.29739	0.332449	0.884881	0.799496
GO_DEFENSE_RESPONSE_TO_GRAM_POSITIVE_BACTERIUM	bp	1.81111	0.0063695	1.5511	0.0774862	1.34516	0.252449
GO_DEFENSE_RESPONSE_TO_OTHER_ORGANISM	bp	1.75589	0.000304946	1.57085	0.00211581	1.58926	0.00157963
GO_DENDRITE_DEVELOPMENT	bp	1.33444	0.170681	1.59104	0.0377793	1.39502	0.162388
GO_DENDRITIC_CELL_CHEMOTAXIS	bp	2.02008	0.000603235	2.1375	0.000641653	1.89147	0.0131796
GO_DENDRITIC_CELL_DIFFERENTIATION	bp	1.91572	0.00416799	1.8654	0.00969039	1.90332	0.00846106
GO_DENDRITIC_CELL_MIGRATION	bp	1.89398	0.0059296	1.98079	0.0031073	1.79132	0.0339734
GO_DERMATAN_SULFATE_METABOLIC_PROCESS	bp	1.88862	0.00562051	1.43667	0.218417	1.18734	0.4972
GO_DERMATAN_SULFATE_PROTEOGLYCAN_METABOLIC_PROCESS	bp	1.78581	0.0178243	1.37999	0.260678	1.16208	0.515826
GO_DETECTION_OF_BIOTIC_STIMULUS	bp	1.98296	0.00255173	1.72348	0.0396143	1.65999	0.078978
GO_DETECTION_OF_MOLECULE_OF_BACTERIAL_ORIGIN	bp	1.9768	0.00153711	1.58428	0.105595	1.48106	0.209612
GO_DETECTION_OF_OTHER_ORGANISM	bp	1.86069	0.00668531	2.01248	0.00142093	1.56015	0.144906
GO_DEVELOPMENTAL_GROWTH_INVOLVED_IN_MORPHOGENESIS	bp	1.48992	0.0495195	1.24852	0.282382	1.24237	0.312353
GO_DEVELOPMENTAL_MATURATION	bp	1.76466	0.000962559	1.96198	0.00036923	1.15447	0.405571
GO_DEVELOPMENTAL_PIGMENTATION	bp	1.66485	0.0348322	1.56583	0.0883326	1.08175	0.582144
GO_DEVELOPMENTAL_PROCESS_INVOLVED_IN_REPRODUCTION	bp	1.33333	0.0362181	1.16107	0.283126	1.1581	0.29911
GO_DICARBOXYLIC_ACID_METABOLIC_PROCESS	bp	-0.808801	0.933265	-1.30273	0.177827	-2.04437	0.000666523
GO_DIGESTION	bp	1.64034	0.015517	-0.976316	0.698829	1.28612	0.26749
GO_DIGESTIVE_SYSTEM_DEVELOPMENT	bp	1.74354	0.00274695	1.54865	0.030818	0.877903	0.857396
GO_DIGESTIVE_SYSTEM_PROCESS	bp	1.64285	0.0319077	1.17003	0.444462	1.36896	0.234988
GO_DIOXYGENASE_ACTIVITY	mf	0.749845	0.936585	-0.702654	0.992946	-1.6103	0.0374198
GO_DIVALENT_INORGANIC_CATION_HOMEOSTASIS	bp	1.7908	0.000499916	1.7421	0.00036923	1.59109	0.00478782
GO_DIVALENT_INORGANIC_CATION_TRANSMEMBRANE_TRANSPORTER_ACTIVITY	mf	1.38939	0.0924572	1.41331	0.0912599	1.61197	0.0188201
GO_DIVALENT_INORGANIC_CATION_TRANSPORT	bp	1.66198	0.00166861	1.71213	0.000694557	1.86926	0.000489119
GO_DNA_BIOSYNTHETIC_PROCESS	bp	-1.55781	0.0187689	-1.39003	0.0925595	0.990398	0.69375
GO_DNA_CONFORMATION_CHANGE	bp	0.857073	0.874747	-0.797806	0.99133	1.59589	0.00700194
GO_DNA_DEPENDENT_ATPASE_ACTIVITY	mf	-1.89993	0.00124525	-1.6268	0.0280272	-0.811513	0.932437
GO_DNA_DEPENDENT_DNA_REPLICATION	bp	-1.27237	0.174481	-1.5901	0.0268576	1.18908	0.38604
GO_DNA_HELICASE_ACTIVITY	mf	-1.85864	0.00620496	-1.6854	0.0289588	0.99545	0.684743
GO_DNA_METABOLIC_PROCESS	bp	-1.60612	0.00130398	-1.36681	0.00253258	0.800827	0.998712
GO_DNA_PACKAGING	bp	1.4297	0.0600861	1.00076	0.667695	1.8193	0.00132468
GO_DNA_RECOMBINATION	bp	-1.61833	0.00259185	-1.34457	0.0768864	0.85648	0.911464
GO_DNA_REPAIR	bp	-1.78837	0.00091453	-1.52907	0.00106161	-0.816787	0.998375
GO_DNA_REPLICATION_INITIATION	bp	-0.962028	0.658182	-1.21239	0.387042	1.70352	0.0486753
GO_DNA_TEMPLATED_TRANSCRIPTION_ELONGATION	bp	-1.69323	0.0084268	-1.75179	0.00714646	-1.25572	0.271467
GO_DNA_TEMPLATED_TRANSCRIPTION_TERMINATION	bp	-1.8729	0.000499916	-1.54199	0.0356641	-1.41605	0.103243
GO_DOUBLE_STRAND_BREAK_REPAIR	bp	-1.87766	0.000523237	-1.59146	0.0109915	-0.799077	0.968992
GO_DRUG_TRANSMEMBRANE_TRANSPORT	bp	-1.9532	0.00956783	-1.98731	0.00826755	-2.10192	0.0008668
GO_DRUG_TRANSPORT	bp	-1.68429	0.0495195	-1.73908	0.0499253	-2.12174	0.00173044
GO_EAR_DEVELOPMENT	bp	1.71839	0.00294835	1.53754	0.0266351	1.38096	0.117773
GO_EAR_MORPHOGENESIS	bp	1.54193	0.0420027	1.3875	0.148368	1.15599	0.447756
GO_ELECTRON_CARRIER_ACTIVITY	mf	-1.30353	0.137527	0.992655	0.67849	-1.9104	0.000666991
GO_ELECTRON_TRANSPORT_CHAIN	bp	-2.04094	0.000499916	-2.0751	0.000626562	-2.59989	0.000666523
GO_EMBRYO_DEVELOPMENT	bp	1.53125	0.000304946	1.41988	0.00278058	1.18308	0.181012
GO_EMBRYO_DEVELOPMENT_ENDING_IN_BIRTH_OR_EGG_HATCHING	bp	1.41904	0.00736947	1.15583	0.288029	1.00272	0.675401
GO_EMBRYONIC_CRANIAL_SKELETON_MORPHOGENESIS	bp	1.699	0.0223845	1.67183	0.0376124	1.24612	0.375401
GO_EMBRYONIC_EYE_MORPHOGENESIS	bp	2.04624	0.000583009	1.5359	0.113794	1.2087	0.438773
GO_EMBRYONIC_MORPHOGENESIS	bp	1.76262	0.000304946	1.55791	0.0011788	1.15993	0.301189
GO_EMBRYONIC_ORGAN_DEVELOPMENT	bp	1.71556	0.000425782	1.5642	0.00271307	1.02753	0.618467
GO_EMBRYONIC_ORGAN_MORPHOGENESIS	bp	1.73227	0.000598968	1.6185	0.003989	0.999725	0.67964
GO_EMBRYONIC_SKELETAL_SYSTEM_DEVELOPMENT	bp	1.60827	0.0214482	1.42197	0.113986	0.722867	0.977606
GO_EMBRYONIC_SKELETAL_SYSTEM_MORPHOGENESIS	bp	1.67413	0.0157784	1.53964	0.0662038	0.870016	0.847129
GO_ENDOCARDIAL_CUSHION_DEVELOPMENT	bp	1.62947	0.0458882	1.57461	0.0846609	0.837053	0.853838
GO_ENDOCARDIAL_CUSHION_MORPHOGENESIS	bp	1.67957	0.0408121	1.64743	0.0690529	1.2858	0.372546
GO_ENDOCHONDRAL_BONE_MORPHOGENESIS	bp	1.65723	0.032989	1.89739	0.00570335	1.12949	0.523764
GO_ENDOCYTOSIS	bp	2.14671	0.000304946	1.83697	0.00036923	2.12242	0.000489119
GO_ENDODERM_DEVELOPMENT	bp	1.91883	0.00103714	1.84641	0.00400255	1.478	0.112683
GO_ENDODERM_FORMATION	bp	1.84536	0.00426327	1.79751	0.0126052	1.40039	0.200553
GO_ENDODERMAL_CELL_DIFFERENTIATION	bp	1.76292	0.0130844	1.74277	0.0216669	1.2412	0.381464
GO_ENDONUCLEASE_ACTIVITY	mf	-1.51579	0.026688	-1.34657	0.128732	-0.789761	0.964821
GO_ENDONUCLEASE_ACTIVITY_ACTIVE_WITH_EITHER_RIBO_OR_DEOXYRIBONUCLEIC_ACIDS_AND_PRODUCING_5_PHOSPHOMONOESTERS	mf	-2.00031	0.00401392	-1.71396	0.0375036	-0.760015	0.932437
GO_ENDOPEPTIDASE_ACTIVITY	mf	1.23113	0.158992	-1.42689	0.0114732	1.09629	0.463284
GO_ENDOPLASMIC_RETICULUM_CALCIUM_ION_HOMEOSTASIS	bp	1.54724	0.0968526	1.04908	0.616343	1.73431	0.0485071
GO_ENDORIBONUCLEASE_ACTIVITY	mf	-1.76429	0.015459	-1.34929	0.210093	-0.731587	0.957871
GO_ENDORIBONUCLEASE_ACTIVITY_PRODUCING_5_PHOSPHOMONOESTERS	mf	-2.13145	0.00183717	-1.71951	0.0468148	-0.760593	0.923639
GO_ENDOTHELIAL_CELL_DEVELOPMENT	bp	1.79937	0.00807679	1.60074	0.0606956	1.41108	0.201547
GO_ENDOTHELIAL_CELL_DIFFERENTIATION	bp	1.93039	0.00114603	1.72636	0.0143615	1.46489	0.115892
GO_ENDOTHELIAL_CELL_MIGRATION	bp	1.8903	0.00203968	1.49233	0.0966572	1.3738	0.21223
GO_ENDOTHELIUM_DEVELOPMENT	bp	2.0535	0.000469334	1.79429	0.003794	1.60293	0.0327145
GO_ENERGY_DERIVATION_BY_OXIDATION_OF_ORGANIC_COMPOUNDS	bp	-1.62596	0.00135129	-1.29904	0.094083	-2.14948	0.000697447
GO_ENTERIC_NERVOUS_SYSTEM_DEVELOPMENT	bp	1.64411	0.0319232	1.5275	0.115174	1.07802	0.629764
GO_ENZYME_ACTIVATOR_ACTIVITY	mf	1.74504	0.000304946	1.77601	0.00036923	1.7204	0.000489119
GO_ENZYME_BINDING	mf	1.15468	0.097178	1.17878	0.0764737	1.41175	0.000489119
GO_ENZYME_INHIBITOR_ACTIVITY	mf	1.35116	0.0521574	1.28325	0.126916	1.62595	0.00159781
GO_ENZYME_LINKED_RECEPTOR_PROTEIN_SIGNALING_PATHWAY	bp	1.77963	0.000304946	1.59286	0.00036923	1.4955	0.00114221
GO_ENZYME_REGULATOR_ACTIVITY	mf	1.46843	0.000400528	1.45831	0.000495197	1.6503	0.000489119
GO_EPHRIN_RECEPTOR_BINDING	mf	1.72916	0.026948	1.87574	0.0104445	1.08008	0.589013
GO_EPHRIN_RECEPTOR_SIGNALING_PATHWAY	bp	2.13016	0.000469334	2.06922	0.00036923	1.92688	0.000942523
GO_EPIBOLY	bp	1.81995	0.0121529	1.77486	0.0267255	1.3997	0.266028
GO_EPIDERMAL_GROWTH_FACTOR_RECEPTOR_SIGNALING_PATHWAY	bp	1.76489	0.00896262	1.80707	0.00916505	1.54367	0.0890621
GO_EPITHELIAL_CELL_APOPTOTIC_PROCESS	bp	1.04178	0.568045	1.01154	0.653677	1.74043	0.0420498
GO_EPITHELIAL_CELL_DEVELOPMENT	bp	1.62972	0.00615786	1.53086	0.021747	1.33397	0.147406
GO_EPITHELIAL_CELL_DIFFERENTIATION	bp	1.73112	0.000419246	1.5478	0.00221583	1.34537	0.0572007
GO_EPITHELIAL_CELL_DIFFERENTIATION_INVOLVED_IN_KIDNEY_DEVELOPMENT	bp	1.73494	0.0239308	2.00034	0.00224723	1.83706	0.0190258
GO_EPITHELIAL_CELL_PROLIFERATION	bp	1.60309	0.0232272	1.23248	0.320408	1.14945	0.456689
GO_EPITHELIAL_TO_MESENCHYMAL_TRANSITION	bp	1.92266	0.00219247	1.74112	0.0202894	1.45312	0.158002
GO_EPITHELIUM_DEVELOPMENT	bp	1.764	0.000304946	1.47196	0.00100557	1.34967	0.0139521
GO_ER_ASSOCIATED_UBIQUITIN_DEPENDENT_PROTEIN_CATABOLIC_PROCESS	bp	-2.46867	0.000483673	-1.98918	0.00243152	-1.80514	0.00954014
GO_ER_NUCLEUS_SIGNALING_PATHWAY	bp	-1.65719	0.0429699	-0.988239	0.672889	-1.11137	0.537122
GO_ER_TO_GOLGI_VESICLE_MEDIATED_TRANSPORT	bp	-2.02932	0.000547963	-1.96361	0.000694557	-1.71403	0.00211346
GO_ERAD_PATHWAY	bp	-2.43858	0.00049129	-2.01665	0.000947613	-1.65487	0.0273461
GO_ERBB_SIGNALING_PATHWAY	bp	1.73155	0.00789645	1.57994	0.0417332	1.41626	0.144073
GO_ERROR_FREE_TRANSLESION_SYNTHESIS	bp	-1.89682	0.013785	-1.88488	0.0195056	0.987055	0.694821
GO_ERYTHROCYTE_HOMEOSTASIS	bp	1.71457	0.0125902	1.5197	0.0780406	0.763975	0.940502
GO_ERYTHROSE_4_PHOSPHATE_PHOSPHOENOLPYRUVATE_FAMILY_AMINO_ACID_METABOLIC_PROCESS	bp	-0.985208	0.624858	-1.21051	0.445686	-1.90956	0.0116638
GO_ESTABLISHMENT_OF_CELL_POLARITY	bp	1.65559	0.0134948	1.66753	0.017245	1.47088	0.0963276
GO_ESTABLISHMENT_OF_ENDOTHELIAL_BARRIER	bp	1.96886	0.00249779	1.71515	0.0351708	1.64385	0.0733073
GO_ESTABLISHMENT_OF_MITOTIC_SPINDLE_LOCALIZATION	bp	1.18822	0.399866	1.31246	0.31227	1.7693	0.0367833
GO_ESTABLISHMENT_OF_PROTEIN_LOCALIZATION_TO_ENDOPLASMIC_RETICULUM	bp	-1.68955	0.0114318	-2.1876	0.000607299	-1.29529	0.246214
GO_ESTABLISHMENT_OF_PROTEIN_LOCALIZATION_TO_ORGANELLE	bp	-1.31873	0.0297451	-1.24958	0.103066	-1.24388	0.132767
GO_ESTABLISHMENT_OR_MAINTENANCE_OF_CELL_POLARITY	bp	1.67638	0.00473549	1.63854	0.00875362	1.50897	0.0461609
GO_ESTROUS_CYCLE	bp	1.70211	0.034328	1.62822	0.0792977	1.43243	0.247639
GO_EXOCYTOSIS	bp	1.68382	0.000499916	1.53558	0.00628251	1.50683	0.0103115
GO_EXONUCLEASE_ACTIVITY	mf	-1.8125	0.00403086	-1.4305	0.10392	-1.08669	0.538524
GO_EXONUCLEASE_ACTIVITY_ACTIVE_WITH_EITHER_RIBO_OR_DEOXYRIBONUCLEIC_ACIDS_AND_PRODUCING_5_PHOSPHOMONOESTERS	mf	-1.89917	0.00616329	-1.10468	0.507387	-1.13708	0.489675
GO_EXTRACELLULAR_FIBRIL_ORGANIZATION	bp	1.90627	0.00489567	1.7574	0.0312117	1.17287	0.510533
GO_EXTRACELLULAR_MATRIX_ASSEMBLY	bp	1.78209	0.0182679	1.95888	0.00428799	1.45118	0.225952
GO_EXTRACELLULAR_MATRIX_BINDING	mf	1.94097	0.00162989	1.91947	0.00305478	1.83437	0.00942829
GO_EXTRACELLULAR_MATRIX_DISASSEMBLY	bp	2.32836	0.000308577	2.28973	0.00036923	1.88388	0.00201605
GO_EXTRACELLULAR_MATRIX_STRUCTURAL_CONSTITUENT	mf	2.12167	0.000308577	2.28526	0.00036923	1.68998	0.0327145
GO_EXTRACELLULAR_REGULATION_OF_SIGNAL_TRANSDUCTION	bp	1.80036	0.0140805	1.47746	0.182262	0.994437	0.689163
GO_EXTRACELLULAR_STRUCTURE_ORGANIZATION	bp	2.69775	0.000304946	2.68256	0.00036923	2.20808	0.000489119
GO_EYE_DEVELOPMENT	bp	1.56202	0.00386484	1.60002	0.00249615	1.10272	0.463022
GO_FATTY_ACID_BETA_OXIDATION	bp	-1.73381	0.0138433	-0.724883	0.972459	-1.99498	0.00156854
GO_FATTY_ACID_BETA_OXIDATION_USING_ACYL_COA_DEHYDROGENASE	bp	-1.6582	0.0639316	-0.909209	0.758843	-2.28241	0.000627651
GO_FATTY_ACID_BIOSYNTHETIC_PROCESS	bp	0.986526	0.638717	1.64625	0.0177112	1.03915	0.616966
GO_FATTY_ACID_CATABOLIC_PROCESS	bp	-1.82095	0.00401392	-0.858853	0.875279	-2.17837	0.000666523
GO_FATTY_ACID_DERIVATIVE_BIOSYNTHETIC_PROCESS	bp	1.91133	0.00338648	1.48464	0.130089	1.55802	0.106178
GO_FATTY_ACID_DERIVATIVE_METABOLIC_PROCESS	bp	1.61222	0.0286582	1.31349	0.240505	1.2016	0.398844
GO_FATTY_ACID_METABOLIC_PROCESS	bp	-1.21489	0.127817	1.24982	0.187769	-1.70818	0.000711044
GO_FATTY_ACID_TRANSPORT	bp	-0.933594	0.716488	1.76376	0.0151889	0.851715	0.854982
GO_FATTY_ACYL_COA_BINDING	mf	-1.58209	0.0719893	-0.515296	0.999939	-1.92169	0.00848492
GO_FATTY_ACYL_COA_METABOLIC_PROCESS	bp	-1.51722	0.0734363	1.6308	0.0454481	-1.2578	0.333219
GO_FC_EPSILON_RECEPTOR_SIGNALING_PATHWAY	bp	-2.15255	0.000521294	-1.58015	0.014987	-0.783687	0.976431
GO_FC_GAMMA_RECEPTOR_SIGNALING_PATHWAY	bp	2.4281	0.000304946	2.30277	0.00036923	2.20237	0.000489119
GO_FC_RECEPTOR_SIGNALING_PATHWAY	bp	-1.50783	0.00798674	1.32091	0.126805	1.3983	0.0707424
GO_FIBRIL_ORGANIZATION	bp	1.98495	0.00232865	1.92231	0.00664168	1.41774	0.246591
GO_FIBRONECTIN_BINDING	mf	1.51883	0.103045	1.85101	0.0119725	1.69893	0.0545717
GO_FILOPODIUM_ASSEMBLY	bp	1.72555	0.028213	1.60611	0.0858672	1.89246	0.0135602
GO_FLAVIN_ADENINE_DINUCLEOTIDE_BINDING	mf	-1.1039	0.419457	-0.52845	0.999939	-1.77814	0.00914946
GO_FOREBRAIN_CELL_MIGRATION	bp	1.89453	0.00195518	1.62478	0.0448748	1.32111	0.277656
GO_FOREBRAIN_DEVELOPMENT	bp	1.74396	0.000499916	1.51813	0.00926649	1.05474	0.564525
GO_FOREBRAIN_NEURON_DEVELOPMENT	bp	1.71991	0.0242933	1.33201	0.28164	1.11024	0.55665
GO_FORMATION_OF_PRIMARY_GERM_LAYER	bp	1.69993	0.00725901	1.70142	0.00945533	1.47636	0.084149
GO_FUCOSYLATION	bp	2.04635	0.00113676	1.77833	0.0255165	1.46392	0.209194
GO_FUCOSYLTRANSFERASE_ACTIVITY	mf	1.68222	0.0363849	1.41807	0.236676	1.505	0.187202
GO_G_PROTEIN_COUPLED_CHEMOATTRACTANT_RECEPTOR_ACTIVITY	mf	1.88455	0.00720397	2.07591	0.0010278	1.87809	0.0157249
GO_G_PROTEIN_COUPLED_PURINERGIC_RECEPTOR_SIGNALING_PATHWAY	bp	1.71076	0.0316934	1.64837	0.068552	1.41689	0.250944
GO_G_PROTEIN_COUPLED_RECEPTOR_ACTIVITY	mf	1.94295	0.000304946	1.70423	0.00056746	1.2205	0.269228
GO_G_PROTEIN_COUPLED_RECEPTOR_BINDING	mf	1.66562	0.00323042	1.51336	0.0236423	1.30876	0.165498
GO_G_PROTEIN_COUPLED_RECEPTOR_SIGNALING_PATHWAY	bp	2.06574	0.000304946	1.89199	0.00036923	1.56274	0.00100633
GO_G_PROTEIN_COUPLED_RECEPTOR_SIGNALING_PATHWAY_COUPLED_TO_CYCLIC_NUCLEOTIDE_SECOND_MESSENGER	bp	1.78063	0.00403394	1.7865	0.00434825	1.19682	0.380257
GO_GASTRULATION	bp	1.5736	0.0154682	1.50451	0.0412406	1.30436	0.204489
GO_GATED_CHANNEL_ACTIVITY	mf	1.50822	0.0175268	1.5147	0.0217919	1.33354	0.133341
GO_GENE_SILENCING	bp	-1.49144	0.0165245	-1.56765	0.0128578	-0.964681	0.745651
GO_GENE_SILENCING_BY_RNA	bp	-1.66038	0.00798674	-1.72237	0.00694923	-0.834879	0.926739
GO_GENERATION_OF_PRECURSOR_METABOLITES_AND_ENERGY	bp	-1.43362	0.00951058	-1.05242	0.509067	-1.91996	0.000711044
GO_GLAND_DEVELOPMENT	bp	1.3807	0.0307942	1.20162	0.231503	-0.969304	0.759021
GO_GLAND_MORPHOGENESIS	bp	1.79562	0.00283327	1.50012	0.0662038	1.38113	0.164802
GO_GLIAL_CELL_DEVELOPMENT	bp	1.5495	0.0457485	1.38239	0.165651	1.08544	0.557784
GO_GLIAL_CELL_DIFFERENTIATION	bp	1.56888	0.0197605	1.34526	0.152791	1.12928	0.46519
GO_GLIAL_CELL_MIGRATION	bp	1.91968	0.00359143	1.57847	0.0785264	1.72939	0.0358697
GO_GLIOGENESIS	bp	1.79318	0.000855394	1.58346	0.0139328	1.41104	0.0891157
GO_GLOMERULAR_EPITHELIUM_DEVELOPMENT	bp	1.7887	0.016567	2.09377	0.000829604	1.8358	0.0239629
GO_GLOMERULUS_DEVELOPMENT	bp	2.19447	0.000308577	2.16435	0.00036923	2.12088	0.000500345
GO_GLUCOSIDASE_ACTIVITY	mf	-1.79143	0.0279483	-1.30754	0.359628	-1.73339	0.0579805
GO_GLUTAMATE_METABOLIC_PROCESS	bp	-0.99243	0.615048	-1.68307	0.0587632	-2.01225	0.00435636
GO_GLUTAMINE_FAMILY_AMINO_ACID_METABOLIC_PROCESS	bp	1.02815	0.576877	-1.1557	0.411305	-1.70585	0.0200559
GO_GLYCINE_METABOLIC_PROCESS	bp	-2.01141	0.00465636	-1.89859	0.018318	-1.97011	0.00823231
GO_GLYCOPROTEIN_BINDING	mf	1.72057	0.00628565	1.56375	0.0373671	1.10404	0.521396
GO_GLYCOPROTEIN_METABOLIC_PROCESS	bp	1.43655	0.0177279	1.2138	0.222685	-0.872009	0.9467
GO_GLYCOSAMINOGLYCAN_BINDING	mf	1.76097	0.000455485	1.59968	0.00916505	1.04326	0.597541
GO_GLYCOSPHINGOLIPID_METABOLIC_PROCESS	bp	1.60875	0.0332565	1.53402	0.0760807	1.93311	0.00305362
GO_GLYCOSYL_COMPOUND_METABOLIC_PROCESS	bp	-1.22146	0.0949649	-1.05961	0.475562	-1.41775	0.0139543
GO_GLYOXYLATE_METABOLIC_PROCESS	bp	-1.91541	0.00853327	-1.45009	0.169379	-2.26088	0.000636857
GO_GOLGI_VESICLE_TRANSPORT	bp	-1.39695	0.00979021	-1.25663	0.0915126	-1.09603	0.411864
GO_GRANULOCYTE_ACTIVATION	bp	1.76569	0.0209138	1.78939	0.0231966	1.4371	0.228731
GO_GRANULOCYTE_MIGRATION	bp	2.31936	0.000308577	2.34901	0.00036923	1.95731	0.000722396
GO_GROWTH	bp	1.21928	0.170231	1.42626	0.0213999	1.20492	0.233945
GO_GROWTH_FACTOR_BINDING	mf	2.01295	0.000304946	1.80397	0.00120027	1.49333	0.0579454
GO_GROWTH_FACTOR_RECEPTOR_BINDING	mf	1.60679	0.0174985	1.6449	0.0156273	1.56037	0.0412079
GO_GROWTH_PLATE_CARTILAGE_DEVELOPMENT	bp	1.50959	0.12723	1.78486	0.0158705	1.49329	0.191945
GO_GTPASE_BINDING	mf	1.48152	0.00992439	1.60974	0.00225378	1.5764	0.00300234
GO_GUANYL_NUCLEOTIDE_EXCHANGE_FACTOR_ACTIVITY	mf	1.92555	0.000304946	1.83628	0.00036923	1.72449	0.000489119
GO_HEAD_DEVELOPMENT	bp	1.55022	0.00049129	1.54533	0.00036923	1.24849	0.105476
GO_HEAD_MORPHOGENESIS	bp	1.46596	0.134932	1.81866	0.0150728	1.17034	0.485082
GO_HEART_DEVELOPMENT	bp	1.70151	0.000416262	1.61889	0.000644549	1.12911	0.370153
GO_HEART_MORPHOGENESIS	bp	1.6242	0.00401636	1.5849	0.00865481	1.06422	0.559088
GO_HEART_PROCESS	bp	1.42768	0.0976894	1.6417	0.024732	1.44272	0.122054
GO_HEART_VALVE_DEVELOPMENT	bp	1.6562	0.037132	1.7775	0.021354	1.43911	0.194595
GO_HEART_VALVE_FORMATION	bp	1.84264	0.00923974	1.67089	0.0639468	1.10258	0.582144
GO_HELICASE_ACTIVITY	mf	-2.0934	0.000528123	-1.72953	0.00229382	-0.910807	0.84697
GO_HEMATOPOIETIC_PROGENITOR_CELL_DIFFERENTIATION	bp	1.78786	0.00355238	1.82212	0.0025328	1.4165	0.131531
GO_HEME_BIOSYNTHETIC_PROCESS	bp	-2.1609	0.00122802	-1.54635	0.130441	-1.7845	0.0379809
GO_HEME_METABOLIC_PROCESS	bp	-1.96547	0.00588829	-1.54694	0.108754	-1.50351	0.145678
GO_HEMOSTASIS	bp	2.22352	0.000304946	1.87844	0.00036923	1.66548	0.00105295
GO_HEPARIN_BINDING	mf	1.49789	0.0307942	1.36425	0.120936	0.854019	0.897106
GO_HETEROTYPIC_CELL_CELL_ADHESION	bp	1.6603	0.0471867	1.60919	0.0822307	1.4448	0.21639
GO_HEXOSE_CATABOLIC_PROCESS	bp	1.26502	0.27514	1.74412	0.019625	1.44956	0.165374
GO_HISTONE_KINASE_ACTIVITY	mf	1.70834	0.0328759	1.52677	0.131959	2.05016	0.00259821
GO_HISTONE_PHOSPHORYLATION	bp	1.79947	0.0143026	1.60514	0.0813742	2.05131	0.00257764
GO_HOMEOSTASIS_OF_NUMBER_OF_CELLS	bp	1.81163	0.000455485	1.52268	0.0241543	1.18664	0.353916
GO_HOMEOSTATIC_PROCESS	bp	1.33894	0.00293682	1.21316	0.0741583	1.15063	0.199007
GO_HOMOCYSTEINE_METABOLIC_PROCESS	bp	0.663869	0.932616	-1.02074	0.638012	-1.90722	0.0141994
GO_HOMOPHILIC_CELL_ADHESION_VIA_PLASMA_MEMBRANE_ADHESION_MOLECULES	bp	1.7935	0.00259571	1.93095	0.000591861	1.32989	0.205498
GO_HOMOTYPIC_CELL_CELL_ADHESION	bp	1.76034	0.00987944	1.73937	0.0205002	1.57786	0.0803452
GO_HUMORAL_IMMUNE_RESPONSE	bp	1.34381	0.142207	-1.51767	0.041235	-1.32102	0.180037
GO_HUMORAL_IMMUNE_RESPONSE_MEDIATED_BY_CIRCULATING_IMMUNOGLOBULIN	bp	-1.09736	0.463869	-1.97107	0.00557064	-1.98907	0.00445535
GO_HYALURONAN_CATABOLIC_PROCESS	bp	1.8052	0.0143026	1.48449	0.170749	1.40519	0.271271
GO_HYALURONAN_METABOLIC_PROCESS	bp	1.82129	0.0107706	1.19243	0.436362	1.25724	0.382291
GO_HYDRO_LYASE_ACTIVITY	mf	-1.59054	0.0735934	-1.0828	0.554098	-1.83637	0.0214807
GO_HYDROLASE_ACTIVITY_ACTING_ON_ACID_ANHYDRIDES	mf	-1.25492	0.00986579	-1.04896	0.433348	1.20469	0.143104
GO_HYDROLASE_ACTIVITY_ACTING_ON_GLYCOSYL_BONDS	mf	1.57908	0.0247657	0.964806	0.718467	1.34222	0.194599
GO_IMMUNE_EFFECTOR_PROCESS	bp	2.0615	0.000304946	1.75237	0.00036923	1.66016	0.000676487
GO_IMMUNE_RESPONSE	bp	2.27439	0.000304946	2.05265	0.00036923	1.77451	0.000489119
GO_IMMUNE_RESPONSE_REGULATING_CELL_SURFACE_RECEPTOR_SIGNALING_PATHWAY	bp	1.42766	0.0217663	1.55387	0.00424474	1.56591	0.00350896
GO_IMMUNE_SYSTEM_DEVELOPMENT	bp	1.99296	0.000304946	1.93696	0.00036923	1.70789	0.000489119
GO_IMMUNE_SYSTEM_PROCESS	bp	2.04529	0.000304946	1.95051	0.00036923	1.80273	0.000489119
GO_IMMUNOGLOBULIN_RECEPTOR_BINDING	mf	1.64334	0.0552512	1.79347	0.0227697	1.52726	0.16954
GO_IMMUNOLOGICAL_SYNAPSE_FORMATION	bp	1.65834	0.0491325	1.64999	0.0687943	1.60958	0.109824
GO_INACTIVATION_OF_MAPK_ACTIVITY	bp	0.970624	0.654662	0.982548	0.688518	1.76023	0.0319083
GO_INDOLALKYLAMINE_METABOLIC_PROCESS	bp	-1.40588	0.214665	-1.44582	0.226142	-1.87702	0.0215513
GO_INFLAMMATORY_RESPONSE	bp	2.26346	0.000304946	1.88256	0.00036923	1.57373	0.00102666
GO_INNATE_IMMUNE_RESPONSE	bp	2.17459	0.000304946	1.84125	0.00036923	1.64822	0.000489119
GO_INNATE_IMMUNE_RESPONSE_ACTIVATING_CELL_SURFACE_RECEPTOR_SIGNALING_PATHWAY	bp	-2.0272	0.000499916	-1.4838	0.0519184	0.983096	0.703043
GO_INOSITOL_LIPID_MEDIATED_SIGNALING	bp	1.73586	0.00383956	1.57778	0.0274538	1.14521	0.446366
GO_INOSITOL_PHOSPHATE_METABOLIC_PROCESS	bp	1.81267	0.00555803	1.64506	0.0346981	0.97936	0.703421
GO_INSEMINATION	bp	-1.62862	0.0714634	-1.86656	0.00945533	-1.84286	0.0117717
GO_INTEGRIN_BINDING	mf	2.22582	0.000304946	2.25465	0.00036923	2.14197	0.000489119
GO_INTEGRIN_MEDIATED_SIGNALING_PATHWAY	bp	2.09759	0.000469334	2.33231	0.00036923	1.96528	0.000722396
GO_INTERFERON_GAMMA_MEDIATED_SIGNALING_PATHWAY	bp	1.92515	0.0019677	1.61947	0.0508573	1.64728	0.0547019
GO_INTERLEUKIN_1_PRODUCTION	bp	2.03862	0.00138687	2.02881	0.00140269	1.57628	0.131036
GO_INTRA_GOLGI_VESICLE_MEDIATED_TRANSPORT	bp	-1.72064	0.0259149	-1.21019	0.368944	-1.51913	0.118108
GO_INTRACELLULAR_CALCIUM_ACTIVATED_CHLORIDE_CHANNEL_ACTIVITY	mf	1.75512	0.0182129	1.45199	0.205014	1.32811	0.364044
GO_INTRACELLULAR_LIPID_TRANSPORT	bp	1.08003	0.524137	1.7288	0.0345694	0.8043	0.874886
GO_INTRACELLULAR_SIGNAL_TRANSDUCTION	bp	1.66553	0.000304946	1.61354	0.00036923	1.55682	0.000489119
GO_INTRAMOLECULAR_OXIDOREDUCTASE_ACTIVITY	mf	-1.58668	0.0415124	-1.31642	0.227526	-1.37244	0.198643
GO_INTRAMOLECULAR_OXIDOREDUCTASE_ACTIVITY_TRANSPOSING_C_C_BONDS	mf	-1.86981	0.016123	-0.982016	0.676525	-1.62231	0.117934
GO_INTRAMOLECULAR_OXIDOREDUCTASE_ACTIVITY_TRANSPOSING_S_S_BONDS	mf	-1.67481	0.0522572	-1.84655	0.0242292	-1.66537	0.0807987
GO_INTRINSIC_APOPTOTIC_SIGNALING_PATHWAY_IN_RESPONSE_TO_ENDOPLASMIC_RETICULUM_STRESS	bp	1.35456	0.208896	1.267	0.340259	2.07294	0.00121481
GO_ION_CHANNEL_BINDING	mf	1.52885	0.0320566	1.28413	0.229411	1.43726	0.10318
GO_ION_GATED_CHANNEL_ACTIVITY	mf	1.92252	0.0042468	1.16947	0.470374	1.00437	0.675243
GO_ION_HOMEOSTASIS	bp	1.60814	0.0004989	1.38811	0.0225851	1.31673	0.0637237
GO_ION_TRANSPORT	bp	1.38103	0.00212083	1.23278	0.0686625	1.27948	0.0332945
GO_IRE1_MEDIATED_UNFOLDED_PROTEIN_RESPONSE	bp	-1.6461	0.0240644	-0.939634	0.751549	-1.24916	0.320357
GO_IRON_ION_BINDING	mf	0.890632	0.790164	-0.880125	0.861812	-1.58946	0.0286219
GO_K63_LINKED_POLYUBIQUITIN_BINDING	mf	-1.82233	0.0240644	-0.904802	0.760911	0.943613	0.73561
GO_KERATAN_SULFATE_BIOSYNTHETIC_PROCESS	bp	1.85302	0.00913065	1.47912	0.158669	0.966704	0.713645
GO_KERATAN_SULFATE_CATABOLIC_PROCESS	bp	1.80927	0.0121854	1.40466	0.251509	1.4789	0.212016
GO_KERATAN_SULFATE_METABOLIC_PROCESS	bp	2.09368	0.00049129	1.59958	0.0785264	1.37783	0.259882
GO_KIDNEY_EPITHELIUM_DEVELOPMENT	bp	1.60601	0.0173783	1.4037	0.113354	1.25785	0.291007
GO_KIDNEY_MESENCHYME_DEVELOPMENT	bp	1.71093	0.0317099	1.65363	0.070388	1.33144	0.347561
GO_KINASE_ACTIVITY	mf	1.51944	0.000304946	1.38389	0.00438947	1.42594	0.00222192
GO_KINASE_BINDING	mf	1.58902	0.000410118	1.67577	0.00036923	1.62298	0.000489119
GO_KINESIN_BINDING	mf	1.03645	0.574454	1.40649	0.207284	1.78163	0.0276379
GO_LAMININ_BINDING	mf	1.66178	0.0388175	1.94749	0.0045321	1.78568	0.027203
GO_LEARNING	bp	1.7075	0.00713688	1.64698	0.0172379	1.23095	0.329056
GO_LEUKOCYTE_ACTIVATION	bp	2.34932	0.000304946	2.31706	0.00036923	1.92725	0.000489119
GO_LEUKOCYTE_CELL_CELL_ADHESION	bp	2.38258	0.000304946	2.18141	0.00036923	1.82681	0.000489119
GO_LEUKOCYTE_CHEMOTAXIS	bp	2.60291	0.000304946	2.61445	0.00036923	2.25882	0.000489119
GO_LEUKOCYTE_DEGRANULATION	bp	1.92703	0.00389963	1.73874	0.0293967	1.49664	0.159807
GO_LEUKOCYTE_DIFFERENTIATION	bp	2.00414	0.000304946	1.97169	0.00036923	1.74353	0.000683572
GO_LEUKOCYTE_HOMEOSTASIS	bp	2.03672	0.000560033	1.6381	0.0351708	1.6382	0.0462632
GO_LEUKOCYTE_MEDIATED_CYTOTOXICITY	bp	1.70372	0.0314661	1.28323	0.340175	1.21757	0.438773
GO_LEUKOCYTE_MEDIATED_IMMUNITY	bp	1.74165	0.00223903	1.39887	0.0914407	1.19065	0.354995
GO_LEUKOCYTE_MIGRATION	bp	2.723	0.000304946	2.48706	0.00036923	2.25664	0.000489119
GO_LEUKOCYTE_MIGRATION_INVOLVED_IN_INFLAMMATORY_RESPONSE	bp	1.72259	0.0285012	1.78895	0.0218238	1.46154	0.227405
GO_LEUKOCYTE_PROLIFERATION	bp	2.26291	0.000308577	2.12525	0.00036923	1.87045	0.00282818
GO_LEUKOTRIENE_BIOSYNTHETIC_PROCESS	bp	1.75266	0.0239257	1.21192	0.437204	1.35897	0.314795
GO_LEUKOTRIENE_METABOLIC_PROCESS	bp	2.07271	0.000588619	1.45009	0.181668	1.66379	0.0763032
GO_LIGASE_ACTIVITY	mf	-1.61862	0.000817639	-1.41067	0.00942585	-1.47411	0.00255871
GO_LIGASE_ACTIVITY_FORMING_CARBON_OXYGEN_BONDS	mf	-2.35659	0.000469663	-1.80382	0.0143615	-1.3928	0.190362
GO_LIGASE_ACTIVITY_FORMING_CARBON_SULFUR_BONDS	mf	-1.44167	0.130044	0.787651	0.902169	-1.68284	0.0460259
GO_LIPASE_ACTIVITY	mf	1.6647	0.0106001	1.15796	0.415408	1.26613	0.282071
GO_LIPID_BINDING	mf	1.61878	0.000410118	1.53899	0.00036923	1.42174	0.00617265
GO_LIPID_METABOLIC_PROCESS	bp	1.20005	0.0868401	1.26858	0.0302515	1.08623	0.402723
GO_LIPID_OXIDATION	bp	-1.79567	0.0046983	-0.85241	0.885465	-1.89747	0.00222192
GO_LIPID_PARTICLE_ORGANIZATION	bp	-1.79831	0.0273719	-1.58635	0.130789	-0.87024	0.804655
GO_LIPID_PHOSPHORYLATION	bp	1.54236	0.034112	1.58019	0.0345694	1.26609	0.286357
GO_LIPOPOLYSACCHARIDE_BINDING	mf	1.68997	0.0388892	1.29175	0.343645	1.50003	0.183452
GO_LIPOPOLYSACCHARIDE_MEDIATED_SIGNALING_PATHWAY	bp	1.76314	0.0147694	1.76136	0.0215881	1.41622	0.209194
GO_LIPOSACCHARIDE_METABOLIC_PROCESS	bp	1.48013	0.0512252	1.27161	0.24713	1.60488	0.0262306
GO_LOCOMOTION	bp	2.49805	0.000304946	2.35704	0.00036923	2.10732	0.000489119
GO_LOCOMOTORY_BEHAVIOR	bp	1.33162	0.136773	1.53762	0.0316351	1.2443	0.285524
GO_LONG_CHAIN_FATTY_ACID_TRANSPORT	bp	0.978629	0.646505	1.88892	0.00707478	-1.0653	0.587713
GO_LOW_DENSITY_LIPOPROTEIN_RECEPTOR_ACTIVITY	mf	1.239	0.359379	1.71886	0.0438248	1.05311	0.626561
GO_LYASE_ACTIVITY	mf	-1.33843	0.0816103	-1.01311	0.629849	-1.73373	0.0020755
GO_LYMPHOCYTE_ACTIVATION	bp	2.2059	0.000304946	2.22534	0.00036923	1.77719	0.000489119
GO_LYMPHOCYTE_ACTIVATION_INVOLVED_IN_IMMUNE_RESPONSE	bp	1.90241	0.00124492	1.92981	0.0014171	1.57678	0.0531797
GO_LYMPHOCYTE_CHEMOTAXIS	bp	1.76847	0.0164283	2.07732	0.000814816	2.02811	0.00233593
GO_LYMPHOCYTE_COSTIMULATION	bp	1.80807	0.00431816	1.94912	0.000941671	2.00225	0.000722396
GO_LYMPHOCYTE_DIFFERENTIATION	bp	2.11044	0.000304946	1.96582	0.00036923	1.53659	0.0202587
GO_LYMPHOCYTE_HOMEOSTASIS	bp	1.99048	0.000956353	1.54765	0.0775858	1.69239	0.0351765
GO_LYMPHOCYTE_MEDIATED_IMMUNITY	bp	1.54651	0.0285012	1.2067	0.335671	1.0822	0.548074
GO_LYMPHOCYTE_MIGRATION	bp	1.77384	0.0131826	1.94089	0.00455732	1.82671	0.0163969
GO_LYSINE_METABOLIC_PROCESS	bp	-1.28752	0.317464	-1.26985	0.381617	-2.09803	0.00143003
GO_LYSOSOME_LOCALIZATION	bp	1.82584	0.0112575	1.68503	0.0492781	1.38745	0.263696
GO_MACROMOLECULAR_COMPLEX_BINDING	mf	1.572	0.000304946	1.56251	0.00036923	1.50479	0.000489119
GO_MACROMOLECULAR_COMPLEX_DISASSEMBLY	bp	-1.60436	0.00257625	-1.66142	0.00415053	-1.33734	0.0999224
GO_MACROMOLECULE_CATABOLIC_PROCESS	bp	-1.5827	0.00170122	-1.64978	0.00183207	-1.17435	0.0968056
GO_MACROMOLECULE_METHYLATION	bp	-1.33746	0.0741413	-1.1733	0.295558	-1.60378	0.00961505
GO_MACROPHAGE_ACTIVATION	bp	2.12163	0.00049129	2.01055	0.00222406	1.91805	0.00788796
GO_MACROPHAGE_ACTIVATION_INVOLVED_IN_IMMUNE_RESPONSE	bp	1.75386	0.0215998	1.71913	0.0405006	1.54492	0.156399
GO_MACROPHAGE_CHEMOTAXIS	bp	1.62108	0.0659657	1.86398	0.0104511	1.82392	0.0216231
GO_MAMMARY_GLAND_DEVELOPMENT	bp	1.55046	0.0278408	1.12378	0.466439	1.26571	0.278488
GO_MANGANESE_ION_BINDING	mf	-1.26336	0.253499	-0.698928	0.979414	-1.78949	0.0170711
GO_MANNOSYLATION	bp	-1.3537	0.210483	-1.5346	0.121565	-1.78882	0.0307323
GO_MANNOSYLTRANSFERASE_ACTIVITY	mf	-1.42932	0.167716	-1.46053	0.179905	-1.79329	0.0335537
GO_MAST_CELL_ACTIVATION	bp	2.05428	0.00113676	1.90429	0.00875287	1.72106	0.053719
GO_MAST_CELL_MEDIATED_IMMUNITY	bp	1.87183	0.00806095	1.70209	0.0468745	1.54017	0.156399
GO_MATURATION_OF_5_8S_RRNA	bp	-2.08371	0.00276933	-1.67362	0.0579075	0.69577	0.954769
GO_MATURATION_OF_5_8S_RRNA_FROM_TRICISTRONIC_RRNA_TRANSCRIPT_SSU_RRNA_5_8S_RRNA_LSU_RRNA_	bp	-2.03017	0.00419165	-1.64721	0.083538	0.686529	0.947572
GO_MATURATION_OF_LSU_RRNA	bp	-2.01058	0.00498099	-1.48056	0.200826	0.694562	0.935133
GO_MATURATION_OF_SSU_RRNA	bp	-2.34349	0.000469334	-2.0518	0.00270499	-1.24776	0.364167
GO_MATURATION_OF_SSU_RRNA_FROM_TRICISTRONIC_RRNA_TRANSCRIPT_SSU_RRNA_5_8S_RRNA_LSU_RRNA_	bp	-2.25732	0.00046038	-1.88905	0.011783	-0.929461	0.757615
GO_MATURE_B_CELL_DIFFERENTIATION	bp	1.37442	0.218855	1.8148	0.0187273	1.28094	0.383594
GO_MATURE_B_CELL_DIFFERENTIATION_INVOLVED_IN_IMMUNE_RESPONSE	bp	1.15142	0.455507	1.77869	0.0269367	1.21283	0.46519
GO_MEGAKARYOCYTE_DEVELOPMENT	bp	1.73322	0.0275378	1.61914	0.0830145	0.90415	0.772037
GO_MEGAKARYOCYTE_DIFFERENTIATION	bp	1.71174	0.031778	1.54295	0.123085	1.0403	0.637162
GO_MELANOCYTE_DIFFERENTIATION	bp	1.80391	0.0133623	1.49911	0.163074	1.11176	0.570787
GO_MEMBRANE_BUDDING	bp	-1.57474	0.0175268	-1.23963	0.237858	-1.00898	0.658304
GO_MEMBRANE_DEPOLARIZATION	bp	1.67058	0.0232225	1.64411	0.0418387	1.76854	0.018852
GO_MEMBRANE_DEPOLARIZATION_DURING_ACTION_POTENTIAL	bp	1.74858	0.0180632	1.98027	0.00258912	1.88196	0.0109427
GO_MEMBRANE_DEPOLARIZATION_DURING_CARDIAC_MUSCLE_CELL_ACTION_POTENTIAL	bp	1.70589	0.0332859	1.71471	0.0449685	1.52921	0.167768
GO_MEMBRANE_LIPID_CATABOLIC_PROCESS	bp	1.50063	0.118587	1.10162	0.55207	1.93351	0.00780247
GO_MEMBRANE_LIPID_METABOLIC_PROCESS	bp	1.51833	0.0196867	1.15922	0.376386	1.59776	0.0142678
GO_MEMBRANE_RAFT_ORGANIZATION	bp	1.54066	0.102737	1.83638	0.0155151	2.02671	0.00400857
GO_MESENCHYMAL_CELL_DIFFERENTIATION	bp	2.29059	0.000304946	2.13788	0.00036923	1.80954	0.0015612
GO_MESENCHYME_DEVELOPMENT	bp	2.21061	0.000304946	2.0945	0.00036923	1.68684	0.00521755
GO_MESENCHYME_MORPHOGENESIS	bp	1.79924	0.0107706	1.45544	0.153601	1.29414	0.333487
GO_MESODERM_DEVELOPMENT	bp	1.57268	0.0271483	1.45314	0.088806	1.02166	0.644545
GO_MESONEPHROS_DEVELOPMENT	bp	1.74445	0.00857294	1.46858	0.101864	1.23577	0.352377
GO_METAL_CLUSTER_BINDING	mf	-1.38814	0.118484	-1.56482	0.0523965	-1.792	0.0092005
GO_METAL_ION_TRANSMEMBRANE_TRANSPORTER_ACTIVITY	mf	1.31443	0.0834959	1.18097	0.290471	1.53274	0.00818228
GO_METAL_ION_TRANSPORT	bp	1.37342	0.0230362	1.30275	0.0768864	1.5354	0.00206448
GO_METALLOENDOPEPTIDASE_ACTIVITY	mf	1.90267	0.00101241	1.91597	0.000745446	1.25569	0.303736
GO_METALLOPEPTIDASE_ACTIVITY	mf	1.80923	0.000455485	1.70283	0.0024124	1.2242	0.293065
GO_METANEPHRIC_MESENCHYME_DEVELOPMENT	bp	1.7741	0.0174264	1.62526	0.0836818	1.24898	0.432399
GO_METAPHASE_PLATE_CONGRESSION	bp	0.730119	0.930633	0.705936	0.963481	1.96433	0.0028889
GO_METHYLATION	bp	-1.38646	0.0257032	-1.1927	0.222308	-1.73159	0.000700374
GO_MICROGLIAL_CELL_ACTIVATION	bp	1.81093	0.0111149	1.47128	0.189495	1.62441	0.099988
GO_MICROTUBULE_BASED_MOVEMENT	bp	1.0923	0.446446	0.974635	0.713218	1.70775	0.00243871
GO_MICROTUBULE_BASED_PROCESS	bp	1.18901	0.191367	1.35004	0.0373784	1.93715	0.000489119
GO_MICROTUBULE_BINDING	mf	1.51935	0.015459	1.54626	0.0146823	1.95524	0.000489119
GO_MICROTUBULE_BUNDLE_FORMATION	bp	1.65931	0.0344294	1.5984	0.0690529	1.4785	0.158442
GO_MICROTUBULE_CYTOSKELETON_ORGANIZATION	bp	1.28248	0.111375	1.41802	0.0302515	1.99705	0.000489119
GO_MICROTUBULE_MOTOR_ACTIVITY	mf	1.21929	0.315445	1.37911	0.178342	2.18169	0.000496578
GO_MICROTUBULE_ORGANIZING_CENTER_ORGANIZATION	bp	0.825585	0.866382	0.872731	0.843327	1.6095	0.0320372
GO_MICROVILLUS_ORGANIZATION	bp	1.79275	0.0160958	1.76149	0.0289787	1.13391	0.542168
GO_MISFOLDED_OR_INCOMPLETELY_SYNTHESIZED_PROTEIN_CATABOLIC_PROCESS	bp	-1.90641	0.0127296	-1.62617	0.101646	-0.983133	0.693365
GO_MITOCHONDRIAL_ELECTRON_TRANSPORT_UBIQUINOL_TO_CYTOCHROME_C	bp	-1.27948	0.324606	-1.43291	0.237764	-1.83016	0.0331887
GO_MITOCHONDRIAL_RESPIRATORY_CHAIN_COMPLEX_ASSEMBLY	bp	-2.1487	0.00049129	-1.95896	0.00270121	-2.34092	0.000666523
GO_MITOCHONDRIAL_RESPIRATORY_CHAIN_COMPLEX_I_BIOGENESIS	bp	-2.0451	0.000946227	-2.02948	0.00183207	-2.50995	0.000662533
GO_MITOCHONDRIAL_RNA_METABOLIC_PROCESS	bp	-1.95603	0.00724879	-1.55147	0.121341	-1.36772	0.278488
GO_MITOCHONDRIAL_TRANSLATION	bp	-2.28473	0.000500239	-2.4064	0.000640545	-2.18252	0.000666991
GO_MITOCHONDRION_ORGANIZATION	bp	-1.68316	0.00105885	-1.65423	0.00120032	-1.67124	0.000811496
GO_MITOGEN_ACTIVATED_PROTEIN_KINASE_BINDING	mf	1.81059	0.0131876	1.74124	0.0301516	1.46146	0.197489
GO_MITOTIC_CELL_CYCLE	bp	-1.18645	0.0468992	-0.943212	0.896694	1.88041	0.000489119
GO_MITOTIC_CELL_CYCLE_CHECKPOINT	bp	0.828697	0.885341	0.669225	0.998709	1.70153	0.00477007
GO_MITOTIC_CHROMOSOME_CONDENSATION	bp	1.70342	0.0342231	1.6297	0.0785238	1.99373	0.0048381
GO_MITOTIC_CYTOKINESIS	bp	1.25057	0.316441	0.744622	0.927188	2.12293	0.000508851
GO_MITOTIC_NUCLEAR_DIVISION	bp	1.05443	0.498073	0.997255	0.677335	2.14624	0.000489119
GO_MITOTIC_SISTER_CHROMATID_SEGREGATION	bp	1.30678	0.18572	1.10408	0.50501	2.33273	0.000489119
GO_MITOTIC_SPINDLE_ASSEMBLY	bp	1.56926	0.0633462	1.36596	0.230124	1.80717	0.0165136
GO_MITOTIC_SPINDLE_ORGANIZATION	bp	1.5177	0.0612289	1.34722	0.203298	1.95326	0.000953631
GO_MODULATION_OF_EXCITATORY_POSTSYNAPTIC_POTENTIAL	bp	1.37885	0.200677	1.70098	0.0411323	1.10373	0.564525
GO_MODULATION_OF_SYNAPTIC_TRANSMISSION	bp	1.43942	0.0275234	1.29838	0.135602	1.36039	0.0879146
GO_MOLECULAR_FUNCTION_REGULATOR	mf	1.61945	0.000304946	1.55008	0.00036923	1.7128	0.000489119
GO_MONOCARBOXYLIC_ACID_CATABOLIC_PROCESS	bp	-1.39957	0.0801799	0.767928	0.956828	-2.23712	0.000666523
GO_MONOCARBOXYLIC_ACID_METABOLIC_PROCESS	bp	-1.32062	0.0141559	1.06519	0.513427	-1.83101	0.000781654
GO_MONOCYTE_CHEMOTAXIS	bp	1.83445	0.0107706	1.98933	0.00253258	1.81982	0.0231717
GO_MONOVALENT_INORGANIC_CATION_HOMEOSTASIS	bp	1.66958	0.0100516	1.43616	0.0949846	1.65736	0.0165136
GO_MORPHOGENESIS_OF_A_BRANCHING_STRUCTURE	bp	1.96588	0.000304946	1.37475	0.108787	1.3241	0.169852
GO_MORPHOGENESIS_OF_AN_EPITHELIAL_SHEET	bp	1.86096	0.00441606	1.78106	0.016467	1.24846	0.372851
GO_MORPHOGENESIS_OF_AN_EPITHELIUM	bp	1.99493	0.000304946	1.48795	0.00927688	1.27876	0.128414
GO_MORPHOGENESIS_OF_EMBRYONIC_EPITHELIUM	bp	1.54516	0.0240337	1.14021	0.435721	1.11562	0.489833
GO_MOTOR_ACTIVITY	mf	1.45369	0.0639316	1.40261	0.112732	2.18069	0.000489119
GO_MOTOR_NEURON_AXON_GUIDANCE	bp	1.93048	0.00417713	1.74639	0.0318994	1.22546	0.435415
GO_MOVEMENT_IN_ENVIRONMENT_OF_OTHER_ORGANISM_INVOLVED_IN_SYMBIOTIC_INTERACTION	bp	1.55202	0.0392749	1.27539	0.272069	1.34678	0.210702
GO_MOVEMENT_OF_CELL_OR_SUBCELLULAR_COMPONENT	bp	2.34521	0.000304946	2.21098	0.00036923	2.15337	0.000489119
GO_MRNA_3_END_PROCESSING	bp	-2.06314	0.00049129	-1.74111	0.0146919	-1.82729	0.00627819
GO_MRNA_BINDING	mf	-1.67654	0.00204636	-1.36415	0.0877491	-1.68735	0.00274771
GO_MRNA_CLEAVAGE	bp	-1.73398	0.0427456	-1.91109	0.0154264	-1.60171	0.122427
GO_MRNA_METABOLIC_PROCESS	bp	-2.13491	0.00107233	-1.87115	0.00121705	-1.937	0.000813334
GO_MRNA_PROCESSING	bp	-2.16608	0.000843679	-1.80112	0.00101307	-1.89942	0.000760362
GO_MUCOPOLYSACCHARIDE_METABOLIC_PROCESS	bp	2.05926	0.000304946	1.53997	0.0427029	1.28836	0.251801
GO_MULTI_MULTICELLULAR_ORGANISM_PROCESS	bp	1.71577	0.00162005	1.32532	0.141388	1.30561	0.176564
GO_MULTI_ORGANISM_LOCALIZATION	bp	-1.98316	0.0016181	-1.54199	0.0672806	0.77507	0.932917
GO_MULTI_ORGANISM_METABOLIC_PROCESS	bp	-1.88842	0.000499916	-2.00811	0.000637391	-0.872981	0.880697
GO_MULTI_ORGANISM_REPRODUCTIVE_PROCESS	bp	1.25814	0.0734363	1.16885	0.237858	1.4043	0.0112904
GO_MULTICELLULAR_ORGANISM_METABOLIC_PROCESS	bp	2.52727	0.000304946	2.43124	0.00036923	1.86813	0.00114727
GO_MULTICELLULAR_ORGANISM_REPRODUCTION	bp	1.26821	0.0761953	1.16125	0.271268	1.41208	0.0110807
GO_MULTICELLULAR_ORGANISMAL_HOMEOSTASIS	bp	1.44556	0.0313626	1.35116	0.0954912	1.35137	0.106178
GO_MULTICELLULAR_ORGANISMAL_MACROMOLECULE_METABOLIC_PROCESS	bp	2.55129	0.000307919	2.55262	0.00036923	1.85963	0.00316892
GO_MULTICELLULAR_ORGANISMAL_SIGNALING	bp	1.54126	0.038766	1.49815	0.071839	1.58925	0.0412593
GO_MUSCLE_CELL_DIFFERENTIATION	bp	1.23499	0.195687	1.49785	0.0219728	1.18641	0.324723
GO_MUSCLE_CELL_MIGRATION	bp	1.75933	0.0215079	1.76768	0.0283953	1.3762	0.289772
GO_MUSCLE_CONTRACTION	bp	1.26771	0.158204	1.56742	0.00887593	1.27844	0.184737
GO_MUSCLE_ORGAN_DEVELOPMENT	bp	1.555	0.00736766	1.62848	0.00284024	0.945291	0.779432
GO_MUSCLE_STRUCTURE_DEVELOPMENT	bp	1.5378	0.00190269	1.68572	0.00036923	1.1697	0.296405
GO_MUSCLE_SYSTEM_PROCESS	bp	1.37526	0.0512692	1.65467	0.00111189	1.30662	0.131791
GO_MUSCLE_TISSUE_DEVELOPMENT	bp	1.71817	0.000817546	1.72952	0.00056746	0.861606	0.915108
GO_MYD88_DEPENDENT_TOLL_LIKE_RECEPTOR_SIGNALING_PATHWAY	bp	1.55936	0.0763826	1.69822	0.0383176	1.57538	0.10318
GO_MYELOID_CELL_ACTIVATION_INVOLVED_IN_IMMUNE_RESPONSE	bp	2.08763	0.000486932	1.95001	0.00255268	1.59443	0.0821254
GO_MYELOID_CELL_DEVELOPMENT	bp	1.83518	0.00772267	1.72981	0.0274396	1.25834	0.36793
GO_MYELOID_CELL_DIFFERENTIATION	bp	1.75482	0.000516964	1.81496	0.000568239	1.52476	0.0250469
GO_MYELOID_CELL_HOMEOSTASIS	bp	1.8083	0.00353315	1.60724	0.035477	0.985318	0.700547
GO_MYELOID_DENDRITIC_CELL_ACTIVATION	bp	1.88472	0.00635139	1.7468	0.0319753	1.7726	0.0356012
GO_MYELOID_DENDRITIC_CELL_DIFFERENTIATION	bp	1.7105	0.0320192	1.54842	0.121845	1.71795	0.0594832
GO_MYELOID_LEUKOCYTE_ACTIVATION	bp	2.46445	0.000304946	2.25014	0.00036923	2.14214	0.000489119
GO_MYELOID_LEUKOCYTE_DIFFERENTIATION	bp	1.46788	0.0666248	1.46655	0.0805556	1.68055	0.0156379
GO_MYELOID_LEUKOCYTE_MEDIATED_IMMUNITY	bp	1.75953	0.015459	1.50344	0.11778	1.2958	0.327246
GO_MYELOID_LEUKOCYTE_MIGRATION	bp	2.42858	0.000307524	2.46302	0.00036923	2.09764	0.000489119
GO_N_ACYLTRANSFERASE_ACTIVITY	mf	-1.07283	0.464273	-1.25568	0.240212	-1.60643	0.0279652
GO_NAD_BINDING	mf	-1.36006	0.148556	-0.772729	0.947211	-1.6424	0.0412079
GO_NATURAL_KILLER_CELL_ACTIVATION	bp	1.90272	0.0038617	1.84744	0.0104476	1.272	0.356829
GO_NCRNA_3_END_PROCESSING	bp	-1.74325	0.0385448	-1.788	0.0411336	-1.2047	0.450227
GO_NCRNA_CATABOLIC_PROCESS	bp	-1.95389	0.00829097	-1.31596	0.321654	-1.31819	0.341065
GO_NCRNA_METABOLIC_PROCESS	bp	-2.50836	0.000956353	-2.40029	0.00110737	-1.63318	0.000788024
GO_NCRNA_PROCESSING	bp	-2.5034	0.000747795	-2.36757	0.000906396	-1.44647	0.0086779
GO_NCRNA_TRANSCRIPTION	bp	-1.53089	0.0349828	-1.74924	0.00734344	-1.43294	0.106178
GO_NEGATIVE_CHEMOTAXIS	bp	1.72286	0.0191145	1.86037	0.00829254	1.44155	0.182427
GO_NEGATIVE_REGULATION_OF_ACTIN_FILAMENT_DEPOLYMERIZATION	bp	1.49594	0.110781	1.53047	0.106858	1.95174	0.00523017
GO_NEGATIVE_REGULATION_OF_ACTIN_FILAMENT_POLYMERIZATION	bp	1.32586	0.218855	1.24564	0.350143	1.70535	0.0374531
GO_NEGATIVE_REGULATION_OF_ADHERENS_JUNCTION_ORGANIZATION	bp	1.84471	0.0101713	1.66365	0.0619617	1.28263	0.385115
GO_NEGATIVE_REGULATION_OF_ALPHA_BETA_T_CELL_ACTIVATION	bp	1.41929	0.187955	1.79321	0.0246006	0.895197	0.781247
GO_NEGATIVE_REGULATION_OF_ANTIGEN_RECEPTOR_MEDIATED_SIGNALING_PATHWAY	bp	1.71079	0.0308116	1.72777	0.0372468	1.51828	0.157967
GO_NEGATIVE_REGULATION_OF_APOPTOTIC_SIGNALING_PATHWAY	bp	1.5837	0.00772403	1.46097	0.0399365	1.42244	0.0637237
GO_NEGATIVE_REGULATION_OF_AXON_EXTENSION	bp	1.65462	0.0336234	1.59831	0.0676874	1.58589	0.0918676
GO_NEGATIVE_REGULATION_OF_AXONOGENESIS	bp	1.71652	0.0113529	1.65114	0.0290227	1.41145	0.167768
GO_NEGATIVE_REGULATION_OF_B_CELL_ACTIVATION	bp	1.80407	0.0123333	1.79564	0.0193513	1.44568	0.198219
GO_NEGATIVE_REGULATION_OF_B_CELL_PROLIFERATION	bp	1.82651	0.0105911	1.83684	0.0166483	1.63497	0.0996506
GO_NEGATIVE_REGULATION_OF_BINDING	bp	1.67557	0.00578778	1.71615	0.0039128	1.50434	0.0538152
GO_NEGATIVE_REGULATION_OF_BONE_REMODELING	bp	1.80811	0.00987944	1.59904	0.0910317	1.43385	0.2545
GO_NEGATIVE_REGULATION_OF_BONE_RESORPTION	bp	1.80559	0.00857294	1.59654	0.0907066	1.37856	0.313547
GO_NEGATIVE_REGULATION_OF_CANONICAL_WNT_SIGNALING_PATHWAY	bp	-2.08698	0.000527875	-1.59001	0.0106395	-0.996419	0.682883
GO_NEGATIVE_REGULATION_OF_CARDIAC_MUSCLE_CELL_APOPTOTIC_PROCESS	bp	1.79383	0.0147367	1.55497	0.12319	1.58087	0.13001
GO_NEGATIVE_REGULATION_OF_CARTILAGE_DEVELOPMENT	bp	1.72576	0.0279483	1.83218	0.0154023	1.3115	0.356829
GO_NEGATIVE_REGULATION_OF_CATALYTIC_ACTIVITY	bp	1.24364	0.0658141	1.2833	0.0427967	1.55378	0.000666523
GO_NEGATIVE_REGULATION_OF_CELL_ACTIVATION	bp	2.08416	0.000304946	2.15904	0.00036923	1.76995	0.00171681
GO_NEGATIVE_REGULATION_OF_CELL_ADHESION	bp	1.95465	0.000304946	1.90186	0.00036923	1.61573	0.00643083
GO_NEGATIVE_REGULATION_OF_CELL_CELL_ADHESION	bp	1.66712	0.00755558	1.64226	0.0126052	1.46827	0.0770516
GO_NEGATIVE_REGULATION_OF_CELL_COMMUNICATION	bp	1.45953	0.000304946	1.43876	0.000486851	1.40863	0.000659537
GO_NEGATIVE_REGULATION_OF_CELL_CYCLE_PHASE_TRANSITION	bp	1.10879	0.42939	0.949741	0.751929	1.5903	0.0213067
GO_NEGATIVE_REGULATION_OF_CELL_CYCLE_PROCESS	bp	0.986555	0.649329	0.925074	0.80211	1.54171	0.0174841
GO_NEGATIVE_REGULATION_OF_CELL_DEATH	bp	1.5262	0.000304946	1.4963	0.000627714	1.44409	0.00175558
GO_NEGATIVE_REGULATION_OF_CELL_DEVELOPMENT	bp	1.59908	0.00251194	1.69169	0.000680467	1.33928	0.0973171
GO_NEGATIVE_REGULATION_OF_CELL_DIFFERENTIATION	bp	1.60979	0.000416262	1.67827	0.000524299	1.30669	0.0657519
GO_NEGATIVE_REGULATION_OF_CELL_DIVISION	bp	0.801387	0.873488	0.841374	0.859936	1.8289	0.00712621
GO_NEGATIVE_REGULATION_OF_CELL_GROWTH	bp	1.6298	0.00532374	1.42915	0.0639447	1.38322	0.101804
GO_NEGATIVE_REGULATION_OF_CELL_JUNCTION_ASSEMBLY	bp	1.93127	0.00370349	1.84377	0.0146721	1.36169	0.293962
GO_NEGATIVE_REGULATION_OF_CELL_MATRIX_ADHESION	bp	1.92874	0.00477107	1.914	0.00622377	1.44072	0.205117
GO_NEGATIVE_REGULATION_OF_CELL_MORPHOGENESIS_INVOLVED_IN_DIFFERENTIATION	bp	1.56971	0.0213144	1.52292	0.0417866	1.21093	0.344491
GO_NEGATIVE_REGULATION_OF_CELL_PROJECTION_ORGANIZATION	bp	1.77064	0.00125995	1.68747	0.00324496	1.44934	0.0723658
GO_NEGATIVE_REGULATION_OF_CELL_PROLIFERATION	bp	1.64909	0.000304946	1.45007	0.00355053	1.32558	0.0391946
GO_NEGATIVE_REGULATION_OF_CELL_SUBSTRATE_ADHESION	bp	1.80829	0.00655304	1.7484	0.0192495	1.31541	0.290262
GO_NEGATIVE_REGULATION_OF_CELLULAR_COMPONENT_ORGANIZATION	bp	1.52128	0.00049129	1.51981	0.00036923	1.6851	0.000489119
GO_NEGATIVE_REGULATION_OF_CELLULAR_RESPONSE_TO_GROWTH_FACTOR_STIMULUS	bp	2.046	0.000304946	1.75835	0.00382276	1.24134	0.30368
GO_NEGATIVE_REGULATION_OF_CHEMOTAXIS	bp	1.94514	0.00117979	1.89578	0.0035608	1.76527	0.0187278
GO_NEGATIVE_REGULATION_OF_CHROMOSOME_SEGREGATION	bp	0.546681	0.991393	0.629195	0.981524	2.02819	0.00256869
GO_NEGATIVE_REGULATION_OF_COAGULATION	bp	1.67301	0.0222225	1.18331	0.417174	1.11506	0.528382
GO_NEGATIVE_REGULATION_OF_CYCLIC_NUCLEOTIDE_METABOLIC_PROCESS	bp	1.87997	0.00790979	1.73623	0.030964	1.41934	0.227405
GO_NEGATIVE_REGULATION_OF_CYSTEINE_TYPE_ENDOPEPTIDASE_ACTIVITY	bp	1.58683	0.0259167	1.46435	0.0892472	1.30234	0.252241
GO_NEGATIVE_REGULATION_OF_CYTOKINE_PRODUCTION	bp	1.89079	0.000304946	1.68186	0.00201639	1.72987	0.00109522
GO_NEGATIVE_REGULATION_OF_CYTOPLASMIC_TRANSPORT	bp	1.27399	0.200074	1.61743	0.0175682	0.944956	0.762539
GO_NEGATIVE_REGULATION_OF_CYTOSKELETON_ORGANIZATION	bp	1.5758	0.00611757	1.47496	0.0282702	2.0439	0.000489119
GO_NEGATIVE_REGULATION_OF_DEPHOSPHORYLATION	bp	1.49154	0.0705689	1.75805	0.0101355	1.31893	0.250438
GO_NEGATIVE_REGULATION_OF_DEVELOPMENTAL_GROWTH	bp	1.72021	0.00838817	1.40324	0.134304	1.47564	0.100414
GO_NEGATIVE_REGULATION_OF_DEVELOPMENTAL_PROCESS	bp	1.76105	0.000304946	1.69143	0.00036923	1.36167	0.0164725
GO_NEGATIVE_REGULATION_OF_DNA_BINDING	bp	1.87316	0.00416799	1.69913	0.0304338	1.08705	0.568454
GO_NEGATIVE_REGULATION_OF_EMBRYONIC_DEVELOPMENT	bp	1.71374	0.0258774	1.52171	0.123807	0.915296	0.769111
GO_NEGATIVE_REGULATION_OF_ENDOTHELIAL_CELL_MIGRATION	bp	1.67315	0.0291854	1.18949	0.428504	-1.10806	0.538524
GO_NEGATIVE_REGULATION_OF_EPITHELIAL_CELL_MIGRATION	bp	1.71101	0.0153755	1.29341	0.281887	0.980395	0.703043
GO_NEGATIVE_REGULATION_OF_EPITHELIAL_CELL_PROLIFERATION	bp	1.47973	0.0472508	1.15449	0.412156	0.901084	0.82743
GO_NEGATIVE_REGULATION_OF_ESTABLISHMENT_OF_PROTEIN_LOCALIZATION	bp	1.31183	0.122091	1.4887	0.0280682	1.28001	0.191945
GO_NEGATIVE_REGULATION_OF_EXOCYTOSIS	bp	1.68507	0.033689	1.59186	0.0856456	0.791194	0.886611
GO_NEGATIVE_REGULATION_OF_EXTRINSIC_APOPTOTIC_SIGNALING_PATHWAY	bp	1.75479	0.0042468	1.62527	0.0213411	1.74783	0.00541738
GO_NEGATIVE_REGULATION_OF_G_PROTEIN_COUPLED_RECEPTOR_PROTEIN_SIGNALING_PATHWAY	bp	1.65548	0.0369207	1.57936	0.0780406	1.59061	0.0905921
GO_NEGATIVE_REGULATION_OF_GROWTH	bp	1.65821	0.00222246	1.40004	0.0619158	1.40484	0.0632929
GO_NEGATIVE_REGULATION_OF_GTPASE_ACTIVITY	bp	1.59997	0.0455628	1.51593	0.100977	1.87203	0.00830899
GO_NEGATIVE_REGULATION_OF_HEMOPOIESIS	bp	1.56249	0.0247657	1.41149	0.105822	1.27778	0.26166
GO_NEGATIVE_REGULATION_OF_HOMEOSTATIC_PROCESS	bp	1.74015	0.00334035	1.88708	0.000734194	1.59008	0.0280222
GO_NEGATIVE_REGULATION_OF_HOMOTYPIC_CELL_CELL_ADHESION	bp	1.56308	0.0323679	1.74249	0.0089891	1.49031	0.0882601
GO_NEGATIVE_REGULATION_OF_HYDROLASE_ACTIVITY	bp	1.61355	0.00106206	1.47178	0.0122981	1.55786	0.0028142
GO_NEGATIVE_REGULATION_OF_IMMUNE_EFFECTOR_PROCESS	bp	1.77688	0.00400444	1.82072	0.0034378	1.36354	0.18357
GO_NEGATIVE_REGULATION_OF_IMMUNE_RESPONSE	bp	1.7583	0.0038617	1.69495	0.00970544	1.26967	0.278285
GO_NEGATIVE_REGULATION_OF_IMMUNE_SYSTEM_PROCESS	bp	1.82002	0.000304946	1.75448	0.00036923	1.60215	0.00175558
GO_NEGATIVE_REGULATION_OF_INTERFERON_GAMMA_PRODUCTION	bp	1.45044	0.151989	1.69487	0.0440612	1.23119	0.42362
GO_NEGATIVE_REGULATION_OF_INTERLEUKIN_6_PRODUCTION	bp	1.82147	0.00938416	1.73513	0.0270407	1.79446	0.0194241
GO_NEGATIVE_REGULATION_OF_INTRACELLULAR_SIGNAL_TRANSDUCTION	bp	1.42613	0.0102137	1.36525	0.0330251	1.34844	0.0478818
GO_NEGATIVE_REGULATION_OF_INTRACELLULAR_TRANSPORT	bp	1.25587	0.206099	1.53752	0.0278376	0.95157	0.755485
GO_NEGATIVE_REGULATION_OF_LEUKOCYTE_APOPTOTIC_PROCESS	bp	1.77324	0.0128003	2.05108	0.000792856	1.46789	0.16634
GO_NEGATIVE_REGULATION_OF_LEUKOCYTE_DEGRANULATION	bp	1.75039	0.0218087	1.51277	0.152954	1.06764	0.616614
GO_NEGATIVE_REGULATION_OF_LEUKOCYTE_DIFFERENTIATION	bp	1.67668	0.0156043	1.52462	0.0726518	1.62286	0.0430126
GO_NEGATIVE_REGULATION_OF_LEUKOCYTE_MIGRATION	bp	1.71592	0.025011	1.59453	0.0805556	1.23759	0.403093
GO_NEGATIVE_REGULATION_OF_LEUKOCYTE_PROLIFERATION	bp	1.63925	0.0276517	1.53447	0.0812812	1.54255	0.0907425
GO_NEGATIVE_REGULATION_OF_LOCOMOTION	bp	2.01997	0.000304946	1.81937	0.00036923	1.30733	0.133057
GO_NEGATIVE_REGULATION_OF_LYASE_ACTIVITY	bp	1.62517	0.0624257	1.70223	0.0494721	1.48818	0.193226
GO_NEGATIVE_REGULATION_OF_LYMPHOCYTE_DIFFERENTIATION	bp	1.39999	0.177276	1.72105	0.0343581	1.43417	0.205512
GO_NEGATIVE_REGULATION_OF_MAP_KINASE_ACTIVITY	bp	1.51086	0.0553583	1.45557	0.101884	1.84266	0.00338569
GO_NEGATIVE_REGULATION_OF_MAPK_CASCADE	bp	1.4602	0.0425036	1.18624	0.34197	1.41816	0.0882601
GO_NEGATIVE_REGULATION_OF_MAST_CELL_ACTIVATION	bp	1.7796	0.0164379	1.58068	0.105967	0.882723	0.793898
GO_NEGATIVE_REGULATION_OF_MOLECULAR_FUNCTION	bp	1.31043	0.0109415	1.31904	0.0119477	1.50231	0.000489119
GO_NEGATIVE_REGULATION_OF_MONOOXYGENASE_ACTIVITY	bp	1.61173	0.0691944	1.81007	0.0158169	0.843744	0.824375
GO_NEGATIVE_REGULATION_OF_MRNA_METABOLIC_PROCESS	bp	-1.65437	0.0438451	-1.05406	0.588552	-1.39555	0.221385
GO_NEGATIVE_REGULATION_OF_MULTICELLULAR_ORGANISMAL_PROCESS	bp	1.9126	0.000304946	1.78265	0.00036923	1.51459	0.000666523
GO_NEGATIVE_REGULATION_OF_MUSCLE_CELL_APOPTOTIC_PROCESS	bp	1.70067	0.0279013	1.35252	0.258219	0.964483	0.716301
GO_NEGATIVE_REGULATION_OF_MUSCLE_CONTRACTION	bp	1.5461	0.0991043	1.83612	0.0152997	1.19976	0.465004
GO_NEGATIVE_REGULATION_OF_NERVOUS_SYSTEM_DEVELOPMENT	bp	1.6896	0.00101515	1.77346	0.00036923	1.42265	0.0494754
GO_NEGATIVE_REGULATION_OF_NEURAL_PRECURSOR_CELL_PROLIFERATION	bp	1.67109	0.0435563	1.35716	0.270243	0.992755	0.68885
GO_NEGATIVE_REGULATION_OF_NEURON_DIFFERENTIATION	bp	1.67339	0.00260913	1.72737	0.00131053	1.33028	0.147576
GO_NEGATIVE_REGULATION_OF_NUCLEAR_DIVISION	bp	-0.933285	0.710132	0.805422	0.888811	1.7983	0.0170001
GO_NEGATIVE_REGULATION_OF_NUCLEOCYTOPLASMIC_TRANSPORT	bp	1.37572	0.144518	1.64594	0.0270407	1.38239	0.179625
GO_NEGATIVE_REGULATION_OF_NUCLEOTIDE_METABOLIC_PROCESS	bp	1.66421	0.0244212	1.45198	0.135244	1.20408	0.413512
GO_NEGATIVE_REGULATION_OF_ORGANELLE_ORGANIZATION	bp	1.28223	0.0934775	1.27833	0.113071	1.73806	0.000489119
GO_NEGATIVE_REGULATION_OF_OSSIFICATION	bp	1.70868	0.0145532	1.57408	0.057382	1.09778	0.54663
GO_NEGATIVE_REGULATION_OF_PEPTIDASE_ACTIVITY	bp	1.45354	0.0326538	1.20132	0.296628	1.38308	0.0920814
GO_NEGATIVE_REGULATION_OF_PHOSPHORUS_METABOLIC_PROCESS	bp	1.71682	0.000304946	1.53893	0.00076876	1.51726	0.00153557
GO_NEGATIVE_REGULATION_OF_PHOSPHORYLATION	bp	1.53006	0.00128653	1.34278	0.0487836	1.38899	0.0283808
GO_NEGATIVE_REGULATION_OF_PROTEIN_ACTIVATION_CASCADE	bp	-1.5923	0.0916222	-1.73954	0.0378764	-1.66487	0.0736283
GO_NEGATIVE_REGULATION_OF_PROTEIN_BINDING	bp	1.58256	0.0278789	1.65623	0.0218238	1.62042	0.0326741
GO_NEGATIVE_REGULATION_OF_PROTEIN_COMPLEX_ASSEMBLY	bp	1.62237	0.0145229	1.60037	0.0239438	1.60947	0.027032
GO_NEGATIVE_REGULATION_OF_PROTEIN_COMPLEX_DISASSEMBLY	bp	1.5381	0.0176061	1.54613	0.018524	2.1938	0.000489119
GO_NEGATIVE_REGULATION_OF_PROTEIN_METABOLIC_PROCESS	bp	1.1085	0.28362	1.05484	0.508387	1.4143	0.0012438
GO_NEGATIVE_REGULATION_OF_PROTEIN_MODIFICATION_BY_SMALL_PROTEIN_CONJUGATION_OR_REMOVAL	bp	-2.28692	0.000522052	-2.00551	0.000661148	1.15808	0.406687
GO_NEGATIVE_REGULATION_OF_PROTEIN_MODIFICATION_PROCESS	bp	1.10173	0.352727	1.0886	0.436429	1.4184	0.00662819
GO_NEGATIVE_REGULATION_OF_PROTEIN_POLYMERIZATION	bp	1.50633	0.0756929	1.29052	0.280144	1.72025	0.024659
GO_NEGATIVE_REGULATION_OF_PROTEIN_SECRETION	bp	1.39999	0.110781	1.60236	0.030599	1.59504	0.036547
GO_NEGATIVE_REGULATION_OF_PROTEIN_SERINE_THREONINE_KINASE_ACTIVITY	bp	1.47848	0.0374455	1.39358	0.101213	1.46875	0.0655695
GO_NEGATIVE_REGULATION_OF_PROTEOLYSIS	bp	1.29813	0.106281	1.10604	0.446949	1.47643	0.0218591
GO_NEGATIVE_REGULATION_OF_RESPONSE_TO_BIOTIC_STIMULUS	bp	1.50124	0.117622	1.9252	0.00510298	1.33308	0.313938
GO_NEGATIVE_REGULATION_OF_RESPONSE_TO_EXTERNAL_STIMULUS	bp	1.82157	0.000499916	1.61833	0.00259051	1.46895	0.0256029
GO_NEGATIVE_REGULATION_OF_RESPONSE_TO_STIMULUS	bp	1.52747	0.000304946	1.4437	0.00036923	1.39165	0.000489119
GO_NEGATIVE_REGULATION_OF_RESPONSE_TO_WOUNDING	bp	1.6723	0.0045559	1.41603	0.0760497	1.28082	0.21495
GO_NEGATIVE_REGULATION_OF_SECRETION	bp	1.5974	0.00951058	1.65763	0.00555036	1.42211	0.0809165
GO_NEGATIVE_REGULATION_OF_SEQUENCE_SPECIFIC_DNA_BINDING_TRANSCRIPTION_FACTOR_ACTIVITY	bp	1.47574	0.0418178	1.13287	0.441707	1.10037	0.513033
GO_NEGATIVE_REGULATION_OF_SIGNAL_TRANSDUCTION_IN_ABSENCE_OF_LIGAND	bp	1.94938	0.00355238	1.97788	0.00333626	1.8121	0.0211099
GO_NEGATIVE_REGULATION_OF_STEM_CELL_PROLIFERATION	bp	1.66243	0.0477777	1.61512	0.0880171	1.0337	0.648784
GO_NEGATIVE_REGULATION_OF_T_CELL_DIFFERENTIATION	bp	1.63042	0.0526474	1.73509	0.0318359	1.54562	0.137918
GO_NEGATIVE_REGULATION_OF_TISSUE_REMODELING	bp	1.95891	0.00152928	1.52478	0.142193	1.59378	0.122427
GO_NEGATIVE_REGULATION_OF_TOLL_LIKE_RECEPTOR_SIGNALING_PATHWAY	bp	2.02217	0.0012331	1.44946	0.1713	1.65813	0.0689508
GO_NEGATIVE_REGULATION_OF_TRANSCRIPTION_FROM_RNA_POLYMERASE_II_PROMOTER	bp	1.36178	0.0114918	1.4203	0.00433916	0.725804	1
GO_NEGATIVE_REGULATION_OF_TRANSFERASE_ACTIVITY	bp	-1.42747	0.00578515	-1.09652	0.364678	1.40869	0.0304279
GO_NEGATIVE_REGULATION_OF_TRANSFORMING_GROWTH_FACTOR_BETA_RECEPTOR_SIGNALING_PATHWAY	bp	1.90778	0.00147947	1.73327	0.0154264	1.08868	0.558311
GO_NEGATIVE_REGULATION_OF_TRANSMEMBRANE_RECEPTOR_PROTEIN_SERINE_THREONINE_KINASE_SIGNALING_PATHWAY	bp	1.85322	0.0014201	1.75734	0.00629423	1.04012	0.616489
GO_NEGATIVE_REGULATION_OF_TRANSPORT	bp	1.50183	0.00366547	1.56691	0.00132544	1.39475	0.0286235
GO_NEGATIVE_REGULATION_OF_TUMOR_NECROSIS_FACTOR_SUPERFAMILY_CYTOKINE_PRODUCTION	bp	1.9184	0.00329805	1.47119	0.135588	1.45525	0.174228
GO_NEGATIVE_REGULATION_OF_TYPE_2_IMMUNE_RESPONSE	bp	1.71597	0.0262768	1.79674	0.0154282	0.817996	0.844914
GO_NEGATIVE_REGULATION_OF_VASCULATURE_DEVELOPMENT	bp	2.14869	0.000469334	1.8264	0.00394789	1.38716	0.168983
GO_NEGATIVE_REGULATION_OF_WNT_SIGNALING_PATHWAY	bp	-1.86362	0.000560033	-1.4351	0.0398256	-0.873298	0.911474
GO_NEGATIVE_REGULATION_OF_WOUND_HEALING	bp	1.55074	0.0475323	1.12372	0.487101	1.09159	0.553552
GO_NEPHRON_DEVELOPMENT	bp	1.58089	0.0240644	1.60894	0.0239676	1.59317	0.0331887
GO_NEURAL_CREST_CELL_DIFFERENTIATION	bp	2.03847	0.00067163	1.9442	0.00111182	1.57498	0.0637237
GO_NEURAL_CREST_CELL_MIGRATION	bp	1.80728	0.00858532	1.81646	0.0119725	1.48177	0.150782
GO_NEURAL_TUBE_DEVELOPMENT	bp	1.83733	0.000861769	1.38788	0.0979617	1.09132	0.527349
GO_NEURAL_TUBE_FORMATION	bp	1.88424	0.00110899	1.40991	0.113794	1.27472	0.271467
GO_NEUROEPITHELIAL_CELL_DIFFERENTIATION	bp	1.64709	0.0326538	1.4346	0.157934	1.19535	0.431878
GO_NEUROGENESIS	bp	1.66356	0.000304946	1.66175	0.00036923	1.50827	0.000489119
GO_NEUROLOGICAL_SYSTEM_PROCESS	bp	1.51546	0.000939052	1.53516	0.00103189	1.17006	0.254721
GO_NEUROMUSCULAR_JUNCTION_DEVELOPMENT	bp	1.38297	0.1866	1.75889	0.0231866	1.10091	0.560598
GO_NEURON_DEVELOPMENT	bp	1.74989	0.000304946	1.65732	0.00036923	1.53974	0.00097977
GO_NEURON_DIFFERENTIATION	bp	1.70007	0.000304946	1.63921	0.00036923	1.46444	0.00162396
GO_NEURON_MIGRATION	bp	1.53178	0.0403488	1.4416	0.0999834	1.14815	0.455833
GO_NEURON_PROJECTION_DEVELOPMENT	bp	1.88465	0.000304946	1.78582	0.00036923	1.71507	0.000489119
GO_NEURON_PROJECTION_GUIDANCE	bp	2.09959	0.000304946	2.03	0.00036923	1.67751	0.0065624
GO_NEURON_PROJECTION_MORPHOGENESIS	bp	1.87799	0.000304946	1.78828	0.00036923	1.68998	0.000489119
GO_NEURON_RECOGNITION	bp	1.7975	0.0141339	1.29832	0.320981	1.00196	0.676166
GO_NEUTROPHIL_ACTIVATION_INVOLVED_IN_IMMUNE_RESPONSE	bp	1.94862	0.00227905	1.678	0.0602793	1.13044	0.556111
GO_NIK_NF_KAPPAB_SIGNALING	bp	-2.58561	0.000493948	-2.21399	0.000612127	0.852324	0.875689
GO_NITRIC_OXIDE_MEDIATED_SIGNAL_TRANSDUCTION	bp	1.7589	0.0201338	1.32601	0.32267	1.32428	0.356829
GO_NITROGEN_COMPOUND_TRANSPORT	bp	-1.27164	0.0323612	-1.21381	0.10095	0.865805	0.940502
GO_NITROGEN_CYCLE_METABOLIC_PROCESS	bp	-1.44017	0.190946	-1.70362	0.0736464	-1.97402	0.00489365
GO_NON_CANONICAL_WNT_SIGNALING_PATHWAY	bp	-2.04766	0.000521294	-1.73972	0.00223015	-0.923125	0.818259
GO_NON_MEMBRANE_SPANNING_PROTEIN_TYROSINE_KINASE_ACTIVITY	mf	2.00583	0.000563673	1.81862	0.00887593	1.59743	0.0692324
GO_NON_RECOMBINATIONAL_REPAIR	bp	-1.62171	0.0302389	-1.47086	0.10392	-0.785185	0.935133
GO_NOTCH_RECEPTOR_PROCESSING	bp	1.66991	0.0449709	1.74636	0.0343581	1.70126	0.065652
GO_NOTCH_SIGNALING_PATHWAY	bp	1.58383	0.0228024	1.62608	0.019449	1.36573	0.1695
GO_NUCLEAR_CHROMOSOME_SEGREGATION	bp	0.97682	0.667575	0.795209	0.963932	2.02879	0.000489119
GO_NUCLEAR_EXPORT	bp	-2.23814	0.000523237	-1.60966	0.00875362	-1.07339	0.534047
GO_NUCLEAR_TRANSCRIBED_MRNA_CATABOLIC_PROCESS_NONSENSE_MEDIATED_DECAY	bp	-1.29791	0.155851	-1.75323	0.0076722	-1.12794	0.454509
GO_NUCLEAR_TRANSPORT	bp	-1.33028	0.0248821	-0.92088	0.883316	-0.93518	0.8483
GO_NUCLEASE_ACTIVITY	mf	-1.71855	0.000563673	-1.50943	0.0171621	-1.08671	0.484309
GO_NUCLEIC_ACID_PHOSPHODIESTER_BOND_HYDROLYSIS	bp	-1.83907	0.0006067	-1.77806	0.00076876	-0.987463	0.70336
GO_NUCLEOBASE_CONTAINING_COMPOUND_TRANSPORT	bp	-1.98602	0.00056154	-1.74524	0.00162257	-1.17747	0.308581
GO_NUCLEOBASE_CONTAINING_SMALL_MOLECULE_METABOLIC_PROCESS	bp	-1.14979	0.142207	-0.894041	0.958545	-1.35086	0.0143553
GO_NUCLEOCYTOPLASMIC_TRANSPORTER_ACTIVITY	mf	-2.03058	0.0038617	-0.795564	0.887844	0.506424	0.998712
GO_NUCLEOPHAGY	bp	-1.56831	0.103537	-1.78087	0.0427717	-1.68791	0.0767648
GO_NUCLEOSIDE_TRIPHOSPHATASE_REGULATOR_ACTIVITY	mf	1.88945	0.000304946	1.89126	0.00036923	1.88308	0.000489119
GO_NUCLEOSIDE_TRIPHOSPHATE_METABOLIC_PROCESS	bp	-1.24756	0.126309	-1.00561	0.646697	-1.56564	0.00830828
GO_NUCLEOTIDE_EXCISION_REPAIR	bp	-1.73418	0.00292871	-1.72368	0.00497815	0.692716	0.994407
GO_NUCLEOTIDE_TRANSMEMBRANE_TRANSPORT	bp	-1.67318	0.0662373	-1.9655	0.0113887	-1.8758	0.0216499
GO_NUCLEUS_ORGANIZATION	bp	-1.038	0.524461	-0.731741	0.996593	1.67555	0.00952855
GO_ODONTOGENESIS	bp	1.61835	0.0228262	1.3491	0.187721	1.27573	0.292015
GO_OLFACTORY_BULB_INTERNEURON_DIFFERENTIATION	bp	1.71319	0.0308116	1.68501	0.0526131	1.29056	0.393315
GO_OLFACTORY_LOBE_DEVELOPMENT	bp	1.92208	0.00504505	1.53118	0.113997	0.980857	0.698955
GO_OLIGOSACCHARIDE_CATABOLIC_PROCESS	bp	1.3785	0.227334	-0.721731	0.919263	1.7563	0.0441537
GO_ORGAN_MATURATION	bp	1.60057	0.0749013	1.70825	0.0469978	-0.804183	0.866047
GO_ORGAN_MORPHOGENESIS	bp	1.79656	0.000304946	1.71439	0.00036923	1.2314	0.109805
GO_ORGANELLE_ASSEMBLY	bp	0.909706	0.828497	0.862874	0.932349	1.51765	0.00206366
GO_ORGANELLE_FISSION	bp	0.834604	0.942079	0.846316	0.95439	1.91184	0.000489119
GO_ORGANELLE_LOCALIZATION	bp	0.863777	0.897264	1.01392	0.642448	1.38548	0.0319083
GO_ORGANIC_ACID_BIOSYNTHETIC_PROCESS	bp	-1.20404	0.14784	0.90978	0.836531	-1.68759	0.000709125
GO_ORGANIC_ACID_CATABOLIC_PROCESS	bp	-1.33588	0.0523753	-1.05774	0.512989	-2.66283	0.000697447
GO_ORGANIC_ACID_METABOLIC_PROCESS	bp	-1.19782	0.0267071	0.865572	0.961201	-1.80144	0.000957869
GO_ORGANIC_ANION_TRANSMEMBRANE_TRANSPORTER_ACTIVITY	mf	-1.15577	0.284767	-1.48018	0.0350277	-1.1838	0.327246
GO_ORGANIC_CATION_TRANSMEMBRANE_TRANSPORTER_ACTIVITY	mf	-1.45424	0.187924	-1.80363	0.0361868	-1.60084	0.134114
GO_ORGANIC_CYCLIC_COMPOUND_CATABOLIC_PROCESS	bp	-1.25812	0.0473491	-1.49393	0.00271307	-1.74244	0.000736367
GO_ORGANIC_HYDROXY_COMPOUND_BIOSYNTHETIC_PROCESS	bp	-1.47224	0.0263003	1.11516	0.461721	-1.44492	0.0552798
GO_ORGANIC_HYDROXY_COMPOUND_METABOLIC_PROCESS	bp	1.00732	0.610733	1.1526	0.312213	-1.33689	0.0311356
GO_ORGANONITROGEN_COMPOUND_BIOSYNTHETIC_PROCESS	bp	-1.42668	0.00192281	-1.36582	0.00201059	-1.48571	0.00097078
GO_ORGANONITROGEN_COMPOUND_CATABOLIC_PROCESS	bp	1.06314	0.480719	-1.10747	0.346482	-2.02797	0.000722396
GO_ORGANONITROGEN_COMPOUND_METABOLIC_PROCESS	bp	-1.16056	0.0223426	-1.29647	0.00467922	-1.54258	0.00134757
GO_OSSIFICATION	bp	1.65409	0.00147814	1.63323	0.00253364	0.943229	0.785192
GO_OSTEOBLAST_DIFFERENTIATION	bp	1.41948	0.0792359	1.59628	0.0216049	0.765599	0.964495
GO_OUTFLOW_TRACT_MORPHOGENESIS	bp	1.93249	0.00173224	1.73931	0.0205002	0.920292	0.773926
GO_OUTFLOW_TRACT_SEPTUM_MORPHOGENESIS	bp	1.67847	0.0396194	1.48309	0.178342	0.746834	0.897838
GO_OVULATION_CYCLE	bp	1.79931	0.00292871	1.62336	0.025101	1.5738	0.0435986
GO_OVULATION_CYCLE_PROCESS	bp	1.64827	0.0188728	1.41438	0.13526	1.44512	0.131589
GO_OXIDATION_REDUCTION_PROCESS	bp	-1.28988	0.00480374	0.810008	0.996811	-1.71288	0.000932527
GO_OXIDATIVE_PHOSPHORYLATION	bp	-2.04147	0.00049129	-2.04324	0.000611964	-2.45616	0.000666523
GO_OXIDOREDUCTASE_ACTIVITY	mf	-1.19405	0.0563443	0.760279	0.999939	-1.76958	0.000837972
GO_OXIDOREDUCTASE_ACTIVITY_ACTING_ON_CH_OH_GROUP_OF_DONORS	mf	-1.73673	0.00379	0.900863	0.819447	-1.29578	0.202544
GO_OXIDOREDUCTASE_ACTIVITY_ACTING_ON_NAD_P_H_OXYGEN_AS_ACCEPTOR	mf	1.69845	0.0309654	1.5005	0.161171	-0.973143	0.703043
GO_OXIDOREDUCTASE_ACTIVITY_ACTING_ON_NAD_P_H_QUINONE_OR_SIMILAR_COMPOUND_AS_ACCEPTOR	mf	-1.91845	0.00466773	-1.69643	0.0297168	-1.60155	0.0638565
GO_OXIDOREDUCTASE_ACTIVITY_ACTING_ON_PAIRED_DONORS_WITH_INCORPORATION_OR_REDUCTION_OF_MOLECULAR_OXYGEN_REDUCED_FLAVIN_OR_FLAVOPROTEIN_AS_ONE_DONOR_AND_INCORPORATION_OF_ONE_ATOM_OF_OXYGEN	mf	-1.32116	0.299892	-1.4684	0.220285	-1.80766	0.028445
GO_OXIDOREDUCTASE_ACTIVITY_ACTING_ON_THE_ALDEHYDE_OR_OXO_GROUP_OF_DONORS	mf	-1.1439	0.401492	-0.787131	0.919846	-1.91689	0.0057682
GO_OXIDOREDUCTASE_ACTIVITY_ACTING_ON_THE_ALDEHYDE_OR_OXO_GROUP_OF_DONORS_NAD_OR_NADP_AS_ACCEPTOR	mf	0.940558	0.696313	0.755577	0.921251	-1.79745	0.0256328
GO_OXIDOREDUCTASE_ACTIVITY_ACTING_ON_THE_CH_CH_GROUP_OF_DONORS	mf	-1.42148	0.111454	0.534151	0.999939	-1.82059	0.0106539
GO_OXIDOREDUCTASE_ACTIVITY_ACTING_ON_THE_CH_NH2_GROUP_OF_DONORS_OXYGEN_AS_ACCEPTOR	mf	1.80778	0.0141258	1.57408	0.108442	1.78843	0.0344053
GO_OXIDOREDUCTASE_ACTIVITY_ACTING_ON_THE_CH_OH_GROUP_OF_DONORS_NAD_OR_NADP_AS_ACCEPTOR	mf	-1.49094	0.0428859	1.09916	0.51274	-1.08877	0.527349
GO_OXYGEN_BINDING	mf	-1.27425	0.30432	-1.61911	0.097828	-2.0232	0.00404697
GO_PALLIUM_DEVELOPMENT	bp	1.50241	0.0308116	1.51845	0.0375036	1.04153	0.605781
GO_PARTURITION	bp	1.68025	0.0416798	1.55008	0.120936	1.07667	0.598405
GO_PASSIVE_TRANSMEMBRANE_TRANSPORTER_ACTIVITY	mf	1.45877	0.0153494	1.45203	0.0231966	1.36774	0.0655695
GO_PATTERN_RECOGNITION_RECEPTOR_SIGNALING_PATHWAY	bp	1.82703	0.00109515	2.00284	0.00036923	1.55683	0.037414
GO_PATTERN_SPECIFICATION_PROCESS	bp	1.61221	0.00116177	1.18383	0.281887	1.00937	0.659386
GO_PATTERNING_OF_BLOOD_VESSELS	bp	1.96374	0.00268565	1.64231	0.057783	1.59272	0.0963276
GO_PEPTIDASE_ACTIVITY	mf	1.2475	0.0974975	-1.32241	0.0129259	1.03836	0.583908
GO_PEPTIDASE_INHIBITOR_ACTIVITY	mf	1.40783	0.0811666	1.16996	0.38231	1.67827	0.00896943
GO_PEPTIDASE_REGULATOR_ACTIVITY	mf	1.26766	0.18289	-1.21711	0.230124	1.55834	0.0224919
GO_PEPTIDE_METABOLIC_PROCESS	bp	-1.84396	0.00100825	-1.99249	0.00116107	-1.76452	0.000796556
GO_PEPTIDE_RECEPTOR_ACTIVITY	mf	1.82278	0.0038617	1.57642	0.0519184	0.810547	0.9076
GO_PEPTIDOGLYCAN_BINDING	mf	1.40465	0.209121	1.71502	0.0378764	1.41984	0.270285
GO_PEPTIDYL_GLUTAMIC_ACID_MODIFICATION	bp	-1.22713	0.34231	-1.89512	0.0181587	-1.5024	0.174671
GO_PEPTIDYL_SERINE_MODIFICATION	bp	1.59343	0.0102033	1.75635	0.00117566	1.7263	0.00354428
GO_PEPTIDYL_THREONINE_MODIFICATION	bp	1.51602	0.0757044	1.68671	0.0301516	1.21565	0.398908
GO_PEPTIDYL_TYROSINE_AUTOPHOSPHORYLATION	bp	2.20537	0.000308577	1.85592	0.00808788	1.69334	0.0412593
GO_PEPTIDYL_TYROSINE_MODIFICATION	bp	2.06488	0.000304946	1.61575	0.00715888	1.4299	0.0645558
GO_PERIPHERAL_NERVOUS_SYSTEM_DEVELOPMENT	bp	1.78272	0.00810749	1.80653	0.0100062	1.18752	0.431395
GO_PEROXISOME_ORGANIZATION	bp	-1.94491	0.00622109	-1.30508	0.280226	-2.14625	0.000642102
GO_PHAGOCYTOSIS	bp	2.47013	0.000304946	2.13249	0.00036923	2.24782	0.000489119
GO_PHAGOCYTOSIS_ENGULFMENT	bp	1.65947	0.0388645	1.73671	0.0296695	1.54744	0.125899
GO_PHAGOLYSOSOME_ASSEMBLY	bp	1.71184	0.0294292	1.65448	0.0646626	1.4709	0.221525
GO_PHAGOSOME_MATURATION	bp	1.66733	0.0334409	1.79225	0.0172379	1.77306	0.0250008
GO_PHOSPHATIDYLINOSITOL_3_4_5_TRISPHOSPHATE_BINDING	mf	1.62253	0.0455347	1.49942	0.124319	1.07822	0.583908
GO_PHOSPHATIDYLINOSITOL_3_4_BISPHOSPHATE_BINDING	mf	1.70157	0.0340619	1.54405	0.121123	1.26531	0.391656
GO_PHOSPHATIDYLINOSITOL_3_KINASE_ACTIVITY	mf	1.91939	0.00147947	1.52152	0.0768864	1.30437	0.275672
GO_PHOSPHATIDYLINOSITOL_3_KINASE_SIGNALING	bp	1.7432	0.0221266	1.38763	0.234304	0.680623	0.955006
GO_PHOSPHATIDYLINOSITOL_4_5_BISPHOSPHATE_BINDING	mf	1.73139	0.0131876	1.34111	0.230254	1.47801	0.134269
GO_PHOSPHATIDYLINOSITOL_BINDING	mf	1.77884	0.000449413	1.4399	0.0418387	1.36194	0.098644
GO_PHOSPHATIDYLINOSITOL_BISPHOSPHATE_BINDING	mf	1.93704	0.00103305	1.54708	0.0596828	1.48749	0.100414
GO_PHOSPHATIDYLINOSITOL_PHOSPHATE_BINDING	mf	1.87893	0.000639593	1.60875	0.017062	1.37156	0.147406
GO_PHOSPHATIDYLSERINE_BINDING	mf	1.87735	0.00670554	1.38948	0.223006	1.40539	0.234748
GO_PHOSPHOLIPASE_ACTIVITY	mf	1.70658	0.00951058	1.12102	0.485042	1.25721	0.313885
GO_PHOSPHOLIPASE_C_ACTIVATING_G_PROTEIN_COUPLED_RECEPTOR_SIGNALING_PATHWAY	bp	1.65695	0.0258334	1.09702	0.540393	-1.47741	0.131992
GO_PHOSPHOLIPASE_C_ACTIVITY	mf	2.18342	0.00049129	1.67931	0.045731	1.07875	0.586154
GO_PHOSPHOLIPASE_INHIBITOR_ACTIVITY	mf	1.64459	0.0516447	1.77549	0.0201924	1.53502	0.162794
GO_PHOSPHOLIPID_BINDING	mf	1.70019	0.000499916	1.55905	0.0023281	1.46101	0.0148271
GO_PHOSPHOPROTEIN_BINDING	mf	1.61005	0.0316821	1.39691	0.163115	1.27385	0.314149
GO_PHOSPHORIC_DIESTER_HYDROLASE_ACTIVITY	mf	1.84686	0.00152928	1.33002	0.19117	1.1552	0.438963
GO_PHOSPHORYLATION	bp	1.22916	0.0365689	1.20903	0.0748834	1.1836	0.122708
GO_PHOSPHOTRANSFERASE_ACTIVITY_NITROGENOUS_GROUP_AS_ACCEPTOR	mf	1.18414	0.44454	0.938625	0.742921	1.6681	0.0448775
GO_PHOSPHOTYROSINE_BINDING	mf	1.99882	0.00163738	1.67337	0.0605517	1.06249	0.615411
GO_PIGMENT_BIOSYNTHETIC_PROCESS	bp	-1.92986	0.00606094	-1.42052	0.165653	-2.00907	0.00350896
GO_PIGMENT_CELL_DIFFERENTIATION	bp	1.75115	0.0208983	1.69507	0.0454481	1.19655	0.46106
GO_PIGMENT_METABOLIC_PROCESS	bp	-1.6439	0.0258774	-1.51616	0.0805783	-1.6361	0.0463416
GO_PINOCYTOSIS	bp	1.94723	0.00227905	1.68616	0.0566258	1.7001	0.0653552
GO_PLASMA_MEMBRANE_ORGANIZATION	bp	1.46394	0.0259149	1.28091	0.169379	1.34783	0.109805
GO_PLATELET_ACTIVATION	bp	2.58196	0.000304946	2.27702	0.00036923	2.08415	0.000489119
GO_PLATELET_AGGREGATION	bp	1.81136	0.00909799	1.7809	0.0171621	1.64283	0.0629366
GO_PLATELET_DEGRANULATION	bp	1.70233	0.00517336	1.40306	0.105967	1.60052	0.0234606
GO_PLATELET_DERIVED_GROWTH_FACTOR_BINDING	mf	2.10061	0.000331545	2.10523	0.000644549	1.58923	0.124411
GO_PLATELET_DERIVED_GROWTH_FACTOR_RECEPTOR_BINDING	mf	1.71347	0.0320612	1.68309	0.0559579	1.34175	0.331737
GO_PLATELET_DERIVED_GROWTH_FACTOR_RECEPTOR_SIGNALING_PATHWAY	bp	2.17199	0.000308577	1.96867	0.00230691	1.59224	0.0868228
GO_POLARIZED_EPITHELIAL_CELL_DIFFERENTIATION	bp	1.69502	0.033689	1.23753	0.424976	-0.998798	0.678344
GO_POLY_A_RNA_BINDING	mf	-2.1273	0.00259185	-1.60708	0.00253258	-1.56516	0.00106898
GO_POLYUBIQUITIN_BINDING	mf	-2.23305	0.000891692	-1.19205	0.395708	-0.868695	0.836303
GO_PORPHYRIN_CONTAINING_COMPOUND_METABOLIC_PROCESS	bp	-1.73331	0.0245083	-1.65354	0.0521013	-1.58243	0.0869981
GO_POSITIVE_CHEMOTAXIS	bp	1.77074	0.0141691	1.33261	0.271402	1.24117	0.393315
GO_POSITIVE_REGULATION_OF_ACTIN_FILAMENT_POLYMERIZATION	bp	1.64251	0.0247387	1.66371	0.0270368	1.92135	0.00223112
GO_POSITIVE_REGULATION_OF_ACUTE_INFLAMMATORY_RESPONSE	bp	2.1276	0.00031757	2.01823	0.0025328	1.15692	0.512601
GO_POSITIVE_REGULATION_OF_ADAPTIVE_IMMUNE_RESPONSE	bp	1.63465	0.0252183	1.39057	0.168677	1.42661	0.159453
GO_POSITIVE_REGULATION_OF_ADENYLATE_CYCLASE_ACTIVITY	bp	1.86609	0.006345	1.42325	0.184883	1.49543	0.151546
GO_POSITIVE_REGULATION_OF_ALPHA_BETA_T_CELL_ACTIVATION	bp	1.63697	0.0333468	1.76377	0.0173742	1.11486	0.537122
GO_POSITIVE_REGULATION_OF_ALPHA_BETA_T_CELL_PROLIFERATION	bp	1.59045	0.0814318	1.76822	0.0287443	0.833676	0.839876
GO_POSITIVE_REGULATION_OF_ANTIGEN_PROCESSING_AND_PRESENTATION	bp	1.81256	0.0120252	1.79973	0.0221799	1.78095	0.034646
GO_POSITIVE_REGULATION_OF_ANTIGEN_RECEPTOR_MEDIATED_SIGNALING_PATHWAY	bp	2.05231	0.0013904	1.88682	0.00942585	1.76012	0.0443008
GO_POSITIVE_REGULATION_OF_APOPTOTIC_SIGNALING_PATHWAY	bp	1.53177	0.0186145	1.15556	0.386935	1.62025	0.0125921
GO_POSITIVE_REGULATION_OF_B_CELL_ACTIVATION	bp	1.93062	0.00124525	1.94475	0.00141996	1.50481	0.0894705
GO_POSITIVE_REGULATION_OF_B_CELL_DIFFERENTIATION	bp	1.75652	0.0233668	1.55445	0.119334	0.786321	0.878655
GO_POSITIVE_REGULATION_OF_B_CELL_PROLIFERATION	bp	1.88884	0.0048701	1.9654	0.0035449	1.69301	0.0472697
GO_POSITIVE_REGULATION_OF_BINDING	bp	1.63726	0.00979021	1.64397	0.0110721	1.28785	0.232314
GO_POSITIVE_REGULATION_OF_BIOMINERAL_TISSUE_DEVELOPMENT	bp	1.86634	0.006345	1.75988	0.0227697	1.20841	0.431214
GO_POSITIVE_REGULATION_OF_BIOSYNTHETIC_PROCESS	bp	1.24253	0.0133933	1.24141	0.0210608	1.02717	0.587354
GO_POSITIVE_REGULATION_OF_BLOOD_VESSEL_ENDOTHELIAL_CELL_MIGRATION	bp	1.85794	0.00947229	1.62447	0.0694724	1.80332	0.0255894
GO_POSITIVE_REGULATION_OF_BONE_REMODELING	bp	1.5305	0.114391	1.73521	0.0304367	1.50308	0.18899
GO_POSITIVE_REGULATION_OF_CAMP_METABOLIC_PROCESS	bp	1.92005	0.00116177	1.58751	0.0513698	1.53352	0.0882601
GO_POSITIVE_REGULATION_OF_CANONICAL_WNT_SIGNALING_PATHWAY	bp	-2.26636	0.000499916	-1.81158	0.00177404	-0.896281	0.852071
GO_POSITIVE_REGULATION_OF_CARDIAC_MUSCLE_CELL_PROLIFERATION	bp	1.87862	0.00636707	1.76515	0.0275807	1.40731	0.255669
GO_POSITIVE_REGULATION_OF_CARDIAC_MUSCLE_TISSUE_DEVELOPMENT	bp	1.84018	0.00928843	1.86856	0.0093006	1.50559	0.156404
GO_POSITIVE_REGULATION_OF_CATABOLIC_PROCESS	bp	-1.5288	0.000836949	-1.05832	0.460528	0.922115	0.84841
GO_POSITIVE_REGULATION_OF_CATALYTIC_ACTIVITY	bp	1.61669	0.000304946	1.59108	0.00036923	1.82376	0.000489119
GO_POSITIVE_REGULATION_OF_CELL_ACTIVATION	bp	2.09312	0.000304946	2.13471	0.00036923	1.8865	0.000489119
GO_POSITIVE_REGULATION_OF_CELL_ADHESION	bp	2.12581	0.000304946	2.09266	0.00036923	1.8758	0.000489119
GO_POSITIVE_REGULATION_OF_CELL_ADHESION_MEDIATED_BY_INTEGRIN	bp	1.86673	0.00838674	1.78059	0.0269941	1.49998	0.186243
GO_POSITIVE_REGULATION_OF_CELL_CELL_ADHESION	bp	2.10688	0.000304946	2.12924	0.00036923	1.92889	0.000489119
GO_POSITIVE_REGULATION_OF_CELL_COMMUNICATION	bp	1.51994	0.000304946	1.42229	0.00047993	1.54274	0.000489119
GO_POSITIVE_REGULATION_OF_CELL_CYCLE	bp	1.29447	0.100615	1.23817	0.19154	1.67089	0.00105084
GO_POSITIVE_REGULATION_OF_CELL_CYCLE_G2_M_PHASE_TRANSITION	bp	1.21287	0.38729	1.73975	0.0356641	1.01881	0.664291
GO_POSITIVE_REGULATION_OF_CELL_CYCLE_PROCESS	bp	1.25942	0.162526	1.32783	0.112769	1.74178	0.00107123
GO_POSITIVE_REGULATION_OF_CELL_DEATH	bp	1.65386	0.000304946	1.57139	0.00036923	1.80596	0.000489119
GO_POSITIVE_REGULATION_OF_CELL_DEVELOPMENT	bp	1.54303	0.000956353	1.57366	0.000922673	1.48372	0.00435636
GO_POSITIVE_REGULATION_OF_CELL_DIFFERENTIATION	bp	1.82101	0.000304946	1.79904	0.00036923	1.54668	0.000666523
GO_POSITIVE_REGULATION_OF_CELL_DIVISION	bp	1.5119	0.0379166	1.5953	0.0245267	1.82609	0.00134757
GO_POSITIVE_REGULATION_OF_CELL_MORPHOGENESIS_INVOLVED_IN_DIFFERENTIATION	bp	1.83257	0.000455485	1.68557	0.00260015	1.53042	0.0269684
GO_POSITIVE_REGULATION_OF_CELL_PROJECTION_ORGANIZATION	bp	1.61159	0.000992245	1.7743	0.00036923	1.64753	0.00123451
GO_POSITIVE_REGULATION_OF_CELL_PROLIFERATION	bp	1.86513	0.000304946	1.69451	0.00036923	1.49277	0.00097078
GO_POSITIVE_REGULATION_OF_CELL_SUBSTRATE_ADHESION	bp	1.54003	0.0340644	1.46029	0.0813742	1.28558	0.257588
GO_POSITIVE_REGULATION_OF_CELLULAR_COMPONENT_BIOGENESIS	bp	1.51783	0.00309894	1.44568	0.0141932	1.69325	0.000676487
GO_POSITIVE_REGULATION_OF_CELLULAR_COMPONENT_ORGANIZATION	bp	1.58424	0.000304946	1.60311	0.00036923	1.73663	0.000489119
GO_POSITIVE_REGULATION_OF_CELLULAR_EXTRAVASATION	bp	1.88423	0.00660128	2.01433	0.00178547	1.48124	0.207444
GO_POSITIVE_REGULATION_OF_CELLULAR_PROTEIN_CATABOLIC_PROCESS	bp	-1.99191	0.000580446	-1.48121	0.0195056	1.06804	0.550179
GO_POSITIVE_REGULATION_OF_CELLULAR_PROTEIN_LOCALIZATION	bp	1.36315	0.0391151	1.40925	0.0275807	1.28962	0.117052
GO_POSITIVE_REGULATION_OF_CELLULAR_RESPONSE_TO_TRANSFORMING_GROWTH_FACTOR_BETA_STIMULUS	bp	1.75507	0.0192225	1.34543	0.272876	0.777684	0.898166
GO_POSITIVE_REGULATION_OF_CHEMOKINE_PRODUCTION	bp	1.75539	0.0140805	1.57781	0.0729964	1.49943	0.139572
GO_POSITIVE_REGULATION_OF_CHEMOTAXIS	bp	2.10773	0.000304946	1.94431	0.000588178	1.68223	0.01004
GO_POSITIVE_REGULATION_OF_CYCLIC_NUCLEOTIDE_METABOLIC_PROCESS	bp	1.86863	0.00166073	1.67982	0.0187281	1.64108	0.0292412
GO_POSITIVE_REGULATION_OF_CYTOKINE_BIOSYNTHETIC_PROCESS	bp	1.8873	0.00248532	1.80593	0.00916505	1.59119	0.0658277
GO_POSITIVE_REGULATION_OF_CYTOKINE_PRODUCTION	bp	2.07752	0.000304946	2.07039	0.00036923	1.88447	0.000489119
GO_POSITIVE_REGULATION_OF_CYTOKINE_SECRETION	bp	2.22944	0.000469334	2.07706	0.000598472	2.03602	0.000489119
GO_POSITIVE_REGULATION_OF_CYTOKINESIS	bp	1.15339	0.434225	0.806636	0.87053	1.86249	0.0149563
GO_POSITIVE_REGULATION_OF_CYTOSKELETON_ORGANIZATION	bp	1.61154	0.00660147	1.65481	0.00428799	1.99415	0.000489119
GO_POSITIVE_REGULATION_OF_DEFENSE_RESPONSE	bp	1.69085	0.000499916	1.74945	0.00036923	1.55267	0.00314121
GO_POSITIVE_REGULATION_OF_DEPHOSPHORYLATION	bp	1.78636	0.00835465	1.37276	0.203298	1.24956	0.359948
GO_POSITIVE_REGULATION_OF_DEVELOPMENTAL_GROWTH	bp	1.40652	0.0729981	1.57155	0.0198569	1.22189	0.311
GO_POSITIVE_REGULATION_OF_DEVELOPMENTAL_PROCESS	bp	1.8613	0.000304946	1.77142	0.00036923	1.55293	0.000489119
GO_POSITIVE_REGULATION_OF_DNA_TEMPLATED_TRANSCRIPTION_ELONGATION	bp	-2.0255	0.00457998	-1.43017	0.218889	-0.984374	0.694187
GO_POSITIVE_REGULATION_OF_DNA_TEMPLATED_TRANSCRIPTION_INITIATION	bp	-2.04148	0.00454845	-1.89295	0.0165458	-1.15133	0.504337
GO_POSITIVE_REGULATION_OF_ENDOCYTOSIS	bp	2.06487	0.000304946	1.93346	0.000588114	1.86768	0.000932527
GO_POSITIVE_REGULATION_OF_ENDOTHELIAL_CELL_MIGRATION	bp	2.04323	0.000669572	1.59182	0.0444545	1.38439	0.187068
GO_POSITIVE_REGULATION_OF_ENDOTHELIAL_CELL_PROLIFERATION	bp	1.67316	0.0149369	0.98429	0.686206	1.00071	0.678344
GO_POSITIVE_REGULATION_OF_EPITHELIAL_CELL_MIGRATION	bp	1.93728	0.000538304	1.51528	0.0533141	1.52731	0.056905
GO_POSITIVE_REGULATION_OF_EPITHELIAL_TO_MESENCHYMAL_TRANSITION	bp	1.77683	0.0134482	1.64321	0.0524579	1.12606	0.531508
GO_POSITIVE_REGULATION_OF_ERK1_AND_ERK2_CASCADE	bp	1.94583	0.000460084	1.86413	0.00036923	1.68381	0.00607554
GO_POSITIVE_REGULATION_OF_ESTABLISHMENT_OF_PROTEIN_LOCALIZATION	bp	1.60776	0.0004989	1.65219	0.000525735	1.55067	0.000817565
GO_POSITIVE_REGULATION_OF_EXTRACELLULAR_MATRIX_ORGANIZATION	bp	1.9327	0.00397269	1.10031	0.563559	1.25842	0.411693
GO_POSITIVE_REGULATION_OF_FIBROBLAST_PROLIFERATION	bp	1.83891	0.00424989	1.54502	0.0779651	1.71162	0.0273461
GO_POSITIVE_REGULATION_OF_GROWTH	bp	1.47191	0.0221826	1.43161	0.0424197	1.17669	0.337405
GO_POSITIVE_REGULATION_OF_HEART_GROWTH	bp	1.75542	0.0189928	1.80172	0.0183099	1.28244	0.356402
GO_POSITIVE_REGULATION_OF_HEMOPOIESIS	bp	1.96318	0.000304946	2.0169	0.00036923	1.56289	0.0267274
GO_POSITIVE_REGULATION_OF_HYDROLASE_ACTIVITY	bp	1.85593	0.000304946	1.77257	0.00036923	1.85466	0.000489119
GO_POSITIVE_REGULATION_OF_I_KAPPAB_KINASE_NF_KAPPAB_SIGNALING	bp	1.5773	0.00954708	1.76145	0.000862727	1.565	0.0173546
GO_POSITIVE_REGULATION_OF_IMMUNE_EFFECTOR_PROCESS	bp	2.07817	0.000304946	1.80492	0.00120027	1.63086	0.0139599
GO_POSITIVE_REGULATION_OF_IMMUNE_RESPONSE	bp	1.69154	0.000304946	1.64947	0.000524299	1.58249	0.000668915
GO_POSITIVE_REGULATION_OF_IMMUNE_SYSTEM_PROCESS	bp	1.85747	0.000304946	1.86685	0.00036923	1.7744	0.000489119
GO_POSITIVE_REGULATION_OF_INFLAMMATORY_RESPONSE	bp	2.27005	0.000304946	1.92902	0.000593701	1.60396	0.0312062
GO_POSITIVE_REGULATION_OF_INNATE_IMMUNE_RESPONSE	bp	1.4324	0.0291854	1.58742	0.00469723	1.42756	0.0418524
GO_POSITIVE_REGULATION_OF_INTERFERON_GAMMA_BIOSYNTHETIC_PROCESS	bp	1.75296	0.0208983	1.46338	0.196005	1.36906	0.320937
GO_POSITIVE_REGULATION_OF_INTERFERON_GAMMA_PRODUCTION	bp	1.93702	0.00127954	1.92352	0.00343934	1.68228	0.0331569
GO_POSITIVE_REGULATION_OF_INTERLEUKIN_1_BETA_PRODUCTION	bp	1.65487	0.0449709	1.5757	0.096987	1.67974	0.0653552
GO_POSITIVE_REGULATION_OF_INTERLEUKIN_1_PRODUCTION	bp	1.74965	0.0199218	1.72874	0.0309233	1.73284	0.0407458
GO_POSITIVE_REGULATION_OF_INTERLEUKIN_6_PRODUCTION	bp	2.30657	0.000308577	2.13727	0.00036923	1.67125	0.0355724
GO_POSITIVE_REGULATION_OF_INTRACELLULAR_SIGNAL_TRANSDUCTION	bp	1.81853	0.000304946	1.69944	0.00036923	1.68691	0.000489119
GO_POSITIVE_REGULATION_OF_ION_TRANSPORT	bp	1.57063	0.00798674	1.14805	0.383895	1.35562	0.108478
GO_POSITIVE_REGULATION_OF_JUN_KINASE_ACTIVITY	bp	1.96016	0.00080933	1.66334	0.0264269	1.65219	0.0343517
GO_POSITIVE_REGULATION_OF_KIDNEY_DEVELOPMENT	bp	1.74607	0.0205884	1.2029	0.425595	1.56235	0.116328
GO_POSITIVE_REGULATION_OF_KINASE_ACTIVITY	bp	1.86639	0.000304946	1.71595	0.00036923	1.73539	0.000489119
GO_POSITIVE_REGULATION_OF_LAMELLIPODIUM_ORGANIZATION	bp	1.43472	0.163857	1.69559	0.0452856	1.95713	0.00515124
GO_POSITIVE_REGULATION_OF_LEUKOCYTE_APOPTOTIC_PROCESS	bp	1.72417	0.0268861	1.72076	0.0372378	1.42127	0.235924
GO_POSITIVE_REGULATION_OF_LEUKOCYTE_CHEMOTAXIS	bp	2.06389	0.000666307	2.079	0.00036923	1.70813	0.0164853
GO_POSITIVE_REGULATION_OF_LEUKOCYTE_DEGRANULATION	bp	1.57082	0.0921642	1.75421	0.0316243	1.01077	0.672214
GO_POSITIVE_REGULATION_OF_LEUKOCYTE_DIFFERENTIATION	bp	1.99492	0.000304946	2.04975	0.00036923	1.60409	0.0227333
GO_POSITIVE_REGULATION_OF_LEUKOCYTE_MEDIATED_IMMUNITY	bp	1.62188	0.0248067	1.37641	0.171268	1.50887	0.0907425
GO_POSITIVE_REGULATION_OF_LEUKOCYTE_MIGRATION	bp	2.21815	0.000304946	2.28463	0.00036923	1.82849	0.0015728
GO_POSITIVE_REGULATION_OF_LEUKOCYTE_PROLIFERATION	bp	1.9868	0.000469334	1.98151	0.00036923	1.68944	0.00976642
GO_POSITIVE_REGULATION_OF_LIGASE_ACTIVITY	bp	-2.63293	0.000499916	-2.31526	0.000637391	-0.892222	0.855392
GO_POSITIVE_REGULATION_OF_LIPASE_ACTIVITY	bp	1.67061	0.0162673	1.56544	0.0534282	1.17732	0.427177
GO_POSITIVE_REGULATION_OF_LIPID_KINASE_ACTIVITY	bp	2.0506	0.000981848	1.77355	0.0195292	1.60812	0.0850118
GO_POSITIVE_REGULATION_OF_LOCOMOTION	bp	2.16313	0.000304946	1.8958	0.00036923	1.73551	0.000489119
GO_POSITIVE_REGULATION_OF_LYASE_ACTIVITY	bp	1.71334	0.0192225	1.43593	0.154911	1.59549	0.0778367
GO_POSITIVE_REGULATION_OF_LYMPHOCYTE_DIFFERENTIATION	bp	1.81238	0.00449162	1.88046	0.00234711	1.46065	0.12662
GO_POSITIVE_REGULATION_OF_LYMPHOCYTE_MIGRATION	bp	1.98334	0.0013475	1.76975	0.0239175	1.24365	0.40396
GO_POSITIVE_REGULATION_OF_MACROPHAGE_CHEMOTAXIS	bp	1.77258	0.0179445	1.76129	0.0275648	1.63883	0.0932624
GO_POSITIVE_REGULATION_OF_MACROPHAGE_DERIVED_FOAM_CELL_DIFFERENTIATION	bp	1.79801	0.0141559	1.54257	0.130367	1.2368	0.446856
GO_POSITIVE_REGULATION_OF_MAP_KINASE_ACTIVITY	bp	2.02924	0.000304946	1.87954	0.00036923	1.65821	0.00428718
GO_POSITIVE_REGULATION_OF_MAPK_CASCADE	bp	2.0088	0.000304946	1.91794	0.00036923	1.7714	0.000489119
GO_POSITIVE_REGULATION_OF_MAST_CELL_ACTIVATION	bp	1.78442	0.0161363	1.61829	0.0873995	1.0164	0.668692
GO_POSITIVE_REGULATION_OF_MAST_CELL_ACTIVATION_INVOLVED_IN_IMMUNE_RESPONSE	bp	1.77188	0.0172297	1.69366	0.0481146	1.00801	0.678344
GO_POSITIVE_REGULATION_OF_MEMBRANE_DEPOLARIZATION	bp	1.76995	0.0151614	0.895969	0.773031	1.4145	0.276425
GO_POSITIVE_REGULATION_OF_MEMBRANE_INVAGINATION	bp	1.34583	0.257171	1.75819	0.0313022	1.95238	0.00640997
GO_POSITIVE_REGULATION_OF_METANEPHROS_DEVELOPMENT	bp	1.56199	0.0950354	1.23308	0.435061	1.81918	0.0180938
GO_POSITIVE_REGULATION_OF_MITOCHONDRIAL_OUTER_MEMBRANE_PERMEABILIZATION_INVOLVED_IN_APOPTOTIC_SIGNALING_PATHWAY	bp	1.43025	0.151295	0.883808	0.80211	1.90527	0.00715534
GO_POSITIVE_REGULATION_OF_MITOTIC_CELL_CYCLE	bp	1.05015	0.533085	1.30254	0.196137	1.70464	0.00643083
GO_POSITIVE_REGULATION_OF_MITOTIC_NUCLEAR_DIVISION	bp	1.11793	0.455641	1.34123	0.235725	1.8603	0.00767502
GO_POSITIVE_REGULATION_OF_MOLECULAR_FUNCTION	bp	1.62932	0.000304946	1.58251	0.00036923	1.77537	0.000489119
GO_POSITIVE_REGULATION_OF_MONOCYTE_CHEMOTAXIS	bp	1.75275	0.0213147	1.55939	0.120655	1.48341	0.2075
GO_POSITIVE_REGULATION_OF_MULTI_ORGANISM_PROCESS	bp	1.05406	0.524137	0.783519	0.958399	1.58228	0.0237714
GO_POSITIVE_REGULATION_OF_MULTICELLULAR_ORGANISMAL_PROCESS	bp	1.90821	0.000304946	1.80922	0.00036923	1.6795	0.000489119
GO_POSITIVE_REGULATION_OF_MUSCLE_TISSUE_DEVELOPMENT	bp	1.8286	0.0057023	1.89644	0.0035608	1.59079	0.0691861
GO_POSITIVE_REGULATION_OF_MYELOID_CELL_DIFFERENTIATION	bp	1.88978	0.00167515	1.92643	0.00142093	1.4231	0.147576
GO_POSITIVE_REGULATION_OF_MYELOID_LEUKOCYTE_CYTOKINE_PRODUCTION_INVOLVED_IN_IMMUNE_RESPONSE	bp	1.77689	0.0169083	1.71513	0.0448748	1.8979	0.0106539
GO_POSITIVE_REGULATION_OF_MYELOID_LEUKOCYTE_DIFFERENTIATION	bp	1.60869	0.0456241	1.77984	0.0164906	1.23903	0.383594
GO_POSITIVE_REGULATION_OF_MYELOID_LEUKOCYTE_MEDIATED_IMMUNITY	bp	1.87502	0.00710159	1.95816	0.00455732	1.52013	0.173983
GO_POSITIVE_REGULATION_OF_NERVOUS_SYSTEM_DEVELOPMENT	bp	1.46341	0.00772267	1.5173	0.00401072	1.4516	0.0130497
GO_POSITIVE_REGULATION_OF_NEURON_DIFFERENTIATION	bp	1.46406	0.0151674	1.60569	0.00203853	1.35342	0.0778406
GO_POSITIVE_REGULATION_OF_NEURON_MIGRATION	bp	1.67447	0.0356493	0.987407	0.688518	1.22547	0.470593
GO_POSITIVE_REGULATION_OF_NEURON_PROJECTION_DEVELOPMENT	bp	1.43683	0.0308116	1.55726	0.00895348	1.33029	0.119209
GO_POSITIVE_REGULATION_OF_NEUTROPHIL_MIGRATION	bp	1.86112	0.00932685	2.02749	0.00223276	1.26667	0.377963
GO_POSITIVE_REGULATION_OF_NF_KAPPAB_TRANSCRIPTION_FACTOR_ACTIVITY	bp	1.70682	0.00366797	1.49095	0.0472907	1.39944	0.112683
GO_POSITIVE_REGULATION_OF_NITRIC_OXIDE_SYNTHASE_BIOSYNTHETIC_PROCESS	bp	1.72414	0.0289126	1.58565	0.102247	1.56054	0.147576
GO_POSITIVE_REGULATION_OF_NUCLEAR_DIVISION	bp	1.19837	0.347073	1.3387	0.227919	1.74244	0.0211729
GO_POSITIVE_REGULATION_OF_NUCLEOCYTOPLASMIC_TRANSPORT	bp	1.59347	0.0153516	1.41552	0.0923002	1.08013	0.546081
GO_POSITIVE_REGULATION_OF_ORGAN_GROWTH	bp	1.69334	0.0248206	1.88487	0.0068488	1.25984	0.366688
GO_POSITIVE_REGULATION_OF_ORGANELLE_ASSEMBLY	bp	1.59237	0.0459297	1.62026	0.0508573	1.35092	0.250944
GO_POSITIVE_REGULATION_OF_ORGANELLE_ORGANIZATION	bp	1.37573	0.0123333	1.45858	0.00348989	1.69306	0.000489119
GO_POSITIVE_REGULATION_OF_OSSIFICATION	bp	1.98085	0.000798054	1.75368	0.00999495	1.03855	0.622427
GO_POSITIVE_REGULATION_OF_OSTEOBLAST_DIFFERENTIATION	bp	1.64668	0.0257988	1.31027	0.259081	-0.936583	0.760325
GO_POSITIVE_REGULATION_OF_OXIDOREDUCTASE_ACTIVITY	bp	1.62022	0.041077	1.0554	0.599282	0.707249	0.960118
GO_POSITIVE_REGULATION_OF_PEPTIDYL_SERINE_PHOSPHORYLATION	bp	1.70007	0.0122548	1.71556	0.0166028	1.42221	0.156399
GO_POSITIVE_REGULATION_OF_PEPTIDYL_TYROSINE_PHOSPHORYLATION	bp	1.9719	0.000304946	1.75526	0.00246531	1.64201	0.012293
GO_POSITIVE_REGULATION_OF_PHAGOCYTOSIS	bp	2.04189	0.000563673	1.68874	0.0301516	2.00253	0.00162396
GO_POSITIVE_REGULATION_OF_PHOSPHATASE_ACTIVITY	bp	1.6543	0.0405629	1.47357	0.152954	1.13927	0.522666
GO_POSITIVE_REGULATION_OF_PHOSPHATIDYLINOSITOL_3_KINASE_SIGNALING	bp	2.08002	0.000560033	1.81411	0.00743488	1.36913	0.21154
GO_POSITIVE_REGULATION_OF_PHOSPHOLIPASE_ACTIVITY	bp	1.77813	0.00824353	1.59003	0.0570814	1.13916	0.493215
GO_POSITIVE_REGULATION_OF_PHOSPHOLIPID_METABOLIC_PROCESS	bp	2.04595	0.000969127	1.88042	0.00710612	1.56968	0.0932624
GO_POSITIVE_REGULATION_OF_PHOSPHORUS_METABOLIC_PROCESS	bp	1.82828	0.000304946	1.77354	0.00036923	1.71049	0.000489119
GO_POSITIVE_REGULATION_OF_PRODUCTION_OF_MOLECULAR_MEDIATOR_OF_IMMUNE_RESPONSE	bp	1.58594	0.0471867	1.37176	0.202319	1.60177	0.0679187
GO_POSITIVE_REGULATION_OF_PROTEIN_ACETYLATION	bp	1.55116	0.0697618	1.48218	0.129224	1.78939	0.0194241
GO_POSITIVE_REGULATION_OF_PROTEIN_AUTOPHOSPHORYLATION	bp	1.86706	0.0072195	1.59194	0.0922063	1.49492	0.179968
GO_POSITIVE_REGULATION_OF_PROTEIN_BINDING	bp	1.62364	0.023437	1.60298	0.0383176	1.38611	0.173983
GO_POSITIVE_REGULATION_OF_PROTEIN_CATABOLIC_PROCESS	bp	-1.77772	0.000648779	-1.29515	0.0771779	0.943958	0.792592
GO_POSITIVE_REGULATION_OF_PROTEIN_COMPLEX_ASSEMBLY	bp	1.43878	0.0404382	1.37345	0.0907066	1.76775	0.000700374
GO_POSITIVE_REGULATION_OF_PROTEIN_IMPORT	bp	1.60703	0.017545	1.43736	0.0922676	1.08372	0.549509
GO_POSITIVE_REGULATION_OF_PROTEIN_KINASE_B_SIGNALING	bp	1.82041	0.00338648	1.71089	0.0155091	1.23858	0.342522
GO_POSITIVE_REGULATION_OF_PROTEIN_LOCALIZATION_TO_NUCLEUS	bp	1.48799	0.0388645	1.32704	0.167156	1.1648	0.405571
GO_POSITIVE_REGULATION_OF_PROTEIN_METABOLIC_PROCESS	bp	1.36131	0.000688568	1.36395	0.00150878	1.46336	0.000489119
GO_POSITIVE_REGULATION_OF_PROTEIN_MODIFICATION_BY_SMALL_PROTEIN_CONJUGATION_OR_REMOVAL	bp	-2.1949	0.000572888	-1.84425	0.000724466	0.892954	0.861594
GO_POSITIVE_REGULATION_OF_PROTEIN_MODIFICATION_PROCESS	bp	1.39337	0.000798054	1.43034	0.000856783	1.51096	0.000489119
GO_POSITIVE_REGULATION_OF_PROTEIN_POLYMERIZATION	bp	1.54878	0.0374455	1.43827	0.107403	1.95189	0.000942523
GO_POSITIVE_REGULATION_OF_PROTEIN_SECRETION	bp	1.81672	0.000304946	1.7317	0.00101391	1.6169	0.00975104
GO_POSITIVE_REGULATION_OF_PROTEIN_SERINE_THREONINE_KINASE_ACTIVITY	bp	1.91952	0.000304946	1.75033	0.000555962	1.58945	0.00400857
GO_POSITIVE_REGULATION_OF_PROTEIN_TYROSINE_KINASE_ACTIVITY	bp	1.67477	0.0326538	1.69943	0.0378764	1.67901	0.0564888
GO_POSITIVE_REGULATION_OF_PROTEOLYSIS	bp	-1.54546	0.00077346	-1.31707	0.0393056	1.18647	0.268558
GO_POSITIVE_REGULATION_OF_REACTIVE_OXYGEN_SPECIES_METABOLIC_PROCESS	bp	1.74675	0.00605315	1.33241	0.197481	1.20006	0.385115
GO_POSITIVE_REGULATION_OF_RECEPTOR_INTERNALIZATION	bp	1.57893	0.0807125	1.75859	0.0289787	1.32575	0.33376
GO_POSITIVE_REGULATION_OF_RECEPTOR_MEDIATED_ENDOCYTOSIS	bp	1.66184	0.0292888	1.73662	0.0231524	1.27777	0.339749
GO_POSITIVE_REGULATION_OF_RESPONSE_TO_BIOTIC_STIMULUS	bp	1.67329	0.0330553	1.13085	0.506402	1.62357	0.078978
GO_POSITIVE_REGULATION_OF_RESPONSE_TO_EXTERNAL_STIMULUS	bp	2.13621	0.000304946	1.79685	0.00036923	1.53069	0.011672
GO_POSITIVE_REGULATION_OF_RESPONSE_TO_STIMULUS	bp	1.69827	0.000304946	1.58768	0.00036923	1.57451	0.000489119
GO_POSITIVE_REGULATION_OF_RESPONSE_TO_WOUNDING	bp	1.98918	0.000304946	1.5977	0.0152997	1.25997	0.25497
GO_POSITIVE_REGULATION_OF_SECRETION	bp	1.83358	0.000304946	1.60071	0.00202491	1.51221	0.0090388
GO_POSITIVE_REGULATION_OF_SEQUENCE_SPECIFIC_DNA_BINDING_TRANSCRIPTION_FACTOR_ACTIVITY	bp	1.57907	0.00572097	1.39296	0.0666628	1.16251	0.36726
GO_POSITIVE_REGULATION_OF_SMOOTH_MUSCLE_CELL_MIGRATION	bp	1.87196	0.00619281	1.5807	0.0805783	1.53108	0.128162
GO_POSITIVE_REGULATION_OF_SMOOTH_MUSCLE_CELL_PROLIFERATION	bp	1.76291	0.00847655	1.59898	0.047235	1.25569	0.336512
GO_POSITIVE_REGULATION_OF_SPROUTING_ANGIOGENESIS	bp	1.71591	0.0299327	1.21603	0.43884	1.16455	0.52017
GO_POSITIVE_REGULATION_OF_STAT_CASCADE	bp	1.6451	0.0309654	1.17667	0.435881	0.924415	0.768896
GO_POSITIVE_REGULATION_OF_STEM_CELL_DIFFERENTIATION	bp	1.72406	0.0141247	1.62156	0.0504005	0.825917	0.879304
GO_POSITIVE_REGULATION_OF_STRESS_ACTIVATED_PROTEIN_KINASE_SIGNALING_CASCADE	bp	2.03183	0.000304946	1.92424	0.00036923	1.79072	0.00154443
GO_POSITIVE_REGULATION_OF_T_CELL_APOPTOTIC_PROCESS	bp	1.44507	0.176016	1.77276	0.0227593	1.48489	0.207456
GO_POSITIVE_REGULATION_OF_T_CELL_PROLIFERATION	bp	1.93625	0.00103305	1.87896	0.0028199	1.46545	0.11573
GO_POSITIVE_REGULATION_OF_T_HELPER_1_TYPE_IMMUNE_RESPONSE	bp	1.56536	0.093987	1.83722	0.0153557	1.4497	0.237161
GO_POSITIVE_REGULATION_OF_TISSUE_REMODELING	bp	1.74089	0.0247387	1.29489	0.335245	1.43197	0.236262
GO_POSITIVE_REGULATION_OF_TRANSCRIPTION_ELONGATION_FROM_RNA_POLYMERASE_II_PROMOTER	bp	-1.91024	0.0111149	-1.38221	0.280144	-1.13738	0.543852
GO_POSITIVE_REGULATION_OF_TRANSCRIPTION_FACTOR_IMPORT_INTO_NUCLEUS	bp	1.66541	0.0240644	1.47178	0.12319	0.977992	0.70389
GO_POSITIVE_REGULATION_OF_TRANSCRIPTION_INITIATION_FROM_RNA_POLYMERASE_II_PROMOTER	bp	-2.12906	0.000592388	-1.73195	0.0564463	-1.1958	0.465915
GO_POSITIVE_REGULATION_OF_TRANSFERASE_ACTIVITY	bp	1.28004	0.0516447	1.2605	0.0849887	1.59047	0.000489119
GO_POSITIVE_REGULATION_OF_TRANSMEMBRANE_TRANSPORT	bp	1.65125	0.00978168	1.19809	0.348519	1.13758	0.458725
GO_POSITIVE_REGULATION_OF_TRANSPORT	bp	1.72533	0.000304946	1.60493	0.00036923	1.53216	0.000666523
GO_POSITIVE_REGULATION_OF_TRANSPORTER_ACTIVITY	bp	1.56504	0.0397187	1.24484	0.318202	1.03525	0.628661
GO_POSITIVE_REGULATION_OF_TUMOR_NECROSIS_FACTOR_SUPERFAMILY_CYTOKINE_PRODUCTION	bp	2.20214	0.000308577	2.22493	0.00036923	1.78815	0.0121494
GO_POSITIVE_REGULATION_OF_TYROSINE_PHOSPHORYLATION_OF_STAT5_PROTEIN	bp	1.62341	0.0491325	0.925821	0.75148	-1.52161	0.178191
GO_POSITIVE_REGULATION_OF_VASCULAR_ENDOTHELIAL_GROWTH_FACTOR_PRODUCTION	bp	1.60897	0.0595534	1.74799	0.0279086	0.81607	0.866047
GO_POSITIVE_REGULATION_OF_VASCULAR_PERMEABILITY	bp	1.68754	0.0340879	1.88424	0.00613939	1.17393	0.525753
GO_POSITIVE_REGULATION_OF_VASCULATURE_DEVELOPMENT	bp	2.1156	0.000304946	1.7987	0.00149618	1.35594	0.155214
GO_POSITIVE_REGULATION_OF_WNT_SIGNALING_PATHWAY	bp	-2.02015	0.000527875	-1.69609	0.00354047	0.856771	0.897838
GO_POST_EMBRYONIC_MORPHOGENESIS	bp	1.7311	0.0267543	1.72307	0.0391664	1.4444	0.244092
GO_POST_TRANSLATIONAL_PROTEIN_MODIFICATION	bp	-1.88685	0.0111149	-1.50678	0.13434	-0.836464	0.856559
GO_POSTTRANSCRIPTIONAL_REGULATION_OF_GENE_EXPRESSION	bp	-2.03379	0.000870787	-1.61945	0.00102601	-1.46687	0.0012438
GO_PRE_MRNA_BINDING	mf	-1.77837	0.0245823	-1.277	0.323279	-1.43322	0.206247
GO_PROTEASOMAL_PROTEIN_CATABOLIC_PROCESS	bp	-2.40125	0.000657316	-2.01985	0.000819769	-1.14456	0.322813
GO_PROTEASOME_ASSEMBLY	bp	-2.01366	0.00349706	-1.72807	0.0625139	0.425248	0.999726
GO_PROTEASOME_BINDING	mf	-2.00627	0.00553348	-1.33522	0.304135	1.1196	0.55665
GO_PROTEIN_ACTIVATION_CASCADE	bp	0.922446	0.733042	-2.18297	0.000598911	-2.17951	0.000666523
GO_PROTEIN_AUTOPHOSPHORYLATION	bp	1.8945	0.000304946	1.69814	0.000694557	1.45406	0.0384559
GO_PROTEIN_CARBOXYLATION	bp	-1.0012	0.609556	-2.10262	0.00127733	-1.88057	0.0122382
GO_PROTEIN_CATABOLIC_PROCESS	bp	-1.83312	0.00107233	-1.77264	0.00121705	-1.08572	0.376455
GO_PROTEIN_COMPLEX_BINDING	mf	1.77827	0.000304946	1.76315	0.00036923	1.82681	0.000489119
GO_PROTEIN_COMPLEX_BIOGENESIS	bp	0.877028	0.932684	0.948083	0.829626	1.32733	0.0103494
GO_PROTEIN_COMPLEX_SUBUNIT_ORGANIZATION	bp	0.968312	0.75404	1.04561	0.526041	1.35503	0.00152386
GO_PROTEIN_DIMERIZATION_ACTIVITY	mf	1.18942	0.110415	1.06802	0.467582	1.29686	0.0244804
GO_PROTEIN_DOMAIN_SPECIFIC_BINDING	mf	1.67432	0.000304946	1.53632	0.00036923	1.52238	0.000973886
GO_PROTEIN_EXIT_FROM_ENDOPLASMIC_RETICULUM	bp	-2.25313	0.000598968	-1.91871	0.0143437	-1.70524	0.0686879
GO_PROTEIN_FOLDING	bp	-1.91979	0.000582608	-1.62447	0.00428799	-1.19639	0.262923
GO_PROTEIN_HETERODIMERIZATION_ACTIVITY	mf	1.2739	0.10104	1.04695	0.56936	1.45772	0.0120881
GO_PROTEIN_HOMOOLIGOMERIZATION	bp	0.901264	0.81012	1.14502	0.380668	1.53832	0.0143019
GO_PROTEIN_IMPORT_INTO_PEROXISOME_MATRIX	bp	-1.7728	0.0336814	-1.06606	0.588552	-1.75958	0.0543153
GO_PROTEIN_K48_LINKED_UBIQUITINATION	bp	-1.66805	0.0273808	-1.77965	0.0175682	-1.67274	0.0405519
GO_PROTEIN_K63_LINKED_UBIQUITINATION	bp	-1.63739	0.0501245	-1.69025	0.0449685	-1.03882	0.621872
GO_PROTEIN_KINASE_ACTIVITY	mf	1.55432	0.00049129	1.41557	0.00514247	1.4213	0.00615147
GO_PROTEIN_KINASE_C_SIGNALING	bp	1.67938	0.0417533	1.50372	0.161637	1.26779	0.418399
GO_PROTEIN_LOCALIZATION_TO_CHROMOSOME_CENTROMERIC_REGION	bp	1.13768	0.47096	1.17008	0.493598	1.79215	0.0292412
GO_PROTEIN_LOCALIZATION_TO_ENDOPLASMIC_RETICULUM	bp	-1.96363	0.000499916	-2.29229	0.000626562	-1.59297	0.0287263
GO_PROTEIN_MANNOSYLATION	bp	-1.30793	0.281689	-1.98699	0.00829254	-1.71433	0.0686879
GO_PROTEIN_MODIFICATION_BY_SMALL_PROTEIN_CONJUGATION_OR_REMOVAL	bp	-1.76662	0.00165656	-1.83793	0.00178547	-1.20052	0.0674092
GO_PROTEIN_MODIFICATION_BY_SMALL_PROTEIN_REMOVAL	bp	-1.33089	0.112798	-1.60385	0.0164792	-1.35565	0.136279
GO_PROTEIN_MONOUBIQUITINATION	bp	-1.50908	0.0710793	-1.65282	0.0378189	-1.06925	0.574835
GO_PROTEIN_NEDDYLATION	bp	-1.74779	0.0422611	-1.46521	0.219837	-0.835114	0.83142
GO_PROTEIN_O_LINKED_FUCOSYLATION	bp	1.88734	0.00571368	1.48378	0.176928	1.19551	0.489532
GO_PROTEIN_O_LINKED_GLYCOSYLATION	bp	1.60704	0.023437	1.0462	0.601688	0.691217	0.985915
GO_PROTEIN_OLIGOMERIZATION	bp	1.04525	0.518651	1.24168	0.15778	1.40452	0.0269684
GO_PROTEIN_PHOSPHORYLATED_AMINO_ACID_BINDING	mf	1.78349	0.0153755	1.57928	0.0909609	1.02117	0.655254
GO_PROTEIN_PHOSPHORYLATION	bp	1.38498	0.0019677	1.35759	0.00572027	1.3968	0.00280296
GO_PROTEIN_POLYUBIQUITINATION	bp	-2.31758	0.000635302	-2.25655	0.000791473	-1.31847	0.0877345
GO_PROTEIN_SECRETION	bp	1.55506	0.0305392	1.64447	0.0177861	1.18516	0.391403
GO_PROTEIN_TARGETING_TO_PLASMA_MEMBRANE	bp	1.54361	0.0911687	1.67749	0.049056	1.42222	0.22454
GO_PROTEIN_TRANSMEMBRANE_TRANSPORT	bp	-1.6715	0.0249501	-1.16152	0.418547	-1.22453	0.367649
GO_PROTEIN_TRANSPORTER_ACTIVITY	mf	-1.48189	0.0415124	-1.17538	0.346152	-1.24393	0.280069
GO_PROTEIN_TYROSINE_KINASE_ACTIVITY	mf	2.03521	0.000304946	1.68682	0.00259709	1.38078	0.101346
GO_PROTEIN_TYROSINE_KINASE_BINDING	mf	1.13462	0.432975	1.55588	0.0741583	1.67464	0.0400349
GO_PROTEIN_UBIQUITINATION	bp	-1.74366	0.00116177	-1.82456	0.00130743	-1.08197	0.377635
GO_PROTEOGLYCAN_BINDING	mf	1.80687	0.0127389	1.61226	0.0773824	1.26229	0.384488
GO_PROTEOGLYCAN_METABOLIC_PROCESS	bp	1.5656	0.0349828	1.4321	0.118166	0.992616	0.69019
GO_PROTEOLYSIS	bp	-1.2473	0.00238352	-1.53275	0.002343	0.997629	0.695423
GO_PURINE_CONTAINING_COMPOUND_METABOLIC_PROCESS	bp	-0.979859	0.69233	0.758036	0.997777	-1.41181	0.0135087
GO_PURINE_NTP_DEPENDENT_HELICASE_ACTIVITY	mf	-2.19742	0.000499916	-2.04401	0.000626562	-1.3212	0.191756
GO_PURINERGIC_NUCLEOTIDE_RECEPTOR_SIGNALING_PATHWAY	bp	1.67771	0.0412788	1.05782	0.607548	1.41835	0.246214
GO_PURINERGIC_RECEPTOR_SIGNALING_PATHWAY	bp	1.82256	0.0113661	1.37217	0.242563	1.55151	0.126476
GO_PYRIDOXAL_PHOSPHATE_BINDING	mf	-1.71592	0.0242267	-1.30914	0.256521	-1.49576	0.127077
GO_PYRIMIDINE_CONTAINING_COMPOUND_TRANSMEMBRANE_TRANSPORT	bp	-1.88526	0.0139055	-1.86871	0.0225497	-1.84151	0.0282654
GO_RAC_GTPASE_BINDING	mf	1.74477	0.0158718	1.83734	0.00953761	1.60416	0.0770516
GO_RAGE_RECEPTOR_BINDING	mf	1.73786	0.0154291	1.57974	0.091434	0.911509	0.767059
GO_RAN_GTPASE_BINDING	mf	-1.75973	0.0240152	-1.08806	0.542092	-1.10063	0.549509
GO_RAS_GUANYL_NUCLEOTIDE_EXCHANGE_FACTOR_ACTIVITY	mf	2.01752	0.000304946	1.88071	0.00036923	1.72588	0.00148305
GO_RAS_PROTEIN_SIGNAL_TRANSDUCTION	bp	1.74624	0.00154454	1.85866	0.000571636	1.61095	0.0157249
GO_REACTIVE_OXYGEN_SPECIES_METABOLIC_PROCESS	bp	1.73996	0.00602557	1.49481	0.0701894	1.23416	0.334663
GO_RECEPTOR_ACTIVITY	mf	2.12413	0.000304946	1.84656	0.00036923	1.46695	0.00078372
GO_RECEPTOR_BINDING	mf	1.69114	0.000304946	1.63486	0.00036923	1.57416	0.000489119
GO_RECEPTOR_INTERNALIZATION	bp	1.94004	0.00231966	1.62137	0.0548551	1.32193	0.29222
GO_RECEPTOR_MEDIATED_ENDOCYTOSIS	bp	1.93089	0.000304946	1.44683	0.0418387	1.59673	0.00910108
GO_RECEPTOR_METABOLIC_PROCESS	bp	1.69855	0.0113245	1.6163	0.0343581	1.45083	0.120709
GO_RECEPTOR_SIGNALING_PROTEIN_ACTIVITY	mf	1.62208	0.00636606	1.31988	0.145933	0.957881	0.749658
GO_RECOMBINATIONAL_REPAIR	bp	-1.69173	0.0144104	-1.20633	0.331824	0.87064	0.8483
GO_REGENERATION	bp	1.52396	0.0223845	1.10592	0.480059	1.39154	0.101953
GO_REGULATED_EXOCYTOSIS	bp	1.88122	0.000304946	1.5561	0.0102286	1.57925	0.00925929
GO_REGULATION_OF_ACTIN_CYTOSKELETON_REORGANIZATION	bp	1.79339	0.0112537	1.70022	0.0358791	1.90826	0.00715534
GO_REGULATION_OF_ACTIN_FILAMENT_BASED_PROCESS	bp	2.02333	0.000304946	2.00003	0.00036923	2.00643	0.000489119
GO_REGULATION_OF_ACTIN_FILAMENT_DEPOLYMERIZATION	bp	1.67859	0.0263003	1.66932	0.0387595	2.02536	0.00162489
GO_REGULATION_OF_ACTIN_FILAMENT_LENGTH	bp	1.85714	0.000522052	1.83685	0.000713838	1.91633	0.000489119
GO_REGULATION_OF_ADAPTIVE_IMMUNE_RESPONSE	bp	1.75243	0.00307777	1.46994	0.0714595	1.39258	0.140384
GO_REGULATION_OF_ADENYLATE_CYCLASE_ACTIVITY	bp	1.97937	0.0012926	1.73809	0.0213999	1.66292	0.0495469
GO_REGULATION_OF_ADHERENS_JUNCTION_ORGANIZATION	bp	1.71513	0.0148705	1.58149	0.059677	1.20808	0.401946
GO_REGULATION_OF_ALPHA_BETA_T_CELL_ACTIVATION	bp	1.64871	0.0248821	1.77399	0.0115401	1.044	0.616807
GO_REGULATION_OF_ALPHA_BETA_T_CELL_PROLIFERATION	bp	1.4728	0.146345	1.749	0.0315085	0.720354	0.93009
GO_REGULATION_OF_ANATOMICAL_STRUCTURE_MORPHOGENESIS	bp	1.82778	0.000304946	1.72867	0.00036923	1.56075	0.000489119
GO_REGULATION_OF_ANATOMICAL_STRUCTURE_SIZE	bp	1.88539	0.000304946	1.69598	0.00036923	1.64545	0.000489119
GO_REGULATION_OF_ANTIGEN_PROCESSING_AND_PRESENTATION	bp	1.87476	0.00784605	1.90052	0.00799018	1.80019	0.0311356
GO_REGULATION_OF_ANTIGEN_RECEPTOR_MEDIATED_SIGNALING_PATHWAY	bp	2.14635	0.000308577	2.16151	0.000371897	1.82936	0.0123072
GO_REGULATION_OF_APOPTOTIC_SIGNALING_PATHWAY	bp	1.60419	0.00123752	1.40993	0.0277472	1.54674	0.00297107
GO_REGULATION_OF_ATTACHMENT_OF_SPINDLE_MICROTUBULES_TO_KINETOCHORE	bp	1.20266	0.40592	1.39688	0.258784	1.83467	0.0202892
GO_REGULATION_OF_AXON_GUIDANCE	bp	1.81518	0.00904558	1.73922	0.025454	1.26842	0.356829
GO_REGULATION_OF_AXONOGENESIS	bp	1.80837	0.000455485	1.70251	0.0021803	1.35398	0.129113
GO_REGULATION_OF_B_CELL_ACTIVATION	bp	2.0283	0.000469334	2.10724	0.00036923	1.65008	0.0144829
GO_REGULATION_OF_B_CELL_DIFFERENTIATION	bp	1.92915	0.00465636	1.75267	0.0274259	0.872748	0.812377
GO_REGULATION_OF_B_CELL_PROLIFERATION	bp	2.07026	0.000483673	2.14286	0.00036923	1.8534	0.0059948
GO_REGULATION_OF_B_CELL_RECEPTOR_SIGNALING_PATHWAY	bp	2.09423	0.0004989	2.05859	0.00103417	1.86813	0.0173496
GO_REGULATION_OF_BINDING	bp	1.8241	0.000433469	1.70709	0.000677115	1.62697	0.00198966
GO_REGULATION_OF_BIOMINERAL_TISSUE_DEVELOPMENT	bp	1.69291	0.015459	1.49287	0.0923125	1.04395	0.617841
GO_REGULATION_OF_BLOOD_CIRCULATION	bp	1.60753	0.0037496	1.14247	0.385559	1.32672	0.124104
GO_REGULATION_OF_BLOOD_PRESSURE	bp	1.64865	0.00880403	1.32028	0.177187	1.54662	0.0394942
GO_REGULATION_OF_BLOOD_VESSEL_ENDOTHELIAL_CELL_MIGRATION	bp	2.04833	0.00056302	1.79296	0.0108204	1.6133	0.0590104
GO_REGULATION_OF_BLOOD_VOLUME_BY_RENIN_ANGIOTENSIN	bp	1.61161	0.0429699	1.23311	0.440656	1.20071	0.509481
GO_REGULATION_OF_BODY_FLUID_LEVELS	bp	2.1956	0.000304946	1.93449	0.00036923	1.74732	0.000489119
GO_REGULATION_OF_BONE_REMODELING	bp	1.94417	0.0029245	1.9216	0.00555835	1.79358	0.0250206
GO_REGULATION_OF_BONE_RESORPTION	bp	2.08292	0.000587654	1.9328	0.00455732	1.63269	0.0881871
GO_REGULATION_OF_CALCIUM_ION_IMPORT	bp	1.57132	0.0300557	1.65819	0.0203539	1.41263	0.142726
GO_REGULATION_OF_CALCIUM_ION_TRANSMEMBRANE_TRANSPORT	bp	1.66832	0.0101756	1.69108	0.0104476	1.52101	0.0613389
GO_REGULATION_OF_CALCIUM_ION_TRANSMEMBRANE_TRANSPORTER_ACTIVITY	bp	1.37577	0.156104	1.64166	0.0332771	1.272	0.317507
GO_REGULATION_OF_CALCIUM_ION_TRANSPORT	bp	1.7861	0.000455485	1.70949	0.00202431	1.82336	0.000489119
GO_REGULATION_OF_CAMP_METABOLIC_PROCESS	bp	2.05692	0.000469334	1.83159	0.00243152	1.70445	0.0141614
GO_REGULATION_OF_CANONICAL_WNT_SIGNALING_PATHWAY	bp	-1.59814	0.0017315	-1.31866	0.0779651	-0.849373	0.950053
GO_REGULATION_OF_CARDIAC_MUSCLE_CELL_CONTRACTION	bp	1.18541	0.394311	1.21875	0.405835	1.73771	0.0397711
GO_REGULATION_OF_CARDIAC_MUSCLE_CELL_DIFFERENTIATION	bp	1.40339	0.201057	1.7505	0.0333386	1.02252	0.658304
GO_REGULATION_OF_CARDIAC_MUSCLE_CELL_PROLIFERATION	bp	1.90544	0.00596734	1.80756	0.0178263	1.51048	0.157048
GO_REGULATION_OF_CARDIAC_MUSCLE_TISSUE_DEVELOPMENT	bp	1.82609	0.00787602	1.88289	0.00694923	1.36641	0.252195
GO_REGULATION_OF_CARTILAGE_DEVELOPMENT	bp	1.91268	0.00195645	1.83211	0.00861537	0.896817	0.806707
GO_REGULATION_OF_CATABOLIC_PROCESS	bp	-1.3746	0.00141486	-0.929962	0.931946	1.09817	0.395851
GO_REGULATION_OF_CATION_TRANSMEMBRANE_TRANSPORT	bp	1.65628	0.00338648	1.45938	0.0413654	1.16266	0.381635
GO_REGULATION_OF_CELL_ACTIVATION	bp	2.11407	0.000304946	2.15355	0.00036923	1.85817	0.000489119
GO_REGULATION_OF_CELL_ADHESION	bp	2.114	0.000304946	2.04253	0.00036923	1.82316	0.000489119
GO_REGULATION_OF_CELL_ADHESION_MEDIATED_BY_INTEGRIN	bp	1.91177	0.0034725	1.77845	0.0166028	1.65308	0.057833
GO_REGULATION_OF_CELL_CELL_ADHESION	bp	1.99757	0.000304946	1.96743	0.00036923	1.7729	0.000489119
GO_REGULATION_OF_CELL_CYCLE	bp	-0.970051	0.784636	0.756698	0.999939	1.40201	0.00220751
GO_REGULATION_OF_CELL_CYCLE_ARREST	bp	1.29274	0.198993	1.27378	0.253014	1.58469	0.0350013
GO_REGULATION_OF_CELL_CYCLE_PHASE_TRANSITION	bp	-1.45384	0.00512534	-1.05324	0.50221	1.36224	0.0624778
GO_REGULATION_OF_CELL_CYCLE_PROCESS	bp	-1.16882	0.1011	-0.890972	0.971254	1.54801	0.000667485
GO_REGULATION_OF_CELL_DEATH	bp	1.55562	0.000304946	1.5286	0.00036923	1.62453	0.000489119
GO_REGULATION_OF_CELL_DEVELOPMENT	bp	1.65487	0.000304946	1.72261	0.00036923	1.48611	0.000788024
GO_REGULATION_OF_CELL_DIFFERENTIATION	bp	1.80069	0.000304946	1.78928	0.00036923	1.50723	0.000489119
GO_REGULATION_OF_CELL_DIVISION	bp	1.2904	0.122057	1.33414	0.0999834	1.98601	0.000489119
GO_REGULATION_OF_CELL_GROWTH	bp	1.62995	0.000664537	1.42856	0.0198213	1.45464	0.0124455
GO_REGULATION_OF_CELL_JUNCTION_ASSEMBLY	bp	1.7507	0.00660128	1.63237	0.0304367	1.40007	0.164095
GO_REGULATION_OF_CELL_KILLING	bp	1.80636	0.00684392	1.7993	0.0124241	1.70747	0.0311979
GO_REGULATION_OF_CELL_MATRIX_ADHESION	bp	1.87764	0.00130893	1.73741	0.00826755	1.5435	0.0529829
GO_REGULATION_OF_CELL_MORPHOGENESIS	bp	1.96843	0.000304946	1.88259	0.00036923	1.61454	0.000489119
GO_REGULATION_OF_CELL_MORPHOGENESIS_INVOLVED_IN_DIFFERENTIATION	bp	1.87345	0.000304946	1.75314	0.00036923	1.50771	0.00961505
GO_REGULATION_OF_CELL_PROJECTION_ASSEMBLY	bp	1.77369	0.00116177	1.56673	0.0172776	1.73294	0.00228111
GO_REGULATION_OF_CELL_PROJECTION_ORGANIZATION	bp	1.81763	0.000304946	1.76964	0.00036923	1.62587	0.000489119
GO_REGULATION_OF_CELL_PROLIFERATION	bp	1.76006	0.000304946	1.57873	0.00036923	1.44851	0.000489119
GO_REGULATION_OF_CELL_SHAPE	bp	2.10045	0.000304946	2.00155	0.00036923	1.59717	0.0184128
GO_REGULATION_OF_CELL_SIZE	bp	1.85918	0.000304946	1.79866	0.000568239	1.39056	0.0948315
GO_REGULATION_OF_CELL_SUBSTRATE_ADHESION	bp	1.8341	0.000304946	1.78041	0.000568239	1.58132	0.0153555
GO_REGULATION_OF_CELLULAR_AMIDE_METABOLIC_PROCESS	bp	-1.38077	0.0111558	-1.15982	0.229971	-1.34915	0.0412593
GO_REGULATION_OF_CELLULAR_AMINE_METABOLIC_PROCESS	bp	-2.6765	0.000494805	-2.24559	0.000612466	-1.21928	0.32766
GO_REGULATION_OF_CELLULAR_AMINO_ACID_METABOLIC_PROCESS	bp	-2.8965	0.000487467	-2.60012	0.000598911	-1.24108	0.320224
GO_REGULATION_OF_CELLULAR_COMPONENT_BIOGENESIS	bp	1.57844	0.000304946	1.53666	0.00036923	1.68238	0.000489119
GO_REGULATION_OF_CELLULAR_COMPONENT_MOVEMENT	bp	2.22582	0.000304946	2.02071	0.00036923	1.76992	0.000489119
GO_REGULATION_OF_CELLULAR_COMPONENT_SIZE	bp	1.87481	0.000304946	1.84862	0.00036923	1.75523	0.000489119
GO_REGULATION_OF_CELLULAR_EXTRAVASATION	bp	2.0078	0.00160607	1.89002	0.00845057	1.28865	0.364044
GO_REGULATION_OF_CELLULAR_KETONE_METABOLIC_PROCESS	bp	-2.32986	0.000555767	-1.81034	0.000705077	-1.37686	0.078078
GO_REGULATION_OF_CELLULAR_LOCALIZATION	bp	1.47117	0.000304946	1.51422	0.00036923	1.48195	0.000489119
GO_REGULATION_OF_CELLULAR_PH	bp	1.48729	0.0772916	1.33256	0.223757	1.61502	0.0485071
GO_REGULATION_OF_CELLULAR_PROTEIN_CATABOLIC_PROCESS	bp	-1.88844	0.000664417	-1.4473	0.0154264	1.06627	0.542168
GO_REGULATION_OF_CELLULAR_PROTEIN_LOCALIZATION	bp	1.296	0.0484672	1.3532	0.0260378	1.30321	0.0613217
GO_REGULATION_OF_CELLULAR_RESPONSE_TO_GROWTH_FACTOR_STIMULUS	bp	1.99915	0.000304946	1.68533	0.00100532	1.15739	0.375313
GO_REGULATION_OF_CELLULAR_RESPONSE_TO_HEAT	bp	-1.79876	0.00350837	-1.14857	0.405835	-0.58638	0.999726
GO_REGULATION_OF_CELLULAR_RESPONSE_TO_TRANSFORMING_GROWTH_FACTOR_BETA_STIMULUS	bp	2.00322	0.000469334	1.71902	0.008893	1.17097	0.415057
GO_REGULATION_OF_CELLULAR_RESPONSE_TO_VASCULAR_ENDOTHELIAL_GROWTH_FACTOR_STIMULUS	bp	1.75099	0.0218087	1.41833	0.234104	1.6919	0.0689148
GO_REGULATION_OF_CENTROSOME_CYCLE	bp	-0.815426	0.864656	0.74098	0.940499	1.67151	0.0490614
GO_REGULATION_OF_CHEMOKINE_PRODUCTION	bp	1.7154	0.0152067	1.43683	0.136007	1.34231	0.246214
GO_REGULATION_OF_CHEMOKINE_SECRETION	bp	1.66923	0.0381139	1.55407	0.119223	1.40453	0.285688
GO_REGULATION_OF_CHEMOTAXIS	bp	2.22684	0.000304946	2.12936	0.00036923	1.91389	0.000489119
GO_REGULATION_OF_CHONDROCYTE_DIFFERENTIATION	bp	1.82121	0.00805226	1.8103	0.014714	1.07029	0.589013
GO_REGULATION_OF_CHROMOSOME_SEGREGATION	bp	-0.700417	0.986811	0.796222	0.927188	1.98497	0.000489119
GO_REGULATION_OF_CHRONIC_INFLAMMATORY_RESPONSE	bp	1.55769	0.0857449	1.79902	0.0104823	1.57525	0.117333
GO_REGULATION_OF_COAGULATION	bp	1.89607	0.00101104	1.44167	0.0925595	1.3525	0.18745
GO_REGULATION_OF_CYCLIC_NUCLEOTIDE_METABOLIC_PROCESS	bp	2.06535	0.000304946	1.87662	0.000734905	1.70033	0.00821154
GO_REGULATION_OF_CYSTEINE_TYPE_ENDOPEPTIDASE_ACTIVITY	bp	1.47781	0.0235144	1.3042	0.143944	1.37012	0.0949153
GO_REGULATION_OF_CYTOKINE_BIOSYNTHETIC_PROCESS	bp	1.75406	0.00529792	1.68377	0.0146919	1.70068	0.0128236
GO_REGULATION_OF_CYTOKINE_PRODUCTION	bp	2.12916	0.000304946	1.97691	0.00036923	1.95656	0.000489119
GO_REGULATION_OF_CYTOKINE_PRODUCTION_INVOLVED_IN_IMMUNE_RESPONSE	bp	1.77865	0.00809863	1.5659	0.0682045	1.71229	0.0269684
GO_REGULATION_OF_CYTOKINE_SECRETION	bp	2.16253	0.000304946	2.09667	0.00036923	2.00863	0.000489119
GO_REGULATION_OF_CYTOPLASMIC_TRANSPORT	bp	1.33949	0.032022	1.43852	0.00970469	1.16975	0.271467
GO_REGULATION_OF_CYTOSKELETON_ORGANIZATION	bp	1.84495	0.000304946	1.83382	0.00036923	2.17468	0.000489119
GO_REGULATION_OF_CYTOSOLIC_CALCIUM_ION_CONCENTRATION	bp	1.81455	0.000969127	1.85698	0.000713838	1.5403	0.0307948
GO_REGULATION_OF_DEFENSE_RESPONSE	bp	1.66023	0.000304946	1.57925	0.00036923	1.5251	0.00079547
GO_REGULATION_OF_DEFENSE_RESPONSE_TO_VIRUS	bp	1.24299	0.212805	1.37387	0.103066	1.49528	0.040493
GO_REGULATION_OF_DENDRITE_DEVELOPMENT	bp	1.65906	0.00756323	1.58797	0.0230835	1.2672	0.263197
GO_REGULATION_OF_DENDRITIC_SPINE_DEVELOPMENT	bp	1.67652	0.0197793	1.79769	0.0095263	1.38459	0.203155
GO_REGULATION_OF_DEPHOSPHORYLATION	bp	1.46562	0.0393398	1.62299	0.00872751	1.29789	0.194595
GO_REGULATION_OF_DEVELOPMENTAL_GROWTH	bp	1.56898	0.00456857	1.56875	0.00582085	1.23046	0.22897
GO_REGULATION_OF_DEVELOPMENTAL_PIGMENTATION	bp	1.71651	0.0297223	1.21549	0.4421	1.30141	0.379283
GO_REGULATION_OF_DNA_BINDING	bp	1.61845	0.01944	1.46335	0.0883326	0.998485	0.681909
GO_REGULATION_OF_DNA_TEMPLATED_TRANSCRIPTION_ELONGATION	bp	-1.8093	0.0166879	-1.61867	0.0715956	-0.926456	0.762539
GO_REGULATION_OF_DNA_TEMPLATED_TRANSCRIPTION_INITIATION	bp	-1.82337	0.0182129	-1.77808	0.0310599	-1.34188	0.285587
GO_REGULATION_OF_EMBRYONIC_DEVELOPMENT	bp	1.67962	0.00798674	1.56941	0.0300984	1.211	0.350187
GO_REGULATION_OF_ENDOCYTOSIS	bp	2.09134	0.000304946	1.88307	0.00036923	2.01529	0.000489119
GO_REGULATION_OF_ENDOTHELIAL_CELL_MIGRATION	bp	2.10378	0.000304946	1.54186	0.0350259	1.25685	0.282071
GO_REGULATION_OF_ENDOTHELIAL_CELL_PROLIFERATION	bp	1.7464	0.00461411	1.14368	0.441707	1.04773	0.603498
GO_REGULATION_OF_EPITHELIAL_CELL_MIGRATION	bp	1.98195	0.000304946	1.56701	0.0146919	1.46297	0.0542077
GO_REGULATION_OF_EPITHELIAL_CELL_PROLIFERATION	bp	1.54709	0.00552769	1.12744	0.405506	-1.05032	0.549509
GO_REGULATION_OF_EPITHELIAL_TO_MESENCHYMAL_TRANSITION	bp	1.74107	0.00874348	1.5828	0.0497717	1.033	0.632055
GO_REGULATION_OF_ERAD_PATHWAY	bp	-1.51135	0.106817	-1.37106	0.23115	-1.74671	0.0366054
GO_REGULATION_OF_ERBB_SIGNALING_PATHWAY	bp	1.65526	0.015459	1.5501	0.0509108	1.4416	0.123215
GO_REGULATION_OF_ERK1_AND_ERK2_CASCADE	bp	1.89266	0.000304946	1.73211	0.00056746	1.59042	0.00881411
GO_REGULATION_OF_ERYTHROCYTE_DIFFERENTIATION	bp	1.68343	0.0276377	1.63268	0.0524579	1.32071	0.29911
GO_REGULATION_OF_ESTABLISHMENT_OF_PLANAR_POLARITY	bp	-2.26635	0.000499916	-1.81953	0.00140269	-0.844551	0.919795
GO_REGULATION_OF_EXIT_FROM_MITOSIS	bp	1.47212	0.152468	1.75908	0.0306165	1.66114	0.0870885
GO_REGULATION_OF_EXOCYTOSIS	bp	1.63478	0.00623265	1.39326	0.0880171	1.22181	0.29911
GO_REGULATION_OF_EXTENT_OF_CELL_GROWTH	bp	1.78675	0.00299539	1.76355	0.00465561	1.47806	0.0845987
GO_REGULATION_OF_EXTRACELLULAR_MATRIX_DISASSEMBLY	bp	1.97454	0.00127873	1.77566	0.0274887	1.61291	0.110009
GO_REGULATION_OF_EXTRACELLULAR_MATRIX_ORGANIZATION	bp	1.8242	0.0110891	1.43145	0.190227	1.46527	0.186149
GO_REGULATION_OF_EXTRINSIC_APOPTOTIC_SIGNALING_PATHWAY	bp	1.87146	0.000304946	1.66211	0.00544102	1.76422	0.00111385
GO_REGULATION_OF_EXTRINSIC_APOPTOTIC_SIGNALING_PATHWAY_IN_ABSENCE_OF_LIGAND	bp	1.78292	0.0107706	1.87973	0.00628251	1.82283	0.0142678
GO_REGULATION_OF_EXTRINSIC_APOPTOTIC_SIGNALING_PATHWAY_VIA_DEATH_DOMAIN_RECEPTORS	bp	1.84493	0.00400444	1.52566	0.0836279	1.43938	0.158442
GO_REGULATION_OF_FEVER_GENERATION	bp	1.97526	0.000923689	1.9809	0.00124453	1.48703	0.205533
GO_REGULATION_OF_FIBRINOLYSIS	bp	-0.577739	0.977494	-1.77272	0.0427967	-1.31463	0.353916
GO_REGULATION_OF_FIBROBLAST_PROLIFERATION	bp	1.67957	0.0131607	1.44768	0.103572	1.84393	0.0039346
GO_REGULATION_OF_FILOPODIUM_ASSEMBLY	bp	1.72945	0.0197605	1.6399	0.0524579	1.68024	0.0524217
GO_REGULATION_OF_GASTRULATION	bp	1.64484	0.0426008	1.45633	0.16465	1.39636	0.242034
GO_REGULATION_OF_GLOMERULAR_FILTRATION	bp	1.48487	0.148676	1.38939	0.265577	1.87751	0.0128462
GO_REGULATION_OF_GRANULOCYTE_CHEMOTAXIS	bp	1.92913	0.00332665	2.00435	0.00258717	1.66115	0.0624778
GO_REGULATION_OF_GROWTH	bp	1.54308	0.00064147	1.42034	0.00715888	1.39937	0.0123198
GO_REGULATION_OF_GTPASE_ACTIVITY	bp	2.0806	0.000304946	2.0205	0.00036923	1.9874	0.000489119
GO_REGULATION_OF_GUANYLATE_CYCLASE_ACTIVITY	bp	1.44354	0.177501	1.69981	0.0453821	1.80009	0.0257567
GO_REGULATION_OF_HAIR_FOLLICLE_DEVELOPMENT	bp	1.67015	0.0447303	1.20794	0.452419	0.697105	0.932437
GO_REGULATION_OF_HEART_CONTRACTION	bp	1.55687	0.0128647	1.12777	0.435581	1.37483	0.10559
GO_REGULATION_OF_HEART_GROWTH	bp	1.76966	0.0133623	1.86987	0.00772464	1.36379	0.255141
GO_REGULATION_OF_HEART_RATE_BY_CARDIAC_CONDUCTION	bp	1.42231	0.169522	1.29752	0.321407	1.74914	0.0390626
GO_REGULATION_OF_HEAT_GENERATION	bp	1.85809	0.0082545	1.84565	0.0137298	1.25113	0.42395
GO_REGULATION_OF_HEMOPOIESIS	bp	1.94722	0.000304946	1.86759	0.00036923	1.59973	0.00400857
GO_REGULATION_OF_HOMEOSTATIC_PROCESS	bp	1.6326	0.000499916	1.59375	0.000531661	1.50561	0.00400857
GO_REGULATION_OF_HOMOTYPIC_CELL_CELL_ADHESION	bp	1.86911	0.000304946	2.02702	0.00036923	1.82127	0.000489119
GO_REGULATION_OF_HUMORAL_IMMUNE_RESPONSE	bp	0.911777	0.734532	-2.05585	0.00270499	-1.9017	0.00859948
GO_REGULATION_OF_HYDROLASE_ACTIVITY	bp	1.7745	0.000304946	1.70794	0.00036923	1.80396	0.000489119
GO_REGULATION_OF_I_KAPPAB_KINASE_NF_KAPPAB_SIGNALING	bp	1.50408	0.0130914	1.73775	0.00036923	1.45558	0.0340076
GO_REGULATION_OF_ICOSANOID_SECRETION	bp	1.37399	0.229498	1.03628	0.630932	1.76028	0.0426491
GO_REGULATION_OF_IMMUNE_EFFECTOR_PROCESS	bp	1.90463	0.000304946	1.66308	0.000537241	1.53015	0.00311894
GO_REGULATION_OF_IMMUNE_RESPONSE	bp	1.96394	0.000304946	1.7913	0.00036923	1.63007	0.000489119
GO_REGULATION_OF_IMMUNE_SYSTEM_PROCESS	bp	1.86433	0.000304946	1.75341	0.00036923	1.70284	0.000489119
GO_REGULATION_OF_INFLAMMATORY_RESPONSE	bp	2.00511	0.000304946	1.6472	0.00139829	1.23411	0.224161
GO_REGULATION_OF_INNATE_IMMUNE_RESPONSE	bp	1.50606	0.00562051	1.50525	0.00795467	1.50413	0.0072517
GO_REGULATION_OF_INTERFERON_GAMMA_PRODUCTION	bp	1.94359	0.000798054	2.00176	0.000755786	1.68008	0.0206833
GO_REGULATION_OF_INTERLEUKIN_1_BETA_PRODUCTION	bp	1.74194	0.0161642	1.57076	0.0768864	1.70038	0.0397849
GO_REGULATION_OF_INTERLEUKIN_1_PRODUCTION	bp	1.88674	0.00250559	1.81235	0.00925128	1.80586	0.0127167
GO_REGULATION_OF_INTERLEUKIN_1_SECRETION	bp	1.58838	0.0662373	1.75026	0.0274628	1.67575	0.0637237
GO_REGULATION_OF_INTERLEUKIN_10_PRODUCTION	bp	1.48921	0.112798	1.68157	0.0418387	1.25603	0.377452
GO_REGULATION_OF_INTERLEUKIN_12_PRODUCTION	bp	1.71019	0.0209673	1.87398	0.00776365	1.56966	0.0932624
GO_REGULATION_OF_INTERLEUKIN_2_PRODUCTION	bp	1.73709	0.012649	1.60598	0.0532521	1.66109	0.0443008
GO_REGULATION_OF_INTERLEUKIN_6_PRODUCTION	bp	2.26652	0.000304946	2.13715	0.00036923	1.92378	0.000722396
GO_REGULATION_OF_INTRACELLULAR_SIGNAL_TRANSDUCTION	bp	1.64528	0.000304946	1.62797	0.00036923	1.70804	0.000489119
GO_REGULATION_OF_INTRACELLULAR_TRANSPORT	bp	1.38286	0.00857294	1.4068	0.00772573	1.18496	0.210762
GO_REGULATION_OF_ION_HOMEOSTASIS	bp	1.85259	0.000304946	1.50375	0.028862	1.47273	0.0485813
GO_REGULATION_OF_ION_TRANSPORT	bp	1.65055	0.000416262	1.49546	0.00430624	1.5286	0.00170815
GO_REGULATION_OF_JNK_CASCADE	bp	1.85333	0.000522052	1.60509	0.0108959	1.63433	0.0109453
GO_REGULATION_OF_JUN_KINASE_ACTIVITY	bp	1.90787	0.00113494	1.56656	0.0460916	1.57288	0.0521234
GO_REGULATION_OF_KIDNEY_DEVELOPMENT	bp	1.78622	0.0106228	1.28823	0.304525	1.55877	0.0990266
GO_REGULATION_OF_KINASE_ACTIVITY	bp	1.70872	0.000304946	1.57594	0.00036923	1.69961	0.000489119
GO_REGULATION_OF_LAMELLIPODIUM_ORGANIZATION	bp	1.52379	0.0880061	1.50884	0.117827	1.82769	0.0161255
GO_REGULATION_OF_LEUKOCYTE_APOPTOTIC_PROCESS	bp	2.07673	0.000667091	2.23687	0.00036923	1.63712	0.0358697
GO_REGULATION_OF_LEUKOCYTE_CHEMOTAXIS	bp	2.12519	0.000469334	2.17262	0.00036923	1.78926	0.00544952
GO_REGULATION_OF_LEUKOCYTE_DEGRANULATION	bp	2.23721	0.000308577	1.98985	0.00183207	1.29135	0.327246
GO_REGULATION_OF_LEUKOCYTE_DIFFERENTIATION	bp	1.94429	0.000304946	1.87832	0.00036923	1.65807	0.00410709
GO_REGULATION_OF_LEUKOCYTE_MEDIATED_CYTOTOXICITY	bp	1.66112	0.0278398	1.61079	0.0566258	1.578	0.0870361
GO_REGULATION_OF_LEUKOCYTE_MEDIATED_IMMUNITY	bp	2.1341	0.000304946	1.83389	0.000888413	1.68775	0.00625261
GO_REGULATION_OF_LEUKOCYTE_MIGRATION	bp	2.2715	0.000304946	2.27106	0.00036923	1.91241	0.000489119
GO_REGULATION_OF_LEUKOCYTE_PROLIFERATION	bp	1.98399	0.000304946	1.91664	0.00036923	1.74829	0.00227653
GO_REGULATION_OF_LIGASE_ACTIVITY	bp	-2.49559	0.000513519	-2.13001	0.000644549	0.864317	0.880094
GO_REGULATION_OF_LIPASE_ACTIVITY	bp	1.59372	0.0230362	1.49089	0.071494	1.10339	0.528029
GO_REGULATION_OF_LIPID_KINASE_ACTIVITY	bp	2.08429	0.000308577	1.81234	0.0101045	1.64969	0.0478818
GO_REGULATION_OF_LIPOPOLYSACCHARIDE_MEDIATED_SIGNALING_PATHWAY	bp	1.82069	0.0120636	1.61037	0.084286	1.68358	0.0704444
GO_REGULATION_OF_LYASE_ACTIVITY	bp	1.85321	0.00346948	1.70761	0.0215881	1.71997	0.0233586
GO_REGULATION_OF_LYMPHOCYTE_APOPTOTIC_PROCESS	bp	1.7308	0.013785	2.04924	0.000612127	1.55321	0.0954476
GO_REGULATION_OF_LYMPHOCYTE_CHEMOTAXIS	bp	1.82511	0.0114094	1.75773	0.0294622	1.1892	0.472188
GO_REGULATION_OF_LYMPHOCYTE_DIFFERENTIATION	bp	1.66959	0.00779634	1.83185	0.00137939	1.46295	0.0850118
GO_REGULATION_OF_LYMPHOCYTE_MEDIATED_IMMUNITY	bp	1.62391	0.0172333	1.288	0.24165	1.4559	0.103734
GO_REGULATION_OF_LYMPHOCYTE_MIGRATION	bp	2.02789	0.000573249	1.8211	0.0121398	1.30016	0.321732
GO_REGULATION_OF_MACROPHAGE_CHEMOTAXIS	bp	1.81721	0.0127389	1.89143	0.00916505	1.57723	0.135733
GO_REGULATION_OF_MACROPHAGE_CYTOKINE_PRODUCTION	bp	2.01128	0.000603235	1.78992	0.0245839	1.84432	0.020367
GO_REGULATION_OF_MAP_KINASE_ACTIVITY	bp	1.85353	0.000304946	1.7647	0.00036923	1.81433	0.000489119
GO_REGULATION_OF_MAPK_CASCADE	bp	1.8204	0.000304946	1.73138	0.00036923	1.71616	0.000489119
GO_REGULATION_OF_MAST_CELL_ACTIVATION	bp	2.32031	0.000308577	1.99243	0.00244216	1.45208	0.179567
GO_REGULATION_OF_MAST_CELL_ACTIVATION_INVOLVED_IN_IMMUNE_RESPONSE	bp	2.2144	0.000310252	1.88237	0.00808405	1.27813	0.360275
GO_REGULATION_OF_MEMBRANE_DEPOLARIZATION	bp	2.13961	0.000308701	1.23286	0.377258	1.68824	0.0513081
GO_REGULATION_OF_MEMBRANE_INVAGINATION	bp	1.5813	0.0863409	1.81798	0.0186832	2.07732	0.00171681
GO_REGULATION_OF_MEMBRANE_POTENTIAL	bp	1.67684	0.00100825	1.4613	0.0241994	1.60466	0.00400857
GO_REGULATION_OF_METAL_ION_TRANSPORT	bp	1.65349	0.00100235	1.54286	0.00715888	1.5846	0.0041271
GO_REGULATION_OF_MICROTUBULE_BASED_PROCESS	bp	1.26219	0.155764	1.31283	0.12319	2.01691	0.000489119
GO_REGULATION_OF_MICROTUBULE_POLYMERIZATION_OR_DEPOLYMERIZATION	bp	1.35231	0.0974975	1.23834	0.248605	2.08967	0.000489119
GO_REGULATION_OF_MICROVILLUS_ORGANIZATION	bp	1.7685	0.0192484	0.915464	0.756071	1.36001	0.31964
GO_REGULATION_OF_MITOCHONDRIAL_DEPOLARIZATION	bp	2.04162	0.00075079	1.34537	0.29859	1.65698	0.0882601
GO_REGULATION_OF_MITOCHONDRIAL_MEMBRANE_POTENTIAL	bp	1.75471	0.0102577	1.23733	0.350918	1.7551	0.0213052
GO_REGULATION_OF_MITOTIC_CELL_CYCLE	bp	-1.2378	0.045452	-1.00599	0.641023	1.5029	0.0027129
GO_REGULATION_OF_MITOTIC_SPINDLE_CHECKPOINT	bp	-0.467112	0.996221	0.984581	0.688669	1.9029	0.0090388
GO_REGULATION_OF_MONOCYTE_CHEMOTAXIS	bp	1.7865	0.0169895	1.58494	0.100854	1.51459	0.172363
GO_REGULATION_OF_MONONUCLEAR_CELL_MIGRATION	bp	1.89125	0.00616329	1.75968	0.0310959	1.46656	0.21263
GO_REGULATION_OF_MONOOXYGENASE_ACTIVITY	bp	1.59697	0.0374455	1.39991	0.16562	0.598624	0.998015
GO_REGULATION_OF_MORPHOGENESIS_OF_A_BRANCHING_STRUCTURE	bp	1.68073	0.0281083	1.1325	0.497376	-0.837048	0.867114
GO_REGULATION_OF_MRNA_METABOLIC_PROCESS	bp	-1.52035	0.0258428	-0.98863	0.679742	-1.44366	0.0763032
GO_REGULATION_OF_MRNA_SPLICING_VIA_SPLICEOSOME	bp	-1.73221	0.0114899	-1.10351	0.496053	-1.43908	0.141652
GO_REGULATION_OF_MULTI_ORGANISM_PROCESS	bp	1.25382	0.118484	1.14278	0.336118	1.69143	0.000676487
GO_REGULATION_OF_MULTICELLULAR_ORGANISMAL_DEVELOPMENT	bp	1.70628	0.000304946	1.68213	0.00036923	1.47686	0.000489119
GO_REGULATION_OF_MUSCLE_CELL_APOPTOTIC_PROCESS	bp	1.69472	0.0257032	1.39727	0.200826	-0.993875	0.680393
GO_REGULATION_OF_MUSCLE_CONTRACTION	bp	1.55097	0.0217663	1.4368	0.0779651	1.45571	0.0807633
GO_REGULATION_OF_MUSCLE_TISSUE_DEVELOPMENT	bp	1.56295	0.0323679	1.70573	0.0134024	1.36043	0.18745
GO_REGULATION_OF_MYELOID_CELL_DIFFERENTIATION	bp	1.93065	0.000304946	1.72003	0.00145941	1.31384	0.172673
GO_REGULATION_OF_MYELOID_LEUKOCYTE_DIFFERENTIATION	bp	1.80912	0.00253964	1.59512	0.0318994	1.33495	0.207699
GO_REGULATION_OF_NERVOUS_SYSTEM_DEVELOPMENT	bp	1.62697	0.000410118	1.72334	0.00036923	1.51624	0.00097078
GO_REGULATION_OF_NEURAL_PRECURSOR_CELL_PROLIFERATION	bp	1.61352	0.0333052	1.28558	0.284603	1.24297	0.359948
GO_REGULATION_OF_NEURON_DIFFERENTIATION	bp	1.62072	0.000416262	1.72909	0.00036923	1.41643	0.0116457
GO_REGULATION_OF_NEURON_MIGRATION	bp	1.88797	0.00638256	1.68747	0.0526131	1.61519	0.101804
GO_REGULATION_OF_NEURON_PROJECTION_DEVELOPMENT	bp	1.66194	0.000499916	1.66953	0.00036923	1.41876	0.0214357
GO_REGULATION_OF_NEUTROPHIL_CHEMOTAXIS	bp	1.72343	0.025011	1.83314	0.0137103	1.29925	0.347753
GO_REGULATION_OF_NEUTROPHIL_MIGRATION	bp	1.82389	0.00951058	2.03044	0.00171152	1.37843	0.253276
GO_REGULATION_OF_NITRIC_OXIDE_SYNTHASE_BIOSYNTHETIC_PROCESS	bp	1.7973	0.014667	1.25532	0.376541	1.44365	0.22599
GO_REGULATION_OF_NLRP3_INFLAMMASOME_COMPLEX_ASSEMBLY	bp	1.52627	0.120838	1.70431	0.0432813	1.07558	0.612266
GO_REGULATION_OF_NOTCH_SIGNALING_PATHWAY	bp	1.691	0.0176188	1.15809	0.448554	1.20069	0.412377
GO_REGULATION_OF_NUCLEAR_DIVISION	bp	1.04593	0.534035	1.19219	0.329801	2.173	0.000489119
GO_REGULATION_OF_NUCLEOCYTOPLASMIC_TRANSPORT	bp	1.4679	0.0230362	1.50828	0.0183818	1.28832	0.167768
GO_REGULATION_OF_NUCLEOTIDE_METABOLIC_PROCESS	bp	1.51371	0.0223426	1.5123	0.0266954	1.33259	0.151341
GO_REGULATION_OF_ODONTOGENESIS	bp	1.69803	0.0353391	1.47009	0.184713	0.701489	0.932437
GO_REGULATION_OF_ORGAN_GROWTH	bp	1.54718	0.0489267	1.76701	0.0112103	1.06654	0.586154
GO_REGULATION_OF_ORGAN_MORPHOGENESIS	bp	-1.6081	0.00172187	-1.31267	0.082288	-0.832223	0.964821
GO_REGULATION_OF_ORGANELLE_ORGANIZATION	bp	1.44485	0.000394519	1.53038	0.00036923	1.80431	0.000489119
GO_REGULATION_OF_OSSIFICATION	bp	1.84869	0.000455588	1.59229	0.0121691	0.916134	0.81697
GO_REGULATION_OF_OSTEOBLAST_DIFFERENTIATION	bp	1.70337	0.00644625	1.38197	0.130367	-0.794522	0.953972
GO_REGULATION_OF_OSTEOCLAST_DIFFERENTIATION	bp	1.76701	0.00951092	1.5961	0.0601513	1.49881	0.131036
GO_REGULATION_OF_OXIDOREDUCTASE_ACTIVITY	bp	1.80162	0.00359143	1.39448	0.13977	-0.865573	0.873857
GO_REGULATION_OF_PEPTIDASE_ACTIVITY	bp	1.34716	0.0512692	1.0995	0.448554	1.38449	0.046793
GO_REGULATION_OF_PEPTIDE_SECRETION	bp	1.32228	0.123642	1.44154	0.0547406	1.51588	0.0305264
GO_REGULATION_OF_PEPTIDE_TRANSPORT	bp	1.41962	0.0414044	1.46661	0.0315654	1.43826	0.0457897
GO_REGULATION_OF_PEPTIDYL_SERINE_PHOSPHORYLATION	bp	1.74444	0.00528242	1.7746	0.00515074	1.54697	0.0513722
GO_REGULATION_OF_PEPTIDYL_TYROSINE_PHOSPHORYLATION	bp	2.01967	0.000304946	1.81028	0.000568239	1.68291	0.00314628
GO_REGULATION_OF_PH	bp	1.63285	0.0205884	1.58914	0.0430411	1.76302	0.0103115
GO_REGULATION_OF_PHAGOCYTOSIS	bp	2.27982	0.000308577	1.78153	0.00887593	1.99016	0.000722396
GO_REGULATION_OF_PHOSPHATASE_ACTIVITY	bp	1.38734	0.097178	1.64897	0.0121322	1.25218	0.280987
GO_REGULATION_OF_PHOSPHATIDYLINOSITOL_3_KINASE_ACTIVITY	bp	2.19103	0.000308577	1.90853	0.00452533	1.66961	0.0513081
GO_REGULATION_OF_PHOSPHATIDYLINOSITOL_3_KINASE_SIGNALING	bp	1.94479	0.000304946	1.54194	0.0301488	1.41546	0.101346
GO_REGULATION_OF_PHOSPHOLIPASE_ACTIVITY	bp	1.86042	0.00253234	1.60436	0.0413002	1.19435	0.406441
GO_REGULATION_OF_PHOSPHOLIPASE_C_ACTIVITY	bp	1.69714	0.0243259	1.51526	0.106094	0.86382	0.835055
GO_REGULATION_OF_PHOSPHOLIPID_METABOLIC_PROCESS	bp	2.1164	0.000480317	2.00312	0.000607299	1.66974	0.0332945
GO_REGULATION_OF_PHOSPHORUS_METABOLIC_PROCESS	bp	1.65489	0.000304946	1.60838	0.00036923	1.66171	0.000489119
GO_REGULATION_OF_PLASMA_MEMBRANE_ORGANIZATION	bp	1.59618	0.0290641	1.52406	0.0693568	1.27371	0.29911
GO_REGULATION_OF_PLATELET_ACTIVATION	bp	1.90119	0.00448445	1.76995	0.020811	1.34868	0.28098
GO_REGULATION_OF_PLATELET_AGGREGATION	bp	1.74574	0.0239308	1.45743	0.189147	1.20718	0.46137
GO_REGULATION_OF_PODOSOME_ASSEMBLY	bp	1.94659	0.00215237	1.98025	0.00258317	1.80793	0.0273461
GO_REGULATION_OF_PRODUCTION_OF_MOLECULAR_MEDIATOR_OF_IMMUNE_RESPONSE	bp	1.74041	0.00651416	1.45506	0.0947674	1.54618	0.0594832
GO_REGULATION_OF_PROTEASOMAL_PROTEIN_CATABOLIC_PROCESS	bp	-1.36101	0.0484831	-0.959477	0.755728	1.11267	0.466658
GO_REGULATION_OF_PROTEIN_ACTIVATION_CASCADE	bp	-1.05696	0.529245	-2.31428	0.00056746	-2.13596	0.000903775
GO_REGULATION_OF_PROTEIN_BINDING	bp	1.83348	0.000304946	1.80046	0.000568239	1.85458	0.000489119
GO_REGULATION_OF_PROTEIN_CATABOLIC_PROCESS	bp	-1.69427	0.000817639	-1.2789	0.0524579	0.99779	0.686678
GO_REGULATION_OF_PROTEIN_COMPLEX_ASSEMBLY	bp	1.47277	0.00780034	1.44971	0.0154264	1.74031	0.000489119
GO_REGULATION_OF_PROTEIN_COMPLEX_DISASSEMBLY	bp	1.42147	0.0404349	1.45643	0.0367812	2.15304	0.000489119
GO_REGULATION_OF_PROTEIN_EXIT_FROM_ENDOPLASMIC_RETICULUM	bp	-1.33391	0.244729	-1.47381	0.180587	-1.87736	0.0203227
GO_REGULATION_OF_PROTEIN_IMPORT	bp	1.51767	0.0178797	1.58672	0.0107889	1.22064	0.285688
GO_REGULATION_OF_PROTEIN_INSERTION_INTO_MITOCHONDRIAL_MEMBRANE_INVOLVED_IN_APOPTOTIC_SIGNALING_PATHWAY	bp	1.35431	0.220041	0.72324	0.937115	1.7717	0.029764
GO_REGULATION_OF_PROTEIN_KINASE_B_SIGNALING	bp	1.58505	0.018469	1.55379	0.0325363	1.20956	0.348045
GO_REGULATION_OF_PROTEIN_LOCALIZATION	bp	1.46166	0.000304946	1.53811	0.00036923	1.56997	0.000489119
GO_REGULATION_OF_PROTEIN_LOCALIZATION_TO_CELL_SURFACE	bp	1.63666	0.0459297	1.32564	0.285774	0.970238	0.708827
GO_REGULATION_OF_PROTEIN_LOCALIZATION_TO_CHROMOSOME_TELOMERIC_REGION	bp	-1.83152	0.0214836	-1.26471	0.386711	-1.16548	0.513308
GO_REGULATION_OF_PROTEIN_LOCALIZATION_TO_NUCLEUS	bp	1.43889	0.0329604	1.48214	0.0255422	1.24889	0.222564
GO_REGULATION_OF_PROTEIN_MATURATION	bp	0.811531	0.876474	-1.86651	0.00353151	-1.59991	0.0394282
GO_REGULATION_OF_PROTEIN_MODIFICATION_BY_SMALL_PROTEIN_CONJUGATION_OR_REMOVAL	bp	-2.05177	0.000664537	-1.79133	0.000829604	0.935938	0.806707
GO_REGULATION_OF_PROTEIN_MODIFICATION_PROCESS	bp	1.32734	0.000526055	1.36659	0.000608208	1.49728	0.000489119
GO_REGULATION_OF_PROTEIN_POLYMERIZATION	bp	1.806	0.000455485	1.64784	0.0045247	1.9677	0.000489119
GO_REGULATION_OF_PROTEIN_SECRETION	bp	1.79412	0.000304946	1.79045	0.00036923	1.8234	0.000489119
GO_REGULATION_OF_PROTEIN_SERINE_THREONINE_KINASE_ACTIVITY	bp	1.72178	0.000304946	1.68891	0.00036923	1.67074	0.000489119
GO_REGULATION_OF_PROTEIN_TARGETING	bp	1.36269	0.050714	1.53281	0.00697548	1.14407	0.3764
GO_REGULATION_OF_PROTEIN_TYROSINE_KINASE_ACTIVITY	bp	1.73309	0.0110724	1.69649	0.0224077	1.65543	0.0409107
GO_REGULATION_OF_PROTEIN_UBIQUITINATION_INVOLVED_IN_UBIQUITIN_DEPENDENT_PROTEIN_CATABOLIC_PROCESS	bp	-2.62501	0.000499916	-2.32917	0.000634308	0.884768	0.8483
GO_REGULATION_OF_PROTEOLYSIS	bp	-1.27673	0.0116904	-1.39982	0.00237054	1.17826	0.212016
GO_REGULATION_OF_RAS_PROTEIN_SIGNAL_TRANSDUCTION	bp	1.64819	0.00366797	1.88173	0.00036923	1.6316	0.00647848
GO_REGULATION_OF_REACTIVE_OXYGEN_SPECIES_BIOSYNTHETIC_PROCESS	bp	1.5759	0.0390004	1.21382	0.361192	0.794791	0.919795
GO_REGULATION_OF_REACTIVE_OXYGEN_SPECIES_METABOLIC_PROCESS	bp	1.68597	0.00338648	1.33543	0.140028	1.20873	0.322714
GO_REGULATION_OF_RECEPTOR_ACTIVITY	bp	1.42576	0.0814318	1.79073	0.00323501	1.44274	0.101804
GO_REGULATION_OF_RECEPTOR_INTERNALIZATION	bp	1.48797	0.113592	1.83625	0.0104445	1.49407	0.152557
GO_REGULATION_OF_RECEPTOR_MEDIATED_ENDOCYTOSIS	bp	1.69663	0.0113569	1.77766	0.00810296	1.64368	0.0296551
GO_REGULATION_OF_REGULATED_SECRETORY_PATHWAY	bp	1.78262	0.00242267	1.66826	0.0121824	1.30639	0.228788
GO_REGULATION_OF_RESPONSE_TO_BIOTIC_STIMULUS	bp	1.39073	0.0597234	1.37893	0.0805783	1.61761	0.00767017
GO_REGULATION_OF_RESPONSE_TO_EXTERNAL_STIMULUS	bp	1.73095	0.000304946	1.58727	0.00036923	1.4773	0.00078372
GO_REGULATION_OF_RESPONSE_TO_STRESS	bp	1.37206	0.000483673	1.25647	0.0209468	1.40798	0.000489119
GO_REGULATION_OF_RESPONSE_TO_WOUNDING	bp	1.92722	0.000304946	1.61336	0.000652157	1.32434	0.0735678
GO_REGULATION_OF_RHO_PROTEIN_SIGNAL_TRANSDUCTION	bp	1.59417	0.0169147	1.76733	0.00369006	1.58207	0.0288444
GO_REGULATION_OF_RNA_POLYMERASE_II_TRANSCRIPTIONAL_PREINITIATION_COMPLEX_ASSEMBLY	bp	-2.3788	0.000429875	-2.18791	0.000785836	-1.70277	0.0770516
GO_REGULATION_OF_RNA_SPLICING	bp	-1.65209	0.0109759	-0.900999	0.831536	-1.58312	0.0329984
GO_REGULATION_OF_RNA_STABILITY	bp	-2.58498	0.000522052	-1.96422	0.000661512	-1.16176	0.367574
GO_REGULATION_OF_SECRETION	bp	1.81603	0.000304946	1.68237	0.00036923	1.62848	0.000489119
GO_REGULATION_OF_SEQUENCE_SPECIFIC_DNA_BINDING_TRANSCRIPTION_FACTOR_ACTIVITY	bp	1.58382	0.00158596	1.3612	0.0523965	1.21632	0.222805
GO_REGULATION_OF_SEQUESTERING_OF_CALCIUM_ION	bp	1.77445	0.00418924	1.86226	0.00171793	1.56709	0.0444214
GO_REGULATION_OF_SISTER_CHROMATID_SEGREGATION	bp	-0.751687	0.951357	0.686631	0.984003	1.83457	0.00535447
GO_REGULATION_OF_SMALL_GTPASE_MEDIATED_SIGNAL_TRANSDUCTION	bp	2.05067	0.000304946	2.17133	0.00036923	1.79601	0.000489119
GO_REGULATION_OF_SMOOTH_MUSCLE_CELL_MIGRATION	bp	1.99956	0.000682828	1.66649	0.0305629	1.59501	0.064438
GO_REGULATION_OF_SMOOTH_MUSCLE_CELL_PROLIFERATION	bp	1.68477	0.00823458	1.35241	0.163946	0.89592	0.82863
GO_REGULATION_OF_SPINDLE_CHECKPOINT	bp	0.614117	0.95592	1.32753	0.321407	1.92544	0.00925824
GO_REGULATION_OF_STEM_CELL_DIFFERENTIATION	bp	1.59801	0.0174409	1.55947	0.0343627	-0.825631	0.932437
GO_REGULATION_OF_STEM_CELL_PROLIFERATION	bp	1.603	0.0255386	1.48684	0.0816336	1.19491	0.396891
GO_REGULATION_OF_STRESS_ACTIVATED_PROTEIN_KINASE_SIGNALING_CASCADE	bp	1.75666	0.000513519	1.6497	0.00302525	1.66426	0.00411732
GO_REGULATION_OF_SYMBIOSIS_ENCOMPASSING_MUTUALISM_THROUGH_PARASITISM	bp	0.985712	0.64845	0.867119	0.884134	1.60961	0.0106708
GO_REGULATION_OF_SYNAPSE_ORGANIZATION	bp	1.62142	0.0175523	1.48607	0.0722371	1.29257	0.256597
GO_REGULATION_OF_SYNAPSE_STRUCTURE_OR_ACTIVITY	bp	1.64235	0.00351749	1.46934	0.0358183	1.31595	0.151915
GO_REGULATION_OF_SYSTEM_PROCESS	bp	1.56972	0.00104199	1.23083	0.170417	1.28561	0.103919
GO_REGULATION_OF_SYSTEMIC_ARTERIAL_BLOOD_PRESSURE	bp	1.48346	0.0854079	1.16903	0.43077	1.71628	0.0232545
GO_REGULATION_OF_T_CELL_APOPTOTIC_PROCESS	bp	1.49176	0.118423	2.02301	0.00172017	1.54765	0.128702
GO_REGULATION_OF_T_CELL_CHEMOTAXIS	bp	1.93165	0.00181313	1.57726	0.107403	1.1156	0.575053
GO_REGULATION_OF_T_CELL_DIFFERENTIATION	bp	1.54538	0.0361665	1.7394	0.00887593	1.43547	0.122643
GO_REGULATION_OF_T_CELL_MIGRATION	bp	2.13223	0.00049129	1.62436	0.0747575	1.0883	0.582902
GO_REGULATION_OF_T_CELL_PROLIFERATION	bp	1.85377	0.0012926	1.73864	0.00599993	1.51979	0.0573502
GO_REGULATION_OF_T_CELL_RECEPTOR_SIGNALING_PATHWAY	bp	1.8132	0.0117199	1.70265	0.0383176	1.45734	0.190669
GO_REGULATION_OF_T_HELPER_1_TYPE_IMMUNE_RESPONSE	bp	1.55546	0.0967992	1.87937	0.0100436	1.58133	0.127594
GO_REGULATION_OF_TELOMERASE_RNA_LOCALIZATION_TO_CAJAL_BODY	bp	-1.92852	0.0107107	-1.19333	0.453764	-0.810626	0.857
GO_REGULATION_OF_TISSUE_REMODELING	bp	2.14771	0.000308577	1.79495	0.012865	1.91872	0.00400857
GO_REGULATION_OF_TOLL_LIKE_RECEPTOR_SIGNALING_PATHWAY	bp	1.67598	0.0217663	1.45797	0.130089	1.86118	0.00798938
GO_REGULATION_OF_TRANSCRIPTION_ELONGATION_FROM_RNA_POLYMERASE_II_PROMOTER	bp	-1.86706	0.0162673	-1.51563	0.156108	-1.16713	0.4935
GO_REGULATION_OF_TRANSCRIPTION_INITIATION_FROM_RNA_POLYMERASE_II_PROMOTER	bp	-1.92904	0.00999269	-1.6267	0.0921428	-1.35981	0.2971
GO_REGULATION_OF_TRANSFERASE_ACTIVITY	bp	1.24372	0.0491524	1.20548	0.109939	1.58629	0.000489119
GO_REGULATION_OF_TRANSLATIONAL_ELONGATION	bp	-2.07757	0.00338648	-1.56413	0.114715	-0.806205	0.879304
GO_REGULATION_OF_TRANSLATIONAL_FIDELITY	bp	-1.98877	0.00683569	-1.3895	0.264929	0.750114	0.90795
GO_REGULATION_OF_TRANSLATIONAL_INITIATION	bp	-1.72139	0.00685008	-1.55552	0.0418387	-1.24233	0.299435
GO_REGULATION_OF_TRANSLATIONAL_INITIATION_IN_RESPONSE_TO_STRESS	bp	-1.85573	0.0188147	-1.32704	0.321407	-0.664611	0.953972
GO_REGULATION_OF_TRANSMEMBRANE_RECEPTOR_PROTEIN_SERINE_THREONINE_KINASE_SIGNALING_PATHWAY	bp	1.68414	0.00188496	1.5774	0.0100354	0.97906	0.716866
GO_REGULATION_OF_TRANSMEMBRANE_TRANSPORT	bp	1.6885	0.000499916	1.54497	0.00437383	1.32853	0.0882601
GO_REGULATION_OF_TRANSPORT	bp	1.56424	0.000304946	1.4877	0.00036923	1.53853	0.000489119
GO_REGULATION_OF_TRANSPORTER_ACTIVITY	bp	1.54625	0.0147694	1.49605	0.0302679	1.05607	0.577958
GO_REGULATION_OF_TUMOR_NECROSIS_FACTOR_BIOSYNTHETIC_PROCESS	bp	1.66613	0.0468992	1.4249	0.222685	1.43234	0.247665
GO_REGULATION_OF_TUMOR_NECROSIS_FACTOR_SUPERFAMILY_CYTOKINE_PRODUCTION	bp	2.29629	0.000304946	2.11487	0.00036923	1.78459	0.00314204
GO_REGULATION_OF_TYROSINE_PHOSPHORYLATION_OF_STAT_PROTEIN	bp	1.6297	0.0332659	1.02508	0.632913	0.768108	0.930045
GO_REGULATION_OF_URINE_VOLUME	bp	1.62443	0.0634805	1.71656	0.0440442	1.51835	0.176279
GO_REGULATION_OF_VASCULAR_ENDOTHELIAL_GROWTH_FACTOR_PRODUCTION	bp	1.72337	0.0242267	1.83955	0.0121938	0.91075	0.773975
GO_REGULATION_OF_VASCULAR_ENDOTHELIAL_GROWTH_FACTOR_RECEPTOR_SIGNALING_PATHWAY	bp	1.86685	0.00884967	1.4986	0.137854	1.25593	0.389451
GO_REGULATION_OF_VASCULAR_PERMEABILITY	bp	2.10315	0.00049129	1.84544	0.0116774	1.61137	0.0910024
GO_REGULATION_OF_VASCULATURE_DEVELOPMENT	bp	2.2536	0.000304946	1.88907	0.00036923	1.57067	0.00932978
GO_REGULATION_OF_VASCULOGENESIS	bp	1.67642	0.0420529	1.27382	0.373258	1.20575	0.472188
GO_REGULATION_OF_VESICLE_MEDIATED_TRANSPORT	bp	1.79919	0.000304946	1.62274	0.000644549	1.56704	0.00119083
GO_REGULATION_OF_WNT_SIGNALING_PATHWAY	bp	-1.3912	0.0153755	-1.24551	0.116025	0.903768	0.864031
GO_REGULATION_OF_WOUND_HEALING	bp	1.67246	0.00507904	1.40885	0.0904745	1.34782	0.158778
GO_REGULATORY_REGION_NUCLEIC_ACID_BINDING	mf	1.10073	0.356565	1.30588	0.0423962	-0.912217	0.935133
GO_RELEASE_OF_CYTOCHROME_C_FROM_MITOCHONDRIA	bp	1.09156	0.515624	0.521491	0.997777	1.74683	0.0474651
GO_RENAL_SYSTEM_PROCESS	bp	1.66279	0.0133623	1.6661	0.0191045	1.65945	0.0229368
GO_RENAL_SYSTEM_PROCESS_INVOLVED_IN_REGULATION_OF_BLOOD_VOLUME	bp	1.48487	0.148676	1.38939	0.265577	1.87751	0.0128462
GO_RENAL_SYSTEM_PROCESS_INVOLVED_IN_REGULATION_OF_SYSTEMIC_ARTERIAL_BLOOD_PRESSURE	bp	1.31246	0.285552	0.918597	0.752878	1.84532	0.0203726
GO_RENAL_SYSTEM_VASCULATURE_DEVELOPMENT	bp	1.81145	0.0126569	1.75022	0.030964	1.73025	0.0501569
GO_REPRODUCTION	bp	1.23657	0.0550381	1.15764	0.20603	1.41592	0.00157963
GO_RESPIRATORY_BURST	bp	2.06648	0.000327388	2.03784	0.0014171	1.70372	0.0641625
GO_RESPONSE_TO_ABIOTIC_STIMULUS	bp	1.51298	0.000304946	1.37724	0.00292581	1.48279	0.000489119
GO_RESPONSE_TO_ACETYLCHOLINE	bp	1.59756	0.0766649	1.80315	0.0218238	1.49471	0.194595
GO_RESPONSE_TO_ACID_CHEMICAL	bp	1.65959	0.000583009	1.61785	0.00149618	1.154	0.356829
GO_RESPONSE_TO_ACIDIC_PH	bp	1.97286	0.00225595	1.80618	0.0203669	1.51272	0.179098
GO_RESPONSE_TO_ALCOHOL	bp	1.49928	0.00662883	1.32901	0.0776081	1.12179	0.411693
GO_RESPONSE_TO_AMINO_ACID	bp	1.55836	0.0247657	1.33605	0.171017	0.905241	0.820703
GO_RESPONSE_TO_AMMONIUM_ION	bp	1.67262	0.02976	1.78459	0.0165099	1.5143	0.132683
GO_RESPONSE_TO_ANGIOTENSIN	bp	1.71149	0.0308443	1.27755	0.373248	1.57609	0.13507
GO_RESPONSE_TO_ARSENIC_CONTAINING_SUBSTANCE	bp	-1.66628	0.0482203	-0.995573	0.661334	-1.52382	0.134891
GO_RESPONSE_TO_BACTERIUM	bp	2.13061	0.000304946	1.97693	0.00036923	1.68383	0.000489119
GO_RESPONSE_TO_BIOTIC_STIMULUS	bp	1.86192	0.000304946	1.73631	0.00036923	1.72272	0.000489119
GO_RESPONSE_TO_CALCIUM_ION	bp	1.56636	0.0233721	1.3664	0.13977	1.0977	0.525676
GO_RESPONSE_TO_COPPER_ION	bp	1.87163	0.00839893	1.45203	0.173558	1.02068	0.65559
GO_RESPONSE_TO_CORTICOSTEROID	bp	1.53792	0.0193885	0.998157	0.673879	-0.988079	0.69899
GO_RESPONSE_TO_CYTOKINE	bp	1.47612	0.00108121	1.48279	0.000888413	1.56005	0.000796556
GO_RESPONSE_TO_ELECTRICAL_STIMULUS	bp	1.64216	0.0415124	1.61397	0.0659362	1.17886	0.464583
GO_RESPONSE_TO_ENDOGENOUS_STIMULUS	bp	1.45413	0.000304946	1.40397	0.000717233	1.25375	0.0328924
GO_RESPONSE_TO_ENDOPLASMIC_RETICULUM_STRESS	bp	-1.96828	0.000613279	-1.30555	0.0756734	-1.09679	0.439992
GO_RESPONSE_TO_EXTERNAL_STIMULUS	bp	1.8731	0.000304946	1.7709	0.00036923	1.75949	0.000489119
GO_RESPONSE_TO_FATTY_ACID	bp	1.37521	0.136902	1.70567	0.014454	1.04724	0.609284
GO_RESPONSE_TO_FLUID_SHEAR_STRESS	bp	1.88779	0.00461411	1.77436	0.0203708	1.61199	0.0795659
GO_RESPONSE_TO_FUNGUS	bp	2.2705	0.000310252	1.72099	0.0341096	1.28505	0.353916
GO_RESPONSE_TO_GROWTH_FACTOR	bp	1.59798	0.000657131	1.44429	0.010389	1.30936	0.0763032
GO_RESPONSE_TO_HORMONE	bp	1.3489	0.00790979	1.27301	0.0448344	1.14003	0.278195
GO_RESPONSE_TO_HYDROGEN_PEROXIDE	bp	1.63719	0.0112308	1.87246	0.00106161	1.48353	0.0754516
GO_RESPONSE_TO_HYDROPEROXIDE	bp	1.69627	0.0361539	1.52575	0.138991	1.19399	0.482673
GO_RESPONSE_TO_INORGANIC_SUBSTANCE	bp	1.49626	0.00281541	1.42243	0.0154282	1.23374	0.164522
GO_RESPONSE_TO_INTERFERON_GAMMA	bp	1.83617	0.00161693	1.49413	0.059677	1.53883	0.0499329
GO_RESPONSE_TO_INTERLEUKIN_1	bp	1.79998	0.00223068	1.8125	0.00227722	1.68116	0.0123198
GO_RESPONSE_TO_KETONE	bp	1.58057	0.00938416	1.67437	0.00318476	1.30228	0.17977
GO_RESPONSE_TO_LIPID	bp	1.70665	0.000304946	1.68797	0.00036923	1.48769	0.000784246
GO_RESPONSE_TO_LIPOPROTEIN_PARTICLE	bp	1.3719	0.215806	1.91959	0.00622377	1.92108	0.00952199
GO_RESPONSE_TO_MECHANICAL_STIMULUS	bp	1.80434	0.000304946	1.66182	0.00225378	1.81903	0.000489119
GO_RESPONSE_TO_METAL_ION	bp	1.37572	0.0398369	1.12565	0.398572	1.01786	0.641389
GO_RESPONSE_TO_MISFOLDED_PROTEIN	bp	-1.7715	0.033867	-1.54569	0.152954	-0.81239	0.856559
GO_RESPONSE_TO_MOLECULE_OF_BACTERIAL_ORIGIN	bp	2.16259	0.000304946	2.06941	0.00036923	1.80664	0.000489119
GO_RESPONSE_TO_MONOAMINE	bp	1.58576	0.0597234	1.80614	0.0154264	1.29162	0.336286
GO_RESPONSE_TO_MURAMYL_DIPEPTIDE	bp	1.74479	0.025197	1.98862	0.00229716	1.45743	0.224414
GO_RESPONSE_TO_NITROGEN_COMPOUND	bp	1.43713	0.000992245	1.35824	0.0104445	1.26783	0.0637237
GO_RESPONSE_TO_ORGANIC_CYCLIC_COMPOUND	bp	1.47038	0.00049129	1.42689	0.00158116	1.25727	0.0655695
GO_RESPONSE_TO_OXIDATIVE_STRESS	bp	1.46251	0.0099256	1.44309	0.0182182	1.52263	0.00526964
GO_RESPONSE_TO_OXYGEN_CONTAINING_COMPOUND	bp	1.68387	0.000304946	1.68289	0.00036923	1.48727	0.000489119
GO_RESPONSE_TO_OXYGEN_LEVELS	bp	1.69492	0.000499916	1.43947	0.024732	1.35869	0.0714665
GO_RESPONSE_TO_PH	bp	1.79897	0.0115273	1.60979	0.0704303	1.41976	0.217484
GO_RESPONSE_TO_PLATELET_DERIVED_GROWTH_FACTOR	bp	1.92979	0.00418924	1.86933	0.0115259	1.56061	0.136279
GO_RESPONSE_TO_PROGESTERONE	bp	2.00943	0.00120104	1.94699	0.00255268	1.70282	0.0390626
GO_RESPONSE_TO_PROSTAGLANDIN	bp	1.30339	0.263427	1.70595	0.0376496	1.3565	0.280839
GO_RESPONSE_TO_PROSTAGLANDIN_E	bp	1.01068	0.606934	1.79797	0.0207482	1.48151	0.184773
GO_RESPONSE_TO_PROTOZOAN	bp	1.69183	0.0376888	1.7764	0.0265306	1.81256	0.0278517
GO_RESPONSE_TO_REACTIVE_OXYGEN_SPECIES	bp	1.69254	0.00225595	1.78968	0.000568239	1.63937	0.0057682
GO_RESPONSE_TO_RETINOIC_ACID	bp	1.62467	0.0166879	1.4728	0.0788858	0.902902	0.817838
GO_RESPONSE_TO_STEROID_HORMONE	bp	1.35479	0.0281244	1.17065	0.268947	1.05795	0.544162
GO_RESPONSE_TO_TOPOLOGICALLY_INCORRECT_PROTEIN	bp	-2.03922	0.000546239	-1.26045	0.168514	-0.990823	0.694187
GO_RESPONSE_TO_TRANSFORMING_GROWTH_FACTOR_BETA	bp	1.84044	0.000969127	1.76361	0.00177404	1.32766	0.165868
GO_RESPONSE_TO_TUMOR_NECROSIS_FACTOR	bp	-1.56969	0.00238463	-1.17687	0.257102	1.52591	0.0184647
GO_RESPONSE_TO_VIRUS	bp	1.47011	0.0252083	1.29214	0.159262	1.52087	0.0215251
GO_RESPONSE_TO_VITAMIN_D	bp	1.86076	0.00691999	1.3741	0.234104	1.38658	0.246214
GO_RESPONSE_TO_WOUNDING	bp	2.25183	0.000304946	2.05153	0.00036923	1.92426	0.000489119
GO_RETINA_DEVELOPMENT_IN_CAMERA_TYPE_EYE	bp	1.59359	0.0182865	1.61236	0.0198213	1.01285	0.656455
GO_RETROGRADE_PROTEIN_TRANSPORT_ER_TO_CYTOSOL	bp	-2.07412	0.00207242	-1.74614	0.0548551	-1.50809	0.187325
GO_RHO_GTPASE_BINDING	mf	2.05967	0.000469334	2.17247	0.00036923	1.94371	0.000722396
GO_RHO_GUANYL_NUCLEOTIDE_EXCHANGE_FACTOR_ACTIVITY	mf	1.70493	0.0103417	1.97386	0.000930575	1.61482	0.0362701
GO_RHO_PROTEIN_SIGNAL_TRANSDUCTION	bp	1.7031	0.0181302	1.74344	0.0198569	1.22155	0.394814
GO_RIBONUCLEASE_ACTIVITY	mf	-1.97898	0.000747795	-1.42356	0.0983153	-1.21646	0.328845
GO_RIBONUCLEASE_P_ACTIVITY	mf	-2.00142	0.00438466	-1.52047	0.175108	-0.538091	0.992096
GO_RIBONUCLEOPROTEIN_COMPLEX_BINDING	mf	-1.81476	0.00203968	-1.31199	0.176887	-1.43372	0.101804
GO_RIBONUCLEOPROTEIN_COMPLEX_BIOGENESIS	bp	-2.59583	0.000835031	-2.22564	0.00100532	-1.35219	0.023949
GO_RIBONUCLEOPROTEIN_COMPLEX_LOCALIZATION	bp	-2.42298	0.000499916	-1.92139	0.00103026	-1.04583	0.586637
GO_RIBONUCLEOPROTEIN_COMPLEX_SUBUNIT_ORGANIZATION	bp	-2.22136	0.00056302	-1.87831	0.000713838	-1.47945	0.0259643
GO_RIBONUCLEOSIDE_DIPHOSPHATE_METABOLIC_PROCESS	bp	1.13386	0.425119	1.6189	0.0377793	1.42867	0.153489
GO_RIBONUCLEOTIDE_BINDING	mf	0.976129	0.740334	1.0043	0.676813	1.26932	0.00844626
GO_RIBOSOMAL_LARGE_SUBUNIT_ASSEMBLY	bp	-1.86646	0.0163747	-1.6946	0.0690529	-0.930569	0.748767
GO_RIBOSOMAL_LARGE_SUBUNIT_BIOGENESIS	bp	-2.17778	0.000897522	-1.80078	0.019463	-0.599173	0.996866
GO_RIBOSOMAL_SMALL_SUBUNIT_BINDING	mf	-1.81449	0.0259149	-1.68919	0.0774503	-1.78282	0.0490731
GO_RIBOSOMAL_SMALL_SUBUNIT_BIOGENESIS	bp	-2.19724	0.000472281	-2.08243	0.000899182	-1.12914	0.493113
GO_RIBOSOME_ASSEMBLY	bp	-1.91471	0.00600582	-1.77673	0.0198213	-1.05239	0.60053
GO_RIBOSOME_BIOGENESIS	bp	-2.61259	0.000657316	-2.3041	0.000819769	-1.23914	0.156404
GO_RNA_3_END_PROCESSING	bp	-2.17813	0.000499916	-1.96547	0.000993531	-1.85649	0.00348355
GO_RNA_BINDING	mf	-2.06479	0.00453478	-1.61451	0.00401072	-1.53129	0.00126388
GO_RNA_CATABOLIC_PROCESS	bp	-1.56379	0.00426286	-1.58634	0.00706018	-1.56064	0.00961505
GO_RNA_HELICASE_ACTIVITY	mf	-2.03368	0.000483858	-1.75988	0.0133633	-1.60487	0.0505488
GO_RNA_LOCALIZATION	bp	-2.21132	0.000551863	-1.74192	0.00267955	-1.10626	0.448198
GO_RNA_METHYLATION	bp	-2.07193	0.00252488	-1.86157	0.0126078	-1.91511	0.00602914
GO_RNA_METHYLTRANSFERASE_ACTIVITY	mf	-1.83507	0.0134948	-1.59664	0.0785264	-1.88305	0.0116638
GO_RNA_MODIFICATION	bp	-2.01568	0.000499916	-1.81422	0.00175344	-1.62914	0.0186506
GO_RNA_PHOSPHODIESTER_BOND_HYDROLYSIS	bp	-2.0942	0.000499916	-1.64154	0.0117171	-1.22827	0.291
GO_RNA_PHOSPHODIESTER_BOND_HYDROLYSIS_ENDONUCLEOLYTIC	bp	-1.76284	0.0124274	-1.32183	0.222685	0.60397	0.997957
GO_RNA_PHOSPHODIESTER_BOND_HYDROLYSIS_EXONUCLEOLYTIC	bp	-1.7781	0.0188204	-1.14884	0.453646	-1.3428	0.263098
GO_RNA_POLYMERASE_II_TRANSCRIPTION_FACTOR_ACTIVITY_SEQUENCE_SPECIFIC_DNA_BINDING	mf	1.24868	0.10951	1.47508	0.0054239	-0.840052	0.991349
GO_RNA_PROCESSING	bp	-2.46003	0.00152928	-2.14671	0.00165857	-1.81153	0.00092574
GO_RNA_SECONDARY_STRUCTURE_UNWINDING	bp	-2.06689	0.00249257	-1.92339	0.00795379	-1.7979	0.020565
GO_RNA_SPLICING	bp	-2.17949	0.000771496	-1.90299	0.000930575	-1.90887	0.000736367
GO_RNA_SPLICING_VIA_TRANSESTERIFICATION_REACTIONS	bp	-2.32828	0.000657131	-2.11833	0.000819769	-1.91238	0.000711044
GO_RNA_SURVEILLANCE	bp	-1.75899	0.0378197	-1.43414	0.235531	-1.07988	0.596245
GO_RRNA_BINDING	mf	-1.68341	0.0217663	-1.94259	0.0056292	-1.11708	0.511314
GO_RRNA_CATABOLIC_PROCESS	bp	-1.72285	0.0498728	-1.12908	0.514592	-1.1818	0.485082
GO_RRNA_METABOLIC_PROCESS	bp	-2.4933	0.000598968	-2.27292	0.000756514	-1.22026	0.209169
GO_RRNA_MODIFICATION	bp	-2.04082	0.0038617	-1.24758	0.364295	-1.06106	0.601821
GO_S_ADENOSYLMETHIONINE_DEPENDENT_METHYLTRANSFERASE_ACTIVITY	mf	-1.4317	0.0537864	-1.1025	0.46064	-1.60081	0.0222558
GO_SCAFFOLD_PROTEIN_BINDING	mf	1.71647	0.0199565	1.6511	0.0439461	1.84174	0.011059
GO_SCAVENGER_RECEPTOR_ACTIVITY	mf	1.90459	0.0037496	1.00577	0.656106	1.25257	0.372851
GO_SECOND_MESSENGER_MEDIATED_SIGNALING	bp	1.94516	0.000304946	1.94071	0.00036923	1.46618	0.0614443
GO_SECRETION	bp	1.7169	0.000304946	1.52596	0.00116499	1.54455	0.000811496
GO_SECRETION_BY_CELL	bp	1.71105	0.000416262	1.5483	0.00142093	1.6214	0.000674727
GO_SENSORY_ORGAN_DEVELOPMENT	bp	1.69871	0.000419246	1.6081	0.000791473	1.22353	0.192213
GO_SENSORY_ORGAN_MORPHOGENESIS	bp	1.48962	0.0233828	1.44988	0.0439554	1.02308	0.635222
GO_SENSORY_PERCEPTION	bp	1.41657	0.025197	1.30916	0.103352	0.972915	0.734393
GO_SENSORY_PERCEPTION_OF_PAIN	bp	1.96764	0.00128653	1.55345	0.0768864	1.29871	0.308097
GO_SERINE_FAMILY_AMINO_ACID_BIOSYNTHETIC_PROCESS	bp	-1.80158	0.029084	-2.00216	0.00694923	-1.5747	0.142168
GO_SERINE_FAMILY_AMINO_ACID_METABOLIC_PROCESS	bp	-1.94514	0.00486037	-2.31724	0.000571636	-2.09756	0.0012258
GO_SERINE_HYDROLASE_ACTIVITY	mf	1.6024	0.00734288	1.0648	0.553059	-1.0622	0.543478
GO_SERINE_TYPE_CARBOXYPEPTIDASE_ACTIVITY	mf	1.75403	0.0216942	1.73097	0.0394971	1.56706	0.140226
GO_SH3_DOMAIN_BINDING	mf	1.94891	0.000304946	2.09251	0.00036923	1.87644	0.000711044
GO_SH3_SH2_ADAPTOR_ACTIVITY	mf	1.70653	0.0155712	1.78059	0.0125571	1.69669	0.0307948
GO_SHORT_CHAIN_FATTY_ACID_METABOLIC_PROCESS	bp	-1.24404	0.347073	-0.759923	0.895971	-2.11796	0.000864392
GO_SIGNAL_PEPTIDE_PROCESSING	bp	-0.763775	0.882934	-2.14497	0.00110001	-1.73452	0.0543153
GO_SIGNAL_TRANSDUCER_ACTIVITY	mf	2.09705	0.000304946	1.89857	0.00036923	1.55306	0.000489119
GO_SIGNALING_ADAPTOR_ACTIVITY	mf	1.83599	0.00278873	1.80485	0.00630805	1.47769	0.10318
GO_SIGNALING_PATTERN_RECOGNITION_RECEPTOR_ACTIVITY	mf	2.08137	0.00102191	1.73018	0.0398256	1.5893	0.124605
GO_SIGNALING_RECEPTOR_ACTIVITY	mf	2.19425	0.000304946	1.93358	0.00036923	1.48515	0.00149855
GO_SINGLE_ORGANISM_BEHAVIOR	bp	1.42095	0.0251853	1.34843	0.07541	1.22672	0.225469
GO_SINGLE_ORGANISM_BIOSYNTHETIC_PROCESS	bp	-1.32155	0.00311594	-1.00905	0.62482	-1.33576	0.00113272
GO_SINGLE_ORGANISM_CATABOLIC_PROCESS	bp	1.20443	0.0938785	1.14237	0.24691	-1.38048	0.00160901
GO_SINGLE_ORGANISM_CELL_ADHESION	bp	2.3512	0.000304946	2.26197	0.00036923	1.91927	0.000489119
GO_SINGLE_ORGANISM_MEMBRANE_BUDDING	bp	-1.9062	0.0019303	-1.66673	0.0232619	-1.48582	0.0907425
GO_SINGLE_STRANDED_DNA_BINDING	mf	-1.59813	0.023437	-1.26604	0.246868	-0.766469	0.961852
GO_SISTER_CHROMATID_COHESION	bp	0.595327	0.999037	0.727163	0.982038	1.94595	0.000489119
GO_SISTER_CHROMATID_SEGREGATION	bp	1.14074	0.359674	1.02226	0.629739	2.22373	0.000489119
GO_SKELETAL_SYSTEM_DEVELOPMENT	bp	1.92303	0.000304946	1.71604	0.00036923	1.03082	0.608684
GO_SKELETAL_SYSTEM_MORPHOGENESIS	bp	1.67009	0.00403867	1.65781	0.00531746	0.881449	0.866047
GO_SMAD_BINDING	mf	1.53531	0.0489267	1.58994	0.0430411	0.772346	0.940502
GO_SMALL_GTPASE_MEDIATED_SIGNAL_TRANSDUCTION	bp	1.87694	0.000304946	1.8514	0.00036923	1.48629	0.00922127
GO_SMALL_MOLECULE_BIOSYNTHETIC_PROCESS	bp	-1.34357	0.0110323	1.17921	0.257439	-1.51157	0.00123451
GO_SMALL_MOLECULE_CATABOLIC_PROCESS	bp	0.96934	0.694655	0.900518	0.861082	-2.20335	0.000722396
GO_SMALL_MOLECULE_METABOLIC_PROCESS	bp	-1.17315	0.0182865	0.929867	0.896189	-1.55605	0.0013374
GO_SMOOTH_MUSCLE_CELL_DIFFERENTIATION	bp	1.79456	0.0140138	1.62248	0.0694724	1.43118	0.21387
GO_SNORNA_BINDING	mf	-2.16525	0.00144118	-1.515	0.133662	-1.0049	0.670429
GO_SNRNA_METABOLIC_PROCESS	bp	-1.65932	0.013785	-1.53034	0.0548551	-1.14008	0.445809
GO_SOMATIC_DIVERSIFICATION_OF_IMMUNOGLOBULINS	bp	-1.75483	0.0285916	-1.39457	0.228075	-0.918007	0.767218
GO_SPECIFICATION_OF_SYMMETRY	bp	1.55151	0.0323424	0.953188	0.733993	0.847223	0.882502
GO_SPECTRIN_BINDING	mf	1.48032	0.141996	1.42239	0.215582	1.77298	0.0384559
GO_SPHINGOLIPID_METABOLIC_PROCESS	bp	1.53867	0.0253791	1.24829	0.269543	1.84986	0.0013374
GO_SPINDLE_ASSEMBLY	bp	1.16615	0.376333	1.3496	0.195386	1.89665	0.00177766
GO_SPINDLE_CHECKPOINT	bp	0.653535	0.954066	0.740752	0.925023	2.17963	0.000757841
GO_SPINDLE_LOCALIZATION	bp	1.41448	0.154196	1.40819	0.191259	1.96057	0.00424438
GO_SPLEEN_DEVELOPMENT	bp	1.76217	0.0149371	1.3934	0.207612	1.23653	0.394464
GO_SPLICEOSOMAL_COMPLEX_ASSEMBLY	bp	-1.97402	0.00159996	-1.46351	0.109564	-1.15769	0.446741
GO_SPLICEOSOMAL_SNRNP_ASSEMBLY	bp	-1.86302	0.0117351	-1.74081	0.0297167	-1.5635	0.0994009
GO_SPROUTING_ANGIOGENESIS	bp	1.79635	0.00787602	1.64109	0.045731	1.28012	0.33182
GO_STEM_CELL_DIFFERENTIATION	bp	2.2373	0.000304946	2.14527	0.00036923	1.69691	0.00435636
GO_STEROID_BIOSYNTHETIC_PROCESS	bp	-2.11745	0.000499916	-1.03749	0.590673	-1.83149	0.00316892
GO_STEROID_CATABOLIC_PROCESS	bp	1.77248	0.0191573	0.91866	0.754329	1.22661	0.438963
GO_STEROID_DEHYDROGENASE_ACTIVITY	mf	-1.90037	0.0113157	-1.25207	0.36809	-1.39098	0.261169
GO_STEROID_HYDROXYLASE_ACTIVITY	mf	-1.83146	0.0230576	-2.00648	0.00694923	-2.18435	0.000627651
GO_STEROID_METABOLIC_PROCESS	bp	-1.44182	0.0188204	0.943518	0.769492	-1.57939	0.00803107
GO_STEROL_BIOSYNTHETIC_PROCESS	bp	-2.06727	0.00250614	1.61499	0.0575453	-1.33117	0.271467
GO_STEROL_CATABOLIC_PROCESS	bp	1.674	0.0417533	0.640385	0.960171	0.780135	0.874838
GO_STEROL_METABOLIC_PROCESS	bp	-1.46545	0.0389595	1.31052	0.193426	-1.41777	0.0915394
GO_STRUCTURAL_CONSTITUENT_OF_CYTOSKELETON	mf	1.37685	0.136595	1.52881	0.0608135	1.90771	0.00157963
GO_STRUCTURAL_CONSTITUENT_OF_RIBOSOME	mf	-1.50178	0.0130745	-1.91532	0.000708247	-1.83576	0.000681217
GO_SUBSTRATE_ADHESION_DEPENDENT_CELL_SPREADING	bp	2.02977	0.000700801	1.94412	0.00295276	1.56752	0.0963276
GO_SUBSTRATE_DEPENDENT_CELL_MIGRATION	bp	1.91948	0.00438466	1.97179	0.00305809	1.70552	0.0552704
GO_SULFUR_COMPOUND_CATABOLIC_PROCESS	bp	1.72386	0.0195121	1.00536	0.65615	-1.03008	0.631361
GO_SULFUR_COMPOUND_METABOLIC_PROCESS	bp	0.9176	0.80105	1.06442	0.530798	-1.43236	0.0128958
GO_SUPEROXIDE_ANION_GENERATION	bp	1.86013	0.00526861	1.68981	0.0468745	0.998624	0.690193
GO_SUPEROXIDE_GENERATING_NADPH_OXIDASE_ACTIVITY	mf	1.78071	0.00440428	1.75794	0.0106135	1.12366	0.584635
GO_SUPEROXIDE_METABOLIC_PROCESS	bp	1.76851	0.0169254	1.79252	0.0195292	1.39856	0.240181
GO_SYNAPSE_ASSEMBLY	bp	1.56998	0.0458658	1.79661	0.00916505	1.21512	0.386862
GO_SYNAPSE_ORGANIZATION	bp	1.6573	0.00709934	1.93259	0.00036923	1.3055	0.209347
GO_SYNAPTIC_SIGNALING	bp	1.32109	0.0849091	1.51741	0.0103663	1.3199	0.109918
GO_SYNTAXIN_1_BINDING	mf	1.65771	0.0498053	1.27347	0.36432	0.885455	0.795967
GO_SYSTEM_PROCESS	bp	1.58945	0.000304946	1.55316	0.00036923	1.33581	0.0101869
GO_T_CELL_ACTIVATION_INVOLVED_IN_IMMUNE_RESPONSE	bp	2.17976	0.000308577	1.7935	0.0161779	1.61041	0.078978
GO_T_CELL_DIFFERENTIATION	bp	1.92065	0.000527875	1.75462	0.00258317	1.37323	0.145148
GO_T_CELL_DIFFERENTIATION_INVOLVED_IN_IMMUNE_RESPONSE	bp	1.93812	0.00346948	1.7558	0.0266326	0.952314	0.729297
GO_T_CELL_HOMEOSTASIS	bp	1.76074	0.0157232	1.11262	0.529034	1.28926	0.340964
GO_T_CELL_MEDIATED_IMMUNITY	bp	1.77935	0.0161363	1.51059	0.135368	1.4591	0.203137
GO_T_CELL_PROLIFERATION	bp	2.04199	0.00110244	1.87701	0.00872751	1.74229	0.0368865
GO_T_CELL_RECEPTOR_SIGNALING_PATHWAY	bp	-2.22653	0.000522052	-1.54666	0.0206768	0.856502	0.895172
GO_TAXIS	bp	2.53777	0.000304946	2.4365	0.00036923	2.13529	0.000489119
GO_TBP_CLASS_PROTEIN_BINDING	mf	-1.97069	0.00776657	-1.84967	0.0245102	-1.39031	0.269637
GO_TELENCEPHALON_DEVELOPMENT	bp	1.59976	0.00611757	1.41375	0.0605517	0.978553	0.717811
GO_TERMINATION_OF_RNA_POLYMERASE_II_TRANSCRIPTION	bp	-2.09218	0.000483673	-1.77064	0.0121824	-1.82014	0.00916121
GO_TETRAPYRROLE_BINDING	mf	1.36808	0.140966	1.00556	0.656106	-1.73026	0.0129332
GO_TETRAPYRROLE_BIOSYNTHETIC_PROCESS	bp	-2.02205	0.00407073	-1.35922	0.244647	-1.85399	0.0194628
GO_TETRAPYRROLE_METABOLIC_PROCESS	bp	-1.68275	0.0176249	-1.64027	0.0346981	-1.51749	0.0894344
GO_THIOESTER_BIOSYNTHETIC_PROCESS	bp	-1.79108	0.0107706	1.55972	0.0722548	-1.33824	0.243953
GO_THIOESTER_METABOLIC_PROCESS	bp	-1.91626	0.00124525	1.23622	0.3157	-2.00653	0.000957869
GO_THREONINE_TYPE_PEPTIDASE_ACTIVITY	mf	-2.47746	0.000454769	-2.30618	0.000553059	-1.28802	0.356829
GO_TISSUE_DEVELOPMENT	bp	1.87349	0.000304946	1.67889	0.00036923	1.38126	0.00092574
GO_TISSUE_MIGRATION	bp	1.90268	0.00123752	1.4516	0.0977638	1.48291	0.0959393
GO_TISSUE_MORPHOGENESIS	bp	1.91474	0.000304946	1.53732	0.00168495	1.28344	0.0946469
GO_TISSUE_REMODELING	bp	1.79896	0.00359143	1.4898	0.0766174	1.71981	0.0123349
GO_TOLERANCE_INDUCTION	bp	1.73646	0.025343	1.44578	0.210093	1.59467	0.120845
GO_TOLL_LIKE_RECEPTOR_4_SIGNALING_PATHWAY	bp	1.31064	0.27514	1.84621	0.0140256	1.23977	0.42362
GO_TOLL_LIKE_RECEPTOR_SIGNALING_PATHWAY	bp	1.71855	0.00725593	1.94499	0.000593701	1.64405	0.0203715
GO_TRABECULA_FORMATION	bp	1.83481	0.0104504	2.01751	0.00211034	1.45709	0.21495
GO_TRABECULA_MORPHOGENESIS	bp	1.89526	0.0045559	2.06997	0.00117005	1.41021	0.215946
GO_TRANSCRIPTION_COUPLED_NUCLEOTIDE_EXCISION_REPAIR	bp	-1.71266	0.00937649	-1.65936	0.0231966	0.868307	0.854455
GO_TRANSCRIPTION_ELONGATION_FROM_RNA_POLYMERASE_II_PROMOTER	bp	-1.83701	0.0036325	-1.90873	0.00271307	-1.35911	0.18012
GO_TRANSCRIPTION_FACTOR_ACTIVITY_RNA_POLYMERASE_II_CORE_PROMOTER_PROXIMAL_REGION_SEQUENCE_SPECIFIC_BINDING	mf	1.30968	0.097178	1.59844	0.00291268	0.739684	0.998015
GO_TRANSCRIPTIONAL_ACTIVATOR_ACTIVITY_RNA_POLYMERASE_II_TRANSCRIPTION_REGULATORY_REGION_SEQUENCE_SPECIFIC_BINDING	mf	1.24271	0.176307	1.46435	0.0248789	-0.676429	1
GO_TRANSCRIPTIONAL_REPRESSOR_ACTIVITY_RNA_POLYMERASE_II_CORE_PROMOTER_PROXIMAL_REGION_SEQUENCE_SPECIFIC_BINDING	mf	1.294	0.201978	1.77257	0.00599993	0.77778	0.944332
GO_TRANSCRIPTIONAL_REPRESSOR_ACTIVITY_RNA_POLYMERASE_II_TRANSCRIPTION_REGULATORY_REGION_SEQUENCE_SPECIFIC_BINDING	mf	1.26219	0.204908	1.67468	0.00622377	-0.693114	0.998712
GO_TRANSCYTOSIS	bp	1.40702	0.203021	1.7693	0.0256621	1.18529	0.503181
GO_TRANSFERASE_ACTIVITY_TRANSFERRING_ONE_CARBON_GROUPS	mf	-1.52141	0.0112308	-1.25029	0.174097	-1.75383	0.000681217
GO_TRANSFERASE_ACTIVITY_TRANSFERRING_PHOSPHORUS_CONTAINING_GROUPS	mf	1.34894	0.00386273	1.22289	0.0768864	1.27568	0.0366054
GO_TRANSFORMING_GROWTH_FACTOR_BETA_BINDING	mf	1.63866	0.0568792	1.69784	0.0490623	1.41552	0.253511
GO_TRANSFORMING_GROWTH_FACTOR_BETA_RECEPTOR_SIGNALING_PATHWAY	bp	1.54411	0.033914	1.54453	0.0449685	1.19983	0.374204
GO_TRANSLATION_FACTOR_ACTIVITY_RNA_BINDING	mf	-1.99575	0.00100873	-1.83616	0.00455732	-1.63306	0.0287263
GO_TRANSLATION_INITIATION_FACTOR_ACTIVITY	mf	-2.18376	0.000469334	-2.08079	0.000888413	-1.36457	0.222192
GO_TRANSLATION_INITIATION_FACTOR_BINDING	mf	-1.81864	0.0185652	-1.7756	0.0343983	-1.19137	0.447756
GO_TRANSLATIONAL_ELONGATION	bp	-1.93664	0.000499916	-2.24879	0.000639846	-2.09301	0.000666991
GO_TRANSLATIONAL_INITIATION	bp	-2.00587	0.000499916	-2.27877	0.000639846	-1.44261	0.0767779
GO_TRANSLATIONAL_TERMINATION	bp	-2.15376	0.000499916	-2.38308	0.000629117	-2.1846	0.000666523
GO_TRANSMEMBRANE_RECEPTOR_PROTEIN_KINASE_ACTIVITY	mf	2.09263	0.000549827	1.54991	0.0524579	0.954831	0.739589
GO_TRANSMEMBRANE_RECEPTOR_PROTEIN_PHOSPHATASE_ACTIVITY	mf	1.88445	0.00765487	1.77327	0.0269941	1.36973	0.300249
GO_TRANSMEMBRANE_RECEPTOR_PROTEIN_SERINE_THREONINE_KINASE_SIGNALING_PATHWAY	bp	1.44462	0.040912	1.3377	0.126921	0.958231	0.748169
GO_TRANSMEMBRANE_RECEPTOR_PROTEIN_TYROSINE_KINASE_ACTIVITY	mf	2.2095	0.000308577	1.75242	0.0126325	1.09858	0.54556
GO_TRANSMEMBRANE_RECEPTOR_PROTEIN_TYROSINE_KINASE_SIGNALING_PATHWAY	bp	1.88601	0.000304946	1.70498	0.000524299	1.71063	0.000489119
GO_TRICARBOXYLIC_ACID_METABOLIC_PROCESS	bp	-1.34437	0.199768	-0.973625	0.691008	-1.97877	0.00471178
GO_TRNA_BINDING	mf	-2.31605	0.000469334	-2.03846	0.00206236	-1.77232	0.0209946
GO_TRNA_METABOLIC_PROCESS	bp	-2.46596	0.000555767	-2.28498	0.00070554	-1.77759	0.000681217
GO_TRNA_METHYLATION	bp	-1.94479	0.00975918	-2.00212	0.0076722	-1.58595	0.133446
GO_TRNA_METHYLTRANSFERASE_ACTIVITY	mf	-1.73104	0.0459297	-1.85708	0.0246523	-1.76449	0.0525618
GO_TRNA_MODIFICATION	bp	-1.78689	0.00990199	-2.00067	0.003347	-1.61819	0.0562245
GO_TRNA_PROCESSING	bp	-2.0793	0.000499916	-2.1386	0.000634308	-1.72802	0.00806201
GO_TRNA_SPECIFIC_RIBONUCLEASE_ACTIVITY	mf	-1.85555	0.0183411	-1.45918	0.205505	-0.447049	0.999726
GO_TRNA_TRANSPORT	bp	-1.94869	0.00617535	-1.43173	0.177935	1.01017	0.667237
GO_TRYPTOPHAN_METABOLIC_PROCESS	bp	-1.31702	0.296815	-1.45819	0.224916	-1.86812	0.0194241
GO_TUBE_DEVELOPMENT	bp	1.84282	0.000304946	1.51481	0.0021476	1.24426	0.130055
GO_TUBE_FORMATION	bp	1.56685	0.0193421	1.12039	0.466439	1.17724	0.387741
GO_TUBE_MORPHOGENESIS	bp	1.9539	0.000304946	1.42583	0.029523	1.29522	0.128381
GO_TUBULIN_BINDING	mf	1.41627	0.0324543	1.37363	0.0666605	1.95309	0.000489119
GO_TUMOR_NECROSIS_FACTOR_MEDIATED_SIGNALING_PATHWAY	bp	-2.28227	0.000499916	-1.7846	0.00267118	1.08605	0.540989
GO_UBIQUITIN_LIKE_PROTEIN_BINDING	mf	-2.22237	0.000500452	-1.56531	0.0216775	-1.18856	0.341282
GO_UBIQUITIN_LIKE_PROTEIN_LIGASE_ACTIVITY	mf	-1.49198	0.00990199	-1.73393	0.00120032	-1.38423	0.0614698
GO_UBIQUITIN_LIKE_PROTEIN_LIGASE_BINDING	mf	-1.52831	0.00150518	-1.32802	0.0547063	0.748688	0.996725
GO_UBIQUITIN_LIKE_PROTEIN_TRANSFERASE_ACTIVITY	mf	-1.37125	0.00644625	-1.65675	0.00101002	-1.23335	0.110962
GO_UBIQUITIN_SPECIFIC_PROTEASE_BINDING	mf	-1.91416	0.0111149	-1.78668	0.0413654	-1.26083	0.42362
GO_UDP_GALACTOSYLTRANSFERASE_ACTIVITY	mf	1.76083	0.0189214	1.6871	0.0488448	1.22933	0.425669
GO_UNFOLDED_PROTEIN_BINDING	mf	-1.97131	0.00101241	-1.52908	0.0519184	-1.17163	0.391656
GO_UROGENITAL_SYSTEM_DEVELOPMENT	bp	1.72144	0.000587654	1.58342	0.00408857	1.22701	0.232853
GO_UTERUS_DEVELOPMENT	bp	1.72759	0.0275234	1.33602	0.318202	1.22561	0.458725
GO_VASCULAR_ENDOTHELIAL_GROWTH_FACTOR_RECEPTOR_SIGNALING_PATHWAY	bp	2.06756	0.000469334	2.1015	0.00036923	1.88777	0.00175978
GO_VASCULAR_PROCESS_IN_CIRCULATORY_SYSTEM	bp	1.92037	0.00046038	1.30109	0.187742	1.3698	0.132767
GO_VASCULAR_SMOOTH_MUSCLE_CONTRACTION	bp	1.66025	0.0468999	1.32712	0.327958	-0.685672	0.936444
GO_VASCULATURE_DEVELOPMENT	bp	2.27954	0.000304946	1.93277	0.00036923	1.55506	0.000673633
GO_VASCULOGENESIS	bp	1.81572	0.00575659	1.67423	0.030818	1.33382	0.258788
GO_VENTRICULAR_CARDIAC_MUSCLE_CELL_DIFFERENTIATION	bp	1.84059	0.0109776	1.8419	0.0153557	1.5628	0.141882
GO_VENTRICULAR_TRABECULA_MYOCARDIUM_MORPHOGENESIS	bp	1.4856	0.144976	1.68355	0.0448748	1.18163	0.521396
GO_VESICLE_COATING	bp	-1.74926	0.00821417	-1.35794	0.161387	-1.50309	0.0827014
GO_VESICLE_MEDIATED_TRANSPORT	bp	1.50709	0.000304946	1.29025	0.0143474	1.55198	0.000489119
GO_VESICLE_TARGETING	bp	-1.67993	0.0123824	-1.28164	0.229229	-1.36583	0.168366
GO_VIRUS_RECEPTOR_ACTIVITY	mf	1.65023	0.0222389	1.38693	0.171339	1.31867	0.26209
GO_VOLTAGE_GATED_CALCIUM_CHANNEL_ACTIVITY	mf	1.42217	0.16813	1.95126	0.00391897	1.43153	0.215946
GO_VOLTAGE_GATED_CATION_CHANNEL_ACTIVITY	mf	1.45737	0.0880268	1.79309	0.00694923	1.53748	0.0734475
GO_VOLTAGE_GATED_ION_CHANNEL_ACTIVITY	mf	1.5467	0.0261808	1.70346	0.00795467	1.48183	0.0768419
GO_WNT_SIGNALING_PATHWAY	bp	-1.28096	0.0454731	-1.18862	0.178342	-1.08789	0.43162
GO_WOUND_HEALING	bp	2.3128	0.000304946	2.0811	0.00036923	1.84606	0.000489119
GO_WOUND_HEALING_SPREADING_OF_EPIDERMAL_CELLS	bp	1.67122	0.0312432	1.72917	0.0232577	1.60171	0.0986649
