# Supplementary material for: Influence of Liver Fibrosis on Lobular Zonation
Source: Cells. 2019 Dec 2;8(12):1556. doi: 10.3390/cells8121556 (PMC6953125; doi:10.3390/cells8121556)
Supplement: Supplementary file 1 [file cells-08-01556-s001.zip › Final Supplementary data/Supplemental tables/Supplementary Table 5.xlsx]

## Sheet: Supplementary Table 5
time [months]	gene	regulation	logFC	statistic	pval	fdr
2	Saa2	down	-9.01149	-8.474	1.1521e-09	1.9855e-07
2	A2m	down	-8.15321	-6.89376	8.62915e-08	5.12245e-06
2	Saa1	down	-7.62202	-9.13254	2.08798e-10	5.1654e-08
2	Lcn2	down	-7.45012	-10.7605	3.90457e-12	1.71109e-09
2	Orm2	down	-6.97102	-12.2805	1.28724e-13	1.23398e-10
2	Prtn3	down	-6.82827	-9.06445	2.48479e-10	5.89948e-08
2	Rnf138rt1	down	-6.32155	-9.61785	6.1494e-11	1.77961e-08
2	Mt2	down	-5.93531	-6.83578	1.01626e-07	5.75187e-06
2	Mt1	down	-5.31137	-6.36845	3.83929e-07	1.62223e-05
2	Crybb3	down	-4.86403	-8.62512	7.74662e-10	1.5233e-07
2	9530077C05Rik	down	-4.82257	-11.0153	2.16044e-12	1.00415e-09
2	Apcs	down	-4.80196	-12.0763	2.00313e-13	1.70689e-10
2	Isyna1	down	-4.50101	-15.3241	3.02431e-16	1.66905e-12
2	Orm3	down	-4.47652	-9.70197	4.99082e-11	1.49581e-08
2	Dnaic1	down	-4.35871	-6.6236	1.85395e-07	9.11406e-06
2	Slc13a5	down	-4.31899	-10.2701	1.24848e-11	4.86773e-09
2	Apol10b	down	-4.15053	-13.1062	2.26064e-14	2.66721e-11
2	Akr1b7	down	-4.04716	-5.33802	7.54329e-06	0.000153447
2	Igdcc4	down	-4.02568	-8.30153	1.81869e-09	2.63161e-07
2	Olfr16	down	-3.96234	-5.94862	1.28457e-06	4.21579e-05
2	Saa3	down	-3.65794	-6.98395	6.69495e-08	4.25579e-06
2	Serpina3n	down	-3.5979	-11.4533	7.96024e-13	4.69593e-10
2	Asprv1	down	-3.58673	-4.09796	0.000267717	0.00222544
2	Fgl1	down	-3.52111	-9.19354	1.78757e-10	4.64707e-08
2	Mmp8	down	-3.4537	-6.7706	1.22187e-07	6.64576e-06
2	Hebp2	down	-3.44199	-6.232	5.67809e-07	2.22738e-05
2	Ltf	down	-3.43855	-4.28041	0.000159649	0.00151247
2	Trat1	down	-3.38329	-3.81219	0.000595347	0.00413562
2	Adcy1	down	-3.36034	-4.71952	4.53153e-05	0.000574894
2	Ngp	down	-3.30601	-3.93749	0.0004201	0.00316624
2	Dnajc12	down	-3.28712	-11.2054	1.39665e-12	7.60095e-10
2	Orm1	down	-3.2712	-15.0502	5.01852e-16	1.66905e-12
2	Sebox	down	-3.24963	-7.7687	7.62919e-09	7.86766e-07
2	Acnat2	down	-3.18188	-7.63431	1.10125e-08	1.03626e-06
2	Cxcl14	down	-3.1739	-6.92135	7.98394e-08	4.87879e-06
2	S100a8	down	-3.13814	-6.2585	5.26194e-07	2.10459e-05
2	S100a9	down	-3.11274	-6.49042	2.70921e-07	1.23305e-05
2	Cdhr2	down	-3.07501	-3.39971	0.00183207	0.00982275
2	Hp	down	-3.07304	-11.3114	1.09712e-12	6.23246e-10
2	Hpx	down	-3.05895	-14.1112	3.00929e-15	5.76956e-12
2	Slc22a26	down	-3.03887	-5.17767	1.20181e-05	0.000213348
2	Cdkn1a	down	-3.03864	-5.22178	1.05729e-05	0.000193748
2	Itih3	down	-3.01365	-14.5211	1.36247e-15	3.48292e-12
2	CAAA01093158.1	down	-2.99453	-4.52864	7.8511e-05	0.000868206
2	Gm5340	down	-2.99453	-4.52864	7.8511e-05	0.000868206
2	Cd177	down	-2.98855	-5.05269	1.72737e-05	0.000277169
2	1700025B11Rik	down	-2.95676	-4.01686	0.00033635	0.00267164
2	Mrgprb11-ps	down	-2.90144	-4.6051	6.30188e-05	0.000739212
2	Prg4	down	-2.87672	-11.4623	7.79965e-13	4.69593e-10
2	Armcx4	down	-2.8571	-11.0343	2.06774e-12	9.91092e-10
2	Sybu	down	-2.84864	-6.99824	6.43159e-08	4.16235e-06
2	Lrg1	down	-2.82775	-8.37712	1.48822e-09	2.32921e-07
2	Fabp12	down	-2.81106	-5.37154	6.84343e-06	0.000142809
2	Ly6d	down	-2.79844	-5.68604	2.74677e-06	7.35253e-05
2	Cyp3a44	down	-2.77126	-4.53415	7.72773e-05	0.000861398
2	Scara5	down	-2.73441	-7.08833	4.99612e-08	3.43546e-06
2	Itih4	down	-2.72542	-18.4121	1.56081e-18	2.39397e-14
2	Ankrd2	down	-2.71016	-5.63219	3.21107e-06	8.23129e-05
2	Slc3a1	down	-2.70811	-11.1637	1.53625e-12	7.60095e-10
2	Steap4	down	-2.69743	-8.1036	3.08543e-09	3.84751e-07
2	Gucy2c	down	-2.67695	-4.2817	0.000159066	0.00150881
2	Retnlg	down	-2.61336	-6.73908	1.33593e-07	7.21497e-06
2	Syt12	down	-2.60956	-8.31351	1.76173e-09	2.57347e-07
2	Slc1a4	down	-2.60874	-5.89571	1.49682e-06	4.69109e-05
2	Aldh3b3	down	-2.60125	-4.12485	0.000248148	0.00209126
2	Scn5a	down	-2.59865	-3.41	0.00178231	0.00961219
2	Cyb561	down	-2.59828	-11.937	2.71606e-13	1.94398e-10
2	Arntl	down	-2.59207	-3.76662	0.000675342	0.00453322
2	Phlda2	down	-2.58267	-4.56416	7.0894e-05	0.000804865
2	Adamts4	down	-2.56973	-6.04442	9.74256e-07	3.39091e-05
2	Srms	down	-2.51854	-5.62371	3.291e-06	8.34337e-05
2	Kcnt2	down	-2.49485	-6.0866	8.62729e-07	3.07733e-05
2	Capsl	down	-2.48814	-5.30173	8.38194e-06	0.000165887
2	Creld2	down	-2.48548	-5.46248	5.25504e-06	0.000117402
2	Efna3	down	-2.46849	-6.24223	5.51368e-07	2.17961e-05
2	Rab3b	down	-2.45013	-8.39053	1.43629e-09	2.29477e-07
2	Rims2	down	-2.44338	-3.46963	0.00151864	0.00848248
2	Gm11843	down	-2.43529	-5.63906	3.14766e-06	8.12775e-05
2	Atg9b	down	-2.41032	-6.17556	6.67795e-07	2.52905e-05
2	Ttc39a	down	-2.37346	-5.94461	1.29955e-06	4.24094e-05
2	Fabp5	down	-2.33422	-5.10047	1.50374e-05	0.000250156
2	Elf3	down	-2.33361	-3.93939	0.000417871	0.00315263
2	Hist1h2br	down	-2.32045	-3.67289	0.000874045	0.00553514
2	Gas6	down	-2.31002	-12.6479	5.8805e-14	6.44251e-11
2	9030619P08Rik	down	-2.28576	-6.09682	8.37694e-07	3.01609e-05
2	Serpina3m	down	-2.281	-8.52808	9.99209e-10	1.76159e-07
2	Serpina10	down	-2.28049	-12.3791	1.0415e-13	1.06497e-10
2	Slc51b	down	-2.27959	-3.68871	0.000836923	0.00535756
2	Cyp17a1	down	-2.26352	-5.22598	1.04449e-05	0.000191832
2	Sult1e1	down	-2.26273	-3.23716	0.00281905	0.0136351
2	Slfn4	down	-2.25803	-4.78094	3.79494e-05	0.000500919
2	Il1r2	down	-2.25158	-4.79489	3.64488e-05	0.000484028
2	Atp6v0a4	down	-2.23854	-5.51636	4.49393e-06	0.000105073
2	Gsdmcl2	down	-2.23485	-5.41621	6.01068e-06	0.000129483
2	Plppr1	down	-2.23256	-5.41178	6.08861e-06	0.000130794
2	Slc37a1	down	-2.2077	-6.64396	1.74973e-07	8.79914e-06
2	Slc41a2	down	-2.20336	-8.38135	1.47165e-09	2.32702e-07
2	Gm10309	down	-2.20236	-3.61874	0.00101359	0.00619872
2	Zbp1	down	-2.18302	-9.55426	7.20482e-11	1.97335e-08
2	Slc13a3	down	-2.18298	-8.36492	1.5371e-09	2.38142e-07
2	Tff3	down	-2.16994	-3.08367	0.00420386	0.0184331
2	Abra	down	-2.16415	-2.71163	0.0107022	0.0376579
2	Tuba8	down	-2.16308	-5.76548	2.18197e-06	6.17473e-05
2	Fgg	down	-2.15644	-9.77415	4.17549e-11	1.30701e-08
2	Fga	down	-2.15349	-8.8706	4.09112e-10	9.09415e-08
2	Fam81a	down	-2.13933	-10.0109	2.33719e-11	8.03408e-09
2	Myom3	down	-2.13553	-4.12921	0.00024511	0.00207021
2	Fgb	down	-2.13324	-9.60923	6.28271e-11	1.78452e-08
2	Slc34a2	down	-2.12853	-3.67053	0.000879722	0.0055642
2	Fam25c	down	-2.12407	-9.69552	5.07122e-11	1.49581e-08
2	Klra17	down	-2.12188	-3.68924	0.000835714	0.00535405
2	Ddit4	down	-2.12055	-5.70499	2.59994e-06	7.04556e-05
2	B4galnt4	down	-2.11576	-4.9657	2.223e-05	0.000337254
2	Pkd1l1	down	-2.11358	-4.24034	0.000178915	0.0016334
2	Dynll1	down	-2.106	-10.7614	3.89638e-12	1.71109e-09
2	Gale	down	-2.09298	-5.46371	5.23618e-06	0.000117245
2	Mcf2l	down	-2.08982	-5.67014	2.87635e-06	7.60645e-05
2	Serpina3i	down	-2.08622	-5.78336	2.07182e-06	5.95085e-05
2	Lrfn3	down	-2.08019	-5.14467	1.32266e-05	0.000228662
2	3110035E14Rik	down	-2.07756	-5.27118	9.15988e-06	0.000175838
2	Gm379	down	-2.07746	-5.20204	1.11969e-05	0.000202612
2	Wif1	down	-2.07429	-3.42487	0.00171272	0.00930887
2	Btg3	down	-2.07308	-5.92369	1.38054e-06	4.42985e-05
2	B3galt1	down	-2.0716	-6.0307	1.01359e-06	3.49359e-05
2	Dnah1	down	-2.06922	-5.5187	4.46354e-06	0.000104769
2	Bmper	down	-2.04044	-5.31621	8.03661e-06	0.000160502
2	Ttc9	down	-2.03994	-2.99461	0.00528199	0.02196
2	Gm7694	down	-2.02966	-8.08052	3.28256e-09	4.06031e-07
2	Syne4	down	-2.00267	-5.98666	1.15095e-06	3.87657e-05
2	Loxl4	down	-1.97616	-4.17649	0.000214432	0.00187191
2	Chil3	down	-1.97484	-2.66953	0.0118559	0.0407493
2	Cpb2	down	-1.96659	-15.0069	5.44091e-16	1.66905e-12
2	Lrrc75a	down	-1.96655	-8.83667	4.46643e-10	9.78658e-08
2	Dpf1	down	-1.96153	-3.01358	0.00503246	0.0211358
2	Ccdc120	down	-1.95484	-4.92033	2.53535e-05	0.000367554
2	2310007B03Rik	down	-1.95058	-2.73375	0.0101391	0.0361911
2	Alpk1	down	-1.94761	-9.01856	2.79482e-10	6.39805e-08
2	Fut7	down	-1.9344	-3.80478	0.000607696	0.00419857
2	Slc22a27	down	-1.9183	-2.64347	0.0126269	0.0427154
2	Cerkl	down	-1.90687	-6.80891	1.09641e-07	6.11517e-06
2	Mogat2	down	-1.90535	-2.57087	0.0150259	0.0489124
2	Il1r1	down	-1.9038	-6.84881	9.79549e-08	5.64824e-06
2	Mthfr	down	-1.90212	-6.92522	7.89754e-08	4.86476e-06
2	Tmprss2	down	-1.89918	-6.28495	4.87729e-07	1.98957e-05
2	Lbp	down	-1.89104	-7.56217	1.34225e-08	1.22544e-06
2	Cda	down	-1.8869	-5.21007	1.09389e-05	0.000198792
2	Tmem169	down	-1.88547	-3.51979	0.00132634	0.00767099
2	Socs3	down	-1.88521	-4.66445	5.31155e-05	0.000650507
2	Atp4a	down	-1.885	-5.75361	2.25829e-06	6.3323e-05
2	Tgm2	down	-1.88456	-7.90241	5.30631e-09	5.85521e-07
2	Tmem171	down	-1.87494	-2.73621	0.0100781	0.0360237
2	Atp2b2	down	-1.85093	-4.41468	0.000108841	0.00112721
2	Litaf	down	-1.85093	-9.16751	1.90997e-10	4.88253e-08
2	Cfh	down	-1.84454	-9.99839	2.40949e-11	8.03408e-09
2	Il13ra2	down	-1.83352	-6.50059	2.6317e-07	1.21199e-05
2	Ripply1	down	-1.8322	-3.45235	0.00159089	0.00880906
2	Manf	down	-1.83042	-6.60084	1.97794e-07	9.57025e-06
2	Raph1	down	-1.80792	-10.462	7.89327e-12	3.27208e-09
2	Rtn4rl2	down	-1.7899	-3.01381	0.00502942	0.0211288
2	Gm13614	down	-1.78202	-2.58758	0.0144391	0.0474409
2	Tubb3	down	-1.76403	-3.18211	0.00325628	0.0152178
2	Tha1	down	-1.76025	-6.68604	1.55271e-07	8.13029e-06
2	Card14	down	-1.75467	-2.84949	0.00761598	0.0289877
2	Nnmt	down	-1.75219	-6.28533	4.87208e-07	1.98957e-05
2	Nos1ap	down	-1.75112	-8.29668	1.84229e-09	2.64084e-07
2	Gspt2	down	-1.75095	-4.15584	0.00022734	0.0019635
2	Cfap69	down	-1.74524	-4.68299	5.03519e-05	0.000625342
2	Slc16a6	down	-1.73404	-5.93459	1.33772e-06	4.31957e-05
2	Fam187b	down	-1.73223	-8.02948	3.76545e-09	4.4566e-07
2	Pnpla3	down	-1.73026	-2.95276	0.00587449	0.0237927
2	Fndc3b	down	-1.73001	-6.78277	1.18051e-07	6.46668e-06
2	Slc16a5	down	-1.71911	-5.1133	1.44876e-05	0.000242589
2	Gimd1	down	-1.71795	-7.38979	2.159e-08	1.76142e-06
2	Insc	down	-1.71162	-4.84486	3.15443e-05	0.000432761
2	Enho	down	-1.711	-6.26638	5.14433e-07	2.06838e-05
2	Atp11a	down	-1.68452	-8.53784	9.73913e-10	1.7574e-07
2	Dnmt3b	down	-1.68304	-6.82601	1.0447e-07	5.86946e-06
2	Ptk6	down	-1.67716	-5.28349	8.83809e-06	0.00017205
2	Fam222a	down	-1.67455	-5.22681	1.04197e-05	0.000191832
2	Lgalsl	down	-1.67163	-4.94946	2.33013e-05	0.000347661
2	Mrap	down	-1.66291	-7.71175	8.91077e-09	8.70531e-07
2	Pglyrp1	down	-1.66083	-4.13504	0.000241108	0.00204768
2	Lgi4	down	-1.65579	-4.04516	0.000310639	0.00250718
2	Macc1	down	-1.6555	-2.90432	0.00663854	0.0262495
2	Ambp	down	-1.65383	-15.1952	3.83525e-16	1.66905e-12
2	Prelid2	down	-1.65139	-4.34528	0.00013271	0.00131714
2	Pkp1	down	-1.65032	-2.74346	0.00990039	0.0354961
2	Tgm1	down	-1.64992	-4.17792	0.000213563	0.00187062
2	Hapln4	down	-1.64492	-7.07457	5.19235e-08	3.52391e-06
2	Rpap3	down	-1.64298	-11.925	2.78834e-13	1.94398e-10
2	Gm13607	down	-1.63453	-3.46304	0.0015458	0.00860911
2	Tceal8	down	-1.62291	-5.9662	1.22099e-06	4.05357e-05
2	Rims4	down	-1.61967	-3.94843	0.000407444	0.00309222
2	G6pc2	down	-1.61765	-3.12116	0.00381558	0.0171321
2	2019-09-05	down	-1.61294	-3.88085	0.000491993	0.00356963
2	Hspa5	down	-1.60872	-6.13419	7.52218e-07	2.74703e-05
2	Qsox1	down	-1.60741	-11.1661	1.52768e-12	7.60095e-10
2	Ptrh1	down	-1.60514	-5.60505	3.47402e-06	8.69243e-05
2	Xirp1	down	-1.60357	-4.08076	0.000281021	0.00231725
2	Ifitm2	down	-1.60142	-13.3927	1.25856e-14	1.75489e-11
2	Osmr	down	-1.60059	-7.94784	4.69276e-09	5.26651e-07
2	Gm29427	down	-1.60055	-6.14446	7.303e-07	2.69263e-05
2	Clic3	down	-1.5971	-5.4345	5.69986e-06	0.000124536
2	Rasd1	down	-1.57657	-3.21936	0.00295393	0.0141145
2	Hist1h3h	down	-1.57305	-7.41886	1.99222e-08	1.6659e-06
2	Peg3	down	-1.56651	-5.80041	1.97205e-06	5.73953e-05
2	Cpne8	down	-1.56014	-6.47964	2.79386e-07	1.2607e-05
2	C3	down	-1.55994	-11.9537	2.6185e-13	1.94398e-10
2	Hr	down	-1.55658	-3.45603	0.00157522	0.0087386
2	Ifi27l2b	down	-1.55342	-6.567	2.17787e-07	1.03418e-05
2	Sectm1a	down	-1.54964	-5.12554	1.39818e-05	0.000236661
2	Vill	down	-1.54411	-5.9205	1.39331e-06	4.46151e-05
2	Tubb2a	down	-1.5436	-2.92227	0.00634513	0.0253212
2	Sdf2l1	down	-1.53935	-5.27266	9.12051e-06	0.000175742
2	Adam32	down	-1.53582	-3.39945	0.00183333	0.00982519
2	Ctsc	down	-1.52974	-8.92217	3.58114e-10	8.07757e-08
2	Tifa	down	-1.52825	-8.24522	2.11275e-09	2.90454e-07
2	Hist1h4j	down	-1.52571	-6.25803	5.26901e-07	2.10459e-05
2	Cxcl1	down	-1.5198	-2.93156	0.00619814	0.0248447
2	Esr1	down	-1.51825	-8.8079	4.81212e-10	1.02512e-07
2	Gm38051	down	-1.51446	-5.69318	2.6905e-06	7.23981e-05
2	Nfil3	down	-1.51326	-4.40643	0.00011144	0.00114716
2	Smpd3	down	-1.50889	-4.80898	3.49946e-05	0.000469595
2	Chka	down	-1.50306	-3.25576	0.00268449	0.0131297
2	Klhl24	up	1.50107	8.41248	1.35526e-09	2.1881e-07
2	Pax5	up	1.50291	4.16577	0.000221041	0.00191978
2	Themis	up	1.50474	4.42222	0.000106518	0.00110924
2	RP23-193M8.3	up	1.50476	3.67005	0.000880872	0.00556688
2	Inmt	up	1.50874	3.05731	0.004499	0.0194492
2	Hsd17b6	up	1.50894	2.75362	0.00965649	0.0348415
2	Gm12103	up	1.50993	3.04204	0.00467885	0.0200278
2	Cd5	up	1.51193	2.89192	0.00684876	0.0268249
2	Hba-a2	up	1.51293	3.6315	0.000978878	0.006037
2	Cacna1i	up	1.51402	2.63566	0.0128667	0.0433069
2	Cxcr4	up	1.51538	4.29599	0.000152727	0.00146591
2	Nr4a1	up	1.51656	3.6424	0.000950165	0.00590265
2	Mup-ps17	up	1.51701	3.21127	0.00301722	0.0143498
2	Vmn1r90	up	1.51757	2.60186	0.0139545	0.0461879
2	C3ar1	up	1.52237	6.65171	1.71165e-07	8.67279e-06
2	Slc2a5	up	1.52283	3.67018	0.000880572	0.00556688
2	Lrit1	up	1.52534	4.58559	6.66562e-05	0.000770439
2	C1qtnf3	up	1.5274	3.62325	0.00100119	0.00614251
2	Cpz	up	1.53328	3.95826	0.000396395	0.00302935
2	Hbb-bt	up	1.5371	3.58044	0.00112511	0.00675416
2	Cd247	up	1.55418	4.43647	0.000102262	0.00107357
2	Ces1f	up	1.55423	5.88876	1.52718e-06	4.76095e-05
2	Gm18776	up	1.55511	5.71703	2.51083e-06	6.84033e-05
2	Bdh2	up	1.55652	5.66231	2.94243e-06	7.7279e-05
2	Slamf7	up	1.55699	5.80585	1.94124e-06	5.6822e-05
2	Hba-a1	up	1.55763	3.64762	0.000936674	0.00584012
2	Hbb-bs	up	1.56137	3.68977	0.000834488	0.00535091
2	Tctex1d4	up	1.56279	3.05947	0.00447411	0.0193688
2	Acvr1c	up	1.57097	2.88086	0.00704139	0.0273558
2	Serpinb1a	up	1.57506	3.11203	0.00390687	0.0174349
2	Ppargc1b	up	1.57616	4.39662	0.000114609	0.00117113
2	Akr1c14	up	1.58086	6.45397	3.00639e-07	1.32573e-05
2	Ncam2	up	1.5838	4.38612	0.0001181	0.00119961
2	Trbc2	up	1.58519	4.15221	0.000229685	0.00197916
2	Vnn1	up	1.59264	4.4248	0.000105734	0.0011041
2	Adora2b	up	1.59546	3.04254	0.00467293	0.0200149
2	Me1	up	1.59686	7.29027	2.84492e-08	2.21499e-06
2	Tmem151a	up	1.60119	3.06661	0.00439273	0.0191028
2	Dusp2	up	1.60827	3.89998	0.00046646	0.00343474
2	Gm4756	up	1.61878	5.63351	3.19875e-06	8.2276e-05
2	Gys2	up	1.62633	5.61131	3.41149e-06	8.59203e-05
2	Aldh1a2	up	1.62957	3.43408	0.00167093	0.00914331
2	Slit3	up	1.62984	2.97453	0.00555889	0.0228463
2	Gdf3	up	1.63023	4.74389	4.22357e-05	0.000547138
2	Bnc1	up	1.63231	3.011	0.00506565	0.0212461
2	Fcrla	up	1.64065	3.41463	0.00176035	0.00952392
2	Mup5	up	1.65026	3.26383	0.00262798	0.0129316
2	Tnfsf8	up	1.65458	2.97223	0.00559148	0.0229497
2	Trib3	up	1.65559	3.88201	0.000490408	0.00356149
2	Mmp12	up	1.66179	5.45264	5.40729e-06	0.000119678
2	Map2k6	up	1.66382	5.18722	1.16893e-05	0.000208824
2	Styx	up	1.66761	2.72252	0.0104215	0.03689
2	Akr1c19	up	1.669	5.16017	1.26445e-05	0.000221143
2	Tef	up	1.67217	3.6107	0.00103609	0.00630366
2	Timp1	up	1.67327	2.7559	0.00960269	0.0347045
2	Ms4a14	up	1.67506	2.85248	0.00755934	0.0288349
2	Mcm10	up	1.6777	4.57293	6.9128e-05	0.000791416
2	Myo5a	up	1.68318	5.06366	1.67325e-05	0.000270436
2	Clca3a2	up	1.68418	2.74961	0.00975223	0.0351126
2	Iglc2	up	1.68473	2.71508	0.0106126	0.0374429
2	Cacnb3	up	1.69477	4.67099	5.2124e-05	0.000640608
2	Irx1	up	1.70157	5.16936	1.23115e-05	0.000217802
2	Ahnak2	up	1.70744	4.21814	0.000190554	0.0017132
2	Grid1	up	1.7102	4.85646	3.05037e-05	0.000422464
2	Bhlhe41	up	1.71117	4.41572	0.000108517	0.00112462
2	Obox4-ps1	up	1.71965	3.10517	0.00397688	0.0176599
2	Acaa1b	up	1.72247	5.34623	7.36569e-06	0.000150663
2	Gm9992	up	1.72297	4.975	2.16388e-05	0.000329262
2	Gm21064	up	1.72369	3.9355	0.000422442	0.00317774
2	Gpr176	up	1.72387	4.12273	0.000249643	0.00210155
2	Cpxm1	up	1.72835	4.56123	7.14939e-05	0.000809877
2	Gpr34	up	1.73618	3.15786	0.00346873	0.0159387
2	Trac	up	1.7368	5.14793	1.3102e-05	0.000227072
2	Fabp1	up	1.74111	6.79517	1.13982e-07	6.28872e-06
2	Il7r	up	1.75116	4.81726	3.41665e-05	0.000459689
2	Folh1	up	1.7513	3.30079	0.00238359	0.0119985
2	Tnfrsf9	up	1.76348	3.57935	0.00112845	0.00676631
2	Crb2	up	1.76488	3.94735	0.000408671	0.00309847
2	Cd79b	up	1.76659	5.87301	1.59837e-06	4.94269e-05
2	Mup2	up	1.76756	3.21058	0.00302268	0.0143668
2	Gm17040	up	1.76965	3.09855	0.00404544	0.0178764
2	Slco1a1	up	1.7773	5.91165	1.42942e-06	4.53921e-05
2	Nr1d2	up	1.78784	5.36357	7.00377e-06	0.000145364
2	Slc6a16	up	1.79331	3.33946	0.00215131	0.0111212
2	Hykk	up	1.79374	7.28187	2.91215e-08	2.24455e-06
2	Wee1	up	1.79781	3.26173	0.00264262	0.012987
2	Nrep	up	1.80313	3.15682	0.00347815	0.0159724
2	Capg	up	1.81072	6.68536	1.55569e-07	8.13029e-06
2	2610305D13Rik	up	1.81403	3.68465	0.000846298	0.0054018
2	Cyp2c55	up	1.81952	5.49703	4.75331e-06	0.000109634
2	Gm10639	up	1.82116	2.8487	0.00763107	0.0290219
2	Fbxo21	up	1.82733	8.35205	1.59042e-09	2.43938e-07
2	Fam78b	up	1.82798	3.24914	0.00273168	0.0132893
2	Esrrg	up	1.83275	4.61388	6.14455e-05	0.00072608
2	Pcnx2	up	1.83578	4.4228	0.00010634	0.0011088
2	Obox4-ps2	up	1.83723	4.85098	3.09915e-05	0.000428175
2	Adgrg2	up	1.84222	3.87385	0.000501666	0.00362093
2	Ms4a7	up	1.84282	5.89529	1.49865e-06	4.69109e-05
2	Mc3r	up	1.85694	3.70553	0.000799145	0.0051806
2	Slc17a8	up	1.86113	7.75394	7.94216e-09	8.12112e-07
2	Upk1b	up	1.86328	3.27086	0.00257972	0.0127643
2	Gpr132	up	1.86631	4.37692	0.000121246	0.00122346
2	Egr2	up	1.86769	3.83574	0.000557719	0.00393482
2	Meig1	up	1.87216	2.92549	0.00629374	0.0251454
2	Adgrd1	up	1.87528	3.61134	0.00103428	0.00630266
2	Sult2a8	up	1.87603	4.60106	6.37546e-05	0.000745327
2	Nkain4	up	1.87938	2.93366	0.00616537	0.0247378
2	Ar	up	1.88486	5.77621	2.11522e-06	6.04156e-05
2	Ugt2b1	up	1.88509	7.9897	4.19138e-09	4.79757e-07
2	Gsta1	up	1.88567	3.19413	0.00315559	0.0148468
2	Cyp1b1	up	1.89226	5.4399	5.61118e-06	0.000122967
2	Angptl4	up	1.89241	4.77168	3.89787e-05	0.000512301
2	Fabp2	up	1.89794	5.94815	1.28634e-06	4.21579e-05
2	Slc2a2	up	1.90578	6.83578	1.01627e-07	5.75187e-06
2	Usp2	up	1.9093	2.59828	0.0140746	0.046495
2	Il9r	up	1.9096	3.64224	0.000950571	0.00590278
2	Ccr7	up	1.90994	5.57851	3.75222e-06	9.16427e-05
2	Tnfrsf19	up	1.9206	6.90593	8.3384e-08	5.03496e-06
2	Slc28a1	up	1.92175	2.6593	0.0121531	0.0415061
2	Zic1	up	1.92674	4.24023	0.000178969	0.0016334
2	Slco1a4	up	1.93926	3.87719	0.000497022	0.0035976
2	Ccl4	up	1.94884	4.47282	9.21479e-05	0.000985467
2	Cyp4a10	up	1.96047	3.30965	0.00232834	0.0118095
2	Sult1c2	up	1.97953	5.31887	7.97495e-06	0.000159478
2	Mup8	up	1.98185	2.89447	0.00680493	0.0267215
2	Acsl6	up	1.99243	3.41484	0.00175938	0.00952201
2	Per3	up	1.9995	3.11154	0.00391182	0.0174468
2	Atp1a3	up	2.01407	4.77359	3.8764e-05	0.000510354
2	Ighv5-17	up	2.01531	2.87286	0.00718399	0.0277972
2	Sv2a	up	2.01756	3.02593	0.00487604	0.0206371
2	Cldn10	up	2.02647	3.11495	0.00387749	0.0173355
2	Gm6614	up	2.02807	4.08257	0.000279586	0.00230801
2	Ighv1-19	up	2.02939	2.74391	0.00988959	0.0354739
2	Hao2	up	2.03067	2.65173	0.0123777	0.042037
2	Fitm1	up	2.03894	2.81828	0.00823122	0.0308229
2	Omd	up	2.04043	5.78249	2.07706e-06	5.95476e-05
2	Prkg2	up	2.04249	4.27078	0.000164085	0.00154307
2	Ighv14-2	up	2.04657	2.65808	0.0121892	0.0416109
2	Pianp	up	2.04759	3.66089	0.000903275	0.00567699
2	Ighg2c	up	2.04932	2.68154	0.0115156	0.0398701
2	Igkv10-96	up	2.05443	2.81111	0.00837885	0.0312693
2	Fam13a	up	2.05544	6.84217	9.98106e-08	5.69877e-06
2	Cyp4a14	up	2.06298	2.73174	0.0101889	0.0363036
2	Fosb	up	2.07265	2.86518	0.00732335	0.0281654
2	AC133103.1	up	2.07299	2.62691	0.0131406	0.043997
2	Lrrc15	up	2.08984	5.32429	7.85039e-06	0.000157604
2	Cyp2a5	up	2.09119	4.14603	0.000233735	0.00200863
2	Sfrp2	up	2.10132	2.76307	0.00943468	0.0341955
2	Muc16	up	2.10339	3.93697	0.000420706	0.00316624
2	Mzb1	up	2.10421	3.66723	0.000887715	0.00559543
2	Lypd6	up	2.10831	5.42029	5.94004e-06	0.000128503
2	Lat2	up	2.10872	6.13558	7.49227e-07	2.74264e-05
2	Ctla4	up	2.11781	3.48392	0.00146125	0.00826121
2	Pkhd1l1	up	2.12405	4.15435	0.000228299	0.00196943
2	Gm13169	up	2.12553	2.57429	0.014904	0.048648
2	Mapk4	up	2.13479	5.2314	1.02816e-05	0.000190458
2	Gm42906	up	2.16227	3.48875	0.00144235	0.00819096
2	Pnldc1	up	2.16925	5.30457	8.31318e-06	0.000165165
2	Igha	up	2.17145	2.96228	0.00573452	0.0233305
2	Flrt2	up	2.17258	4.58963	6.58867e-05	0.000763271
2	Arrdc3	up	2.17805	5.35786	7.12094e-06	0.000147
2	Etnppl	up	2.18327	5.6817	2.78159e-06	7.41983e-05
2	Igkv6-15	up	2.19084	2.63816	0.0127896	0.043104
2	Gm15433	up	2.19173	3.78521	0.000641525	0.00435831
2	Marcksl1-ps4	up	2.19369	5.76944	2.15708e-06	6.1269e-05
2	Mup9	up	2.194	3.75835	0.000690939	0.00461167
2	Cyp4a12a	up	2.19928	5.50284	4.67381e-06	0.000108288
2	Cyp2c53-ps	up	2.21428	5.12762	1.38977e-05	0.000236153
2	Ddah1	up	2.21819	8.00836	3.98586e-09	4.63145e-07
2	Glra3	up	2.22965	5.42554	5.85009e-06	0.000126736
2	Rfx4	up	2.2322	5.28606	8.77221e-06	0.000171399
2	Hcn3	up	2.23387	7.74631	8.10908e-09	8.23689e-07
2	Obox4-ps3	up	2.23782	4.9222	2.52162e-05	0.000366808
2	Esm1	up	2.24641	5.15309	1.2907e-05	0.000224708
2	Raet1d	up	2.24792	6.23829	5.57642e-07	2.19874e-05
2	Fndc1	up	2.25427	3.34825	0.00210161	0.0109196
2	Pcsk4	up	2.25513	4.71742	4.55903e-05	0.000576951
2	Cd83	up	2.25877	7.72452	8.6056e-09	8.56883e-07
2	Apln	up	2.26022	2.64117	0.0126971	0.0428677
2	Serpinb2	up	2.26247	2.60741	0.0137702	0.045706
2	Sucnr1	up	2.26674	4.97425	2.16861e-05	0.000329328
2	Gpx6	up	2.27461	4.76283	3.9988e-05	0.000521545
2	Gzmk	up	2.2794	4.06814	0.000291185	0.0023807
2	Olr1	up	2.28846	3.50828	0.00136827	0.00785853
2	Ighv1-7	up	2.29572	2.89214	0.00684499	0.026817
2	Smad9	up	2.30042	5.83054	1.80734e-06	5.40094e-05
2	Elovl3	up	2.3105	3.36227	0.00202462	0.0106058
2	Igkv1-117	up	2.32119	3.04418	0.00465325	0.0199473
2	Gm2666	up	2.33749	3.38693	0.00189573	0.0100804
2	Ces2c	up	2.3423	8.02831	3.77727e-09	4.4566e-07
2	Pou2af1	up	2.37851	5.06437	1.66978e-05	0.000270436
2	Ighg1	up	2.38875	2.66949	0.0118571	0.0407493
2	Ccl3	up	2.39199	5.32631	7.80434e-06	0.000157297
2	Igkv6-23	up	2.39842	2.77958	0.00905862	0.033176
2	Ces1e	up	2.40954	7.53291	1.45468e-08	1.30479e-06
2	Slc4a9	up	2.41462	4.56732	7.02532e-05	0.000800553
2	Aldh3a2	up	2.42682	8.22127	2.2521e-09	2.97782e-07
2	9130409I23Rik	up	2.42802	5.83168	1.8014e-06	5.39646e-05
2	Chl1	up	2.43447	3.33331	0.00218669	0.0112624
2	Tmem28	up	2.459	3.35233	0.00207892	0.010819
2	Cdkn2a	up	2.46202	4.25778	0.000170262	0.0015808
2	Gpr88	up	2.46814	5.15108	1.29825e-05	0.000225637
2	Pira2	up	2.47049	5.58676	3.66339e-06	9.03362e-05
2	Igkv4-53	up	2.48181	3.1423	0.00361193	0.016444
2	Gm43110	up	2.48427	3.21448	0.0029919	0.0142515
2	Gm4956	up	2.49796	5.70213	2.62162e-06	7.0793e-05
2	Ighv8-12	up	2.50738	2.77305	0.00920566	0.0335383
2	Ighv3-6	up	2.53602	2.89815	0.00674245	0.0265397
2	Col24a1	up	2.5419	4.52778	7.87043e-05	0.000868721
2	Iglv1	up	2.54973	5.04193	1.78212e-05	0.000283844
2	Mme	up	2.56352	7.04721	5.60602e-08	3.75234e-06
2	Igkv5-48	up	2.57678	2.84818	0.00764085	0.0290375
2	Ranbp3l	up	2.57836	5.19434	1.14499e-05	0.000206368
2	Slc22a28	up	2.58319	4.91535	2.57221e-05	0.000371843
2	Cyp4a12b	up	2.5833	5.29813	8.4701e-06	0.000167415
2	Ighv6-3	up	2.58918	3.35265	0.00207712	0.0108143
2	Mup12	up	2.59188	3.90135	0.000464676	0.00342983
2	Igkv13-85	up	2.59605	2.96422	0.00570631	0.0232775
2	AA467197	up	2.60609	3.73959	0.000727622	0.00479805
2	Ptgs2	up	2.61147	4.20611	0.000197167	0.00176438
2	Cdh18	up	2.62152	5.08368	1.5788e-05	0.000260103
2	Cyp46a1	up	2.64352	4.95375	2.30136e-05	0.000344899
2	Bcl2a1d	up	2.64662	6.67622	1.59659e-07	8.27316e-06
2	Gm4245	up	2.66583	3.14718	0.00356647	0.0162725
2	Cpa3	up	2.67461	2.94386	0.00600833	0.0242006
2	Ppp1r3g	up	2.67761	3.16528	0.00340241	0.0157114
2	Ighv9-3	up	2.69414	3.55609	0.00120207	0.00711315
2	Ntrk1	up	2.71844	4.25566	0.000171292	0.00158461
2	Upp2	up	2.71989	3.84793	0.000539158	0.00382852
2	Gm20121	up	2.73195	3.2111	0.00301859	0.0143519
2	Slc26a4	up	2.74559	3.57576	0.0011395	0.0068086
2	Erbb4	up	2.75251	5.58755	3.65505e-06	9.02757e-05
2	Nr1d1	up	2.75734	6.61377	1.90651e-07	9.33063e-06
2	Cyp2a22	up	2.76026	2.64005	0.0127312	0.042945
2	Ighv1-64	up	2.762	2.56787	0.0151335	0.0491774
2	Lyz1	up	2.76762	3.69735	0.000817304	0.00527796
2	Car1	up	2.77496	7.12905	4.4583e-08	3.10824e-06
2	Trhde	up	2.79232	5.44627	5.50821e-06	0.000121267
2	Igkv10-94	up	2.79905	4.55375	7.3047e-05	0.000824426
2	Cntnap3	up	2.82062	5.02297	1.88286e-05	0.000296198
2	Car6	up	2.82812	3.87458	0.000500647	0.00361702
2	Gm10801	up	2.8492	2.82722	0.00805037	0.030249
2	Rgs8	up	2.95163	6.17348	6.71808e-07	2.53174e-05
2	Hsd3b5	up	2.95326	5.15749	1.27433e-05	0.000222615
2	Ighv1-55	up	2.954	3.87885	0.000494743	0.00358449
2	Igkv15-103	up	2.98532	3.37836	0.00193961	0.010259
2	Ighv3-1	up	2.99346	2.84602	0.00768215	0.0291583
2	Hectd2	up	3.00601	9.70897	4.90512e-11	1.49581e-08
2	Ighg3	up	3.00905	3.43007	0.00168899	0.00921915
2	Igkv8-27	up	3.01829	3.59925	0.00106894	0.00647526
2	Mup-ps8	up	3.02719	4.49262	8.70622e-05	0.000943051
2	Ighv1-18	up	3.04515	2.85563	0.00750017	0.0286877
2	Kcnk10	up	3.06042	5.16094	1.2616e-05	0.000221143
2	Iglc1	up	3.06637	5.85098	1.70353e-06	5.20493e-05
2	Tpsb2	up	3.0784	3.58918	0.00109866	0.0066187
2	Igkv2-137	up	3.08141	3.58592	0.00110843	0.00667496
2	Ighv2-2	up	3.12403	4.27042	0.000164255	0.00154371
2	Gm38149	up	3.13087	5.61279	3.39696e-06	8.56951e-05
2	Ighv4-1	up	3.19163	2.69674	0.0110977	0.0387208
2	Gsta2	up	3.19574	7.48686	1.65132e-08	1.4071e-06
2	Jchain	up	3.20473	5.23235	1.02534e-05	0.000190166
2	Clec2h	up	3.23278	5.37183	6.83774e-06	0.000142809
2	Ighv1-26	up	3.24317	4.75363	4.10644e-05	0.000534221
2	Ighv6-6	up	3.33215	3.71589	0.000776684	0.00505636
2	Cdh11	up	3.33763	5.96766	1.21584e-06	4.04524e-05
2	Ighm	up	3.40126	4.92054	2.53377e-05	0.000367554
2	Col6a5	up	3.45965	6.04964	9.59717e-07	3.36076e-05
2	Olig1	up	3.47346	5.245	9.88356e-06	0.000185353
2	Igkc	up	3.48479	5.26355	9.36502e-06	0.000178214
2	Acot1	up	3.49796	11.1656	1.52959e-12	7.60095e-10
2	Ighv1-4	up	3.52103	2.97504	0.00555164	0.0228287
2	Igkv1-135	up	3.53736	5.73791	2.36337e-06	6.54319e-05
2	Mup-ps6	up	3.55405	7.49388	1.6197e-08	1.3906e-06
2	Igkv4-68	up	3.56214	2.743	0.00991161	0.0355197
2	Ces2d-ps	up	3.63354	5.727	2.43925e-06	6.70489e-05
2	Gm2619	up	3.63716	6.49813	2.65024e-07	1.21341e-05
2	Igkv14-111	up	3.6808	5.0482	1.74999e-05	0.00027989
2	Igkv17-127	up	3.69833	4.70527	4.72171e-05	0.000594106
2	Cma1	up	3.74879	4.72714	4.43288e-05	0.000564713
2	Ccl8	up	3.75263	4.92296	2.5161e-05	0.000366496
2	Igkv1-110	up	3.80872	4.21841	0.000190404	0.0017132
2	Mup-ps16	up	3.86517	4.39883	0.000113887	0.00116686
2	Ighv1-53	up	3.87741	3.57916	0.00112902	0.00676709
2	Ighv1-82	up	3.94025	3.90049	0.000465794	0.00343414
2	Dbp	up	3.94243	4.18761	0.000207782	0.00183159
2	Car3	up	4.03706	8.73255	5.85263e-10	1.21308e-07
2	Ighv1-9	up	4.19592	4.79867	3.60528e-05	0.00048085
2	Mup-ps14	up	4.20778	5.77534	2.12054e-06	6.0455e-05
2	Gpnmb	up	4.23058	10.052	2.11492e-11	7.54387e-09
2	Mup-ps7	up	4.23177	7.72206	8.66342e-09	8.56883e-07
2	Igkv19-93	up	4.36097	4.27147	0.000163763	0.00154098
2	Ighv1-72	up	4.46138	4.60619	6.2821e-05	0.000737786
2	Igkv3-2	up	4.60101	3.16639	0.00339259	0.0156828
2	Mup-ps12	up	4.80306	5.86434	1.63895e-06	5.05798e-05
2	Gm3788	up	5.46072	5.19061	1.15749e-05	0.000207887
2	Rgs16	up	6.11849	7.52259	1.49657e-08	1.32744e-06
2	Ighv1-39	up	6.3537	8.34226	1.63226e-09	2.45447e-07
2	Igkv17-121	up	6.6128	8.05742	3.49282e-09	4.18538e-07
12	A2m	down	-7.19188	-6.08093	8.76921e-07	6.08607e-05
12	Saa2	down	-6.41997	-6.03706	9.95169e-07	6.63648e-05
12	Rnf138rt1	down	-5.93696	-9.03272	2.69515e-10	1.18109e-07
12	Saa1	down	-5.2316	-6.26839	5.11473e-07	4.08399e-05
12	Mt1	down	-5.02748	-6.02806	1.02134e-06	6.72329e-05
12	Mt2	down	-4.96062	-5.71322	2.53865e-06	0.000139562
12	Lcn2	down	-4.83545	-6.98404	6.69335e-08	7.89713e-06
12	Reg3b	down	-4.71285	-2.699	0.0110369	0.0498347
12	Prtn3	down	-4.57142	-6.06851	9.08902e-07	6.19588e-05
12	Orm2	down	-4.52984	-7.97998	4.30281e-09	1.24522e-06
12	9530077C05Rik	down	-4.3811	-10.0069	2.35989e-11	1.8098e-08
12	Olfr16	down	-4.35173	-6.53321	2.39798e-07	2.21567e-05
12	Apcs	down	-3.83032	-9.63274	5.92589e-11	3.9518e-08
12	Cphx3	down	-3.79083	-3.27857	0.00252779	0.0178258
12	Igdcc4	down	-3.71395	-7.65871	1.03008e-08	2.07887e-06
12	Akr1b7	down	-3.66879	-4.83897	3.20871e-05	0.000842727
12	Gm6055	down	-3.58023	-3.0898	0.00413792	0.0251526
12	Isyna1	down	-3.55474	-12.1024	1.89237e-13	7.2563e-10
12	Sybu	down	-3.47812	-8.5447	9.56517e-10	3.50801e-07
12	Crybb3	down	-3.46741	-6.14858	7.21693e-07	5.19687e-05
12	Slc22a26	down	-3.441	-5.86282	1.64619e-06	9.78655e-05
12	Serpina3n	down	-3.39578	-10.8099	3.4794e-12	4.10516e-09
12	Saa3	down	-3.36226	-6.41942	3.31831e-07	2.84336e-05
12	Aldh3b3	down	-3.22769	-5.11821	1.42823e-05	0.000484664
12	Asprv1	down	-3.17205	-3.62417	0.000998674	0.00928343
12	Mrgprb11-ps	down	-3.11975	-4.9516	2.31576e-05	0.000680443
12	Slc22a27	down	-3.11771	-4.2963	0.000152591	0.00260919
12	1700025B11Rik	down	-3.08375	-4.18938	0.000206746	0.00319342
12	Apol10b	down	-2.95916	-9.34423	1.22039e-10	6.93274e-08
12	Adcy1	down	-2.93096	-4.11647	0.000254092	0.00367666
12	CAAA01093158.1	down	-2.91602	-4.40992	0.000110332	0.00206261
12	Gm5340	down	-2.91602	-4.40992	0.000110332	0.00206261
12	Slc13a5	down	-2.88382	-6.85745	9.55967e-08	1.07076e-05
12	Dnajc12	down	-2.83925	-9.67865	5.28766e-11	3.68646e-08
12	Gsdmcl2	down	-2.82947	-6.85728	9.56411e-08	1.07076e-05
12	Mfsd2a	down	-2.80092	-5.26932	9.20951e-06	0.000357422
12	Ly6d	down	-2.75585	-5.59949	3.53052e-06	0.000180504
12	Gm10309	down	-2.7456	-4.51137	8.25018e-05	0.00164339
12	Mmp8	down	-2.71506	-5.32258	7.88929e-06	0.00031512
12	Pkp1	down	-2.67495	-4.4468	9.9279e-05	0.0019154
12	Dnaic1	down	-2.65395	-4.03301	0.000321431	0.00429833
12	Gucy2c	down	-2.62303	-4.19545	0.000203219	0.00316444
12	Cyp2b10	down	-2.58742	-3.08118	0.00423096	0.0255389
12	Orm3	down	-2.57784	-5.58696	3.66128e-06	0.000186402
12	Cdhr2	down	-2.54793	-2.81697	0.00825802	0.0407822
12	A1bg	down	-2.51236	-2.75852	0.009541	0.045051
12	Orm1	down	-2.50719	-11.5352	6.62234e-13	1.52233e-09
12	Hp	down	-2.50638	-9.22561	1.64768e-10	9.02578e-08
12	Il1r2	down	-2.50524	-5.33508	7.60799e-06	0.000306277
12	S100a8	down	-2.49186	-4.9696	2.19801e-05	0.000655895
12	Steap4	down	-2.491	-7.48345	1.66694e-08	3.11798e-06
12	Serpina3m	down	-2.4494	-9.1577	1.95829e-10	9.61155e-08
12	Card14	down	-2.44057	-3.96335	0.000390783	0.00495542
12	S100a9	down	-2.43384	-5.07483	1.61987e-05	0.000529756
12	Slc16a5	down	-2.42913	-7.22518	3.40954e-08	4.73199e-06
12	Sebox	down	-2.41273	-5.76796	2.16634e-06	0.000124521
12	Cd177	down	-2.36907	-4.00534	0.000347403	0.00453486
12	Itih3	down	-2.35696	-11.3569	9.89666e-13	1.77369e-09
12	Hpx	down	-2.33074	-10.7519	3.98361e-12	4.27897e-09
12	Optc	down	-2.3158	-3.93337	0.00042496	0.00523117
12	Gm15801	down	-2.31058	-3.59123	0.00109254	0.00986887
12	Gm8783	down	-2.31058	-3.59123	0.00109254	0.00986887
12	Prg4	down	-2.2719	-9.05242	2.56249e-10	1.15599e-07
12	Syt12	down	-2.26346	-7.2109	3.54791e-08	4.73199e-06
12	Fgl1	down	-2.23884	-5.84558	1.73037e-06	0.000102473
12	Itih4	down	-2.23584	-15.1046	4.53549e-16	6.95654e-12
12	Armcx4	down	-2.21205	-8.54308	9.60596e-10	3.50801e-07
12	Retnlg	down	-2.19327	-5.6558	2.99854e-06	0.000159141
12	Rasd1	down	-2.16947	-4.43007	0.00010415	0.00198196
12	Cyp17a1	down	-2.15395	-4.97301	2.17637e-05	0.000651474
12	Chil3	down	-2.10685	-2.84798	0.00764469	0.0388259
12	Eci3	down	-2.10351	-2.78451	0.00894903	0.0430418
12	Gas6	down	-2.07017	-11.3347	1.04076e-12	1.77369e-09
12	Serpina3i	down	-2.04953	-5.68166	2.7819e-06	0.000149192
12	Tuba8	down	-2.04653	-5.45483	5.37297e-06	0.000244542
12	Cerkl	down	-2.03016	-7.24914	3.18957e-08	4.58075e-06
12	Slc1a4	down	-2.02696	-4.58091	6.7561e-05	0.00143724
12	Capsl	down	-2.02068	-4.30566	0.000148575	0.00255713
12	Ppp1r42	down	-2.01398	-3.25882	0.0026629	0.0184645
12	Lrg1	down	-1.99764	-5.91794	1.40367e-06	8.64636e-05
12	Kcnt2	down	-1.99278	-4.86172	3.00424e-05	0.000808405
12	Ddit4	down	-1.97919	-5.32468	7.84129e-06	0.00031402
12	Mthfd1l	down	-1.97842	-5.7367	2.37165e-06	0.000131798
12	Bmper	down	-1.96652	-5.12361	1.40604e-05	0.000483653
12	Tceal8	down	-1.96571	-7.22642	3.39776e-08	4.73199e-06
12	Ttc39a	down	-1.95774	-4.9034	2.66278e-05	0.000738548
12	Slfn4	down	-1.92579	-4.0775	0.000283613	0.00396126
12	Ak7	down	-1.89658	-3.02603	0.00487478	0.0281194
12	Cdkn3	down	-1.8952	-4.63433	5.79318e-05	0.00128219
12	Atg9b	down	-1.89226	-4.84824	3.12381e-05	0.000827839
12	1700016C15Rik	down	-1.88623	-3.0236	0.00490519	0.0282523
12	Lgi4	down	-1.88008	-4.59311	6.52299e-05	0.00140322
12	Cyb561	down	-1.87475	-8.61293	7.99793e-10	3.06681e-07
12	Cdkn1a	down	-1.86879	-3.21144	0.00301587	0.0201119
12	Ankrd2	down	-1.86001	-3.86543	0.000513553	0.00593304
12	Serpina10	down	-1.85815	-10.0865	1.94473e-11	1.56991e-08
12	Fga	down	-1.8546	-7.63945	1.08586e-08	2.16298e-06
12	Cxcl14	down	-1.85387	-4.04277	0.000312739	0.00423524
12	Zbp1	down	-1.83005	-8.00944	3.97422e-09	1.17224e-06
12	Xlr3b	down	-1.81804	-2.7829	0.00898478	0.043193
12	Pkd1l1	down	-1.81284	-3.63698	0.000964331	0.00905751
12	Alpk1	down	-1.8047	-8.35679	1.57057e-09	5.23681e-07
12	Fgb	down	-1.79056	-8.06563	3.41656e-09	1.06945e-06
12	Hebp2	down	-1.78523	-3.23229	0.00285533	0.0193388
12	Mcf2l	down	-1.76208	-4.7809	3.79533e-05	0.000959025
12	Fgg	down	-1.7405	-7.88889	5.50419e-09	1.40705e-06
12	Slc3a1	down	-1.73015	-7.13224	4.41874e-08	5.7927e-06
12	Gspt2	down	-1.72317	-4.08989	0.000273881	0.00387169
12	Atp6v0a4	down	-1.71903	-4.23615	0.000181054	0.00293719
12	Cyp2c39	down	-1.71731	-7.07107	5.24347e-08	6.59216e-06
12	Gm7694	down	-1.70699	-6.79593	1.13739e-07	1.22854e-05
12	Cd28	down	-1.70535	-3.65047	0.000929417	0.00882819
12	Mybl1	down	-1.69125	-6.57676	2.1182e-07	1.99319e-05
12	Rtn4rl2	down	-1.68538	-2.83782	0.0078408	0.0394878
12	Pnpla3	down	-1.68484	-2.87525	0.00714112	0.0370286
12	Nos1ap	down	-1.67883	-7.95418	4.61313e-09	1.26151e-06
12	Igsf1	down	-1.67032	-4.10266	0.000264189	0.00378351
12	3110035E14Rik	down	-1.65837	-4.2076	0.000196337	0.00308231
12	Acnat2	down	-1.65743	-3.9767	0.000376455	0.00481172
12	Slc15a2	down	-1.65101	-2.8661	0.00730649	0.0375784
12	Gm11843	down	-1.65072	-3.82233	0.000578853	0.00635992
12	Creld2	down	-1.64699	-3.61968	0.00101101	0.00935524
12	Fabp5	down	-1.64341	-3.59098	0.00109328	0.00986973
12	Efna3	down	-1.64124	-4.1503	0.000230928	0.00344215
12	Hamp2	down	-1.63961	-2.92752	0.00626162	0.0338053
12	Lrrc75a	down	-1.63335	-7.33944	2.4821e-08	4.05005e-06
12	Gal3st1	down	-1.63254	-6.25356	5.33707e-07	4.17653e-05
12	B3galt1	down	-1.63154	-4.74962	4.15429e-05	0.00101787
12	Prelid2	down	-1.62361	-4.27217	0.000163436	0.0027307
12	Fam25c	down	-1.62087	-7.3986	2.10699e-08	3.65836e-06
12	Cpb2	down	-1.6171	-12.3399	1.13274e-13	5.82533e-10
12	Tha1	down	-1.60406	-6.09277	8.47511e-07	5.93567e-05
12	2010003K11Rik	down	-1.56715	-4.86593	2.96791e-05	0.000800033
12	Gimd1	down	-1.56244	-6.72085	1.40675e-07	1.44811e-05
12	B4galnt4	down	-1.55086	-3.63988	0.000956731	0.00900819
12	Ckap2	down	-1.54235	-3.90333	0.000462116	0.00555046
12	Raph1	down	-1.54193	-8.9228	3.57538e-10	1.49776e-07
12	Fignl1	down	-1.53347	-5.04144	1.78465e-05	0.000569083
12	Fam187b	down	-1.53235	-7.10296	4.79563e-08	6.18113e-06
12	Scara5	down	-1.52973	-3.96547	0.000388476	0.00494888
12	Dnhd1	down	-1.52363	-5.51412	4.52331e-06	0.000216808
12	Nnmt	down	-1.51028	-5.41759	5.98669e-06	0.000266156
12	Fkbp5	down	-1.50995	-3.22168	0.00293599	0.0197683
12	Slc41a3	down	-1.50831	-3.78123	0.000648616	0.00690386
12	Slc13a3	down	-1.50028	-5.74888	2.28947e-06	0.000129579
12	Fam13a	up	1.50177	4.99912	2.01774e-05	0.000618962
12	Podnl1	up	1.50398	3.67445	0.000870315	0.0084061
12	Phospho1	up	1.50747	3.31553	0.00229237	0.0165227
12	Egr2	up	1.51183	3.10489	0.00397973	0.0244556
12	Cyp8b1	up	1.51289	4.38982	0.000116857	0.00214962
12	Col1a1	up	1.51481	4.06807	0.000291243	0.0040353
12	Tcp11l2	up	1.51575	10.2025	1.46921e-11	1.25193e-08
12	Mrgprf	up	1.53483	3.98268	0.000370199	0.00475156
12	Uchl1	up	1.53884	2.80162	0.00857826	0.0418286
12	Slco1a1	up	1.53952	5.12075	1.41776e-05	0.000484312
12	Rspo1	up	1.54406	3.44978	0.00160192	0.0129063
12	Ddah1	up	1.54442	5.57583	3.78144e-06	0.000190163
12	Gpm6a	up	1.54692	4.69923	4.80476e-05	0.0011082
12	Dnm1	up	1.55174	3.09304	0.00410345	0.0249955
12	Cyp7b1	up	1.55341	4.55593	7.25903e-05	0.00150458
12	Upk3b	up	1.55712	2.92482	0.00630439	0.0339644
12	Tnfsf8	up	1.56142	2.80487	0.00850949	0.0416726
12	Pdpn	up	1.56561	3.65979	0.000905989	0.00866878
12	H2-Ob	up	1.56732	4.93309	2.44336e-05	0.000699184
12	Raet1d	up	1.56747	4.34993	0.000130959	0.00234107
12	Arrdc3	up	1.57002	3.86216	0.000518247	0.00596315
12	Fam78b	up	1.57262	2.79524	0.00871482	0.0422465
12	Gm12103	up	1.5776	3.17838	0.00328812	0.021361
12	Gbp10	up	1.57856	4.02568	0.000328123	0.00436243
12	Prkg2	up	1.57862	3.30084	0.00238327	0.0170488
12	Ms4a7	up	1.58284	5.06361	1.67349e-05	0.000544181
12	Irx1	up	1.58291	4.80887	3.50054e-05	0.000903463
12	Aldh3a2	up	1.59214	5.39365	6.41783e-06	0.000275484
12	Obox4-ps1	up	1.59257	2.8757	0.00713298	0.0370114
12	Capg	up	1.59674	5.89531	1.49854e-06	9.04907e-05
12	Tmem35	up	1.59748	3.96512	0.000388853	0.00494957
12	Acvr1c	up	1.60417	2.94174	0.00604069	0.0328786
12	Slc4a11	up	1.60558	4.69223	4.90276e-05	0.00112404
12	Fam180a	up	1.61663	4.80554	3.53442e-05	0.000907402
12	Apol11b	up	1.62149	3.49089	0.00143405	0.0119475
12	Myo5a	up	1.63158	4.90845	2.62409e-05	0.000732155
12	Fbln2	up	1.6322	4.47826	9.07215e-05	0.00177485
12	Lrp2	up	1.63403	4.29494	0.000153184	0.00261229
12	Mup-ps19	up	1.63542	2.74833	0.00978293	0.045803
12	Cyp2c55	up	1.64593	4.97261	2.17894e-05	0.000651474
12	Cyp2c53-ps	up	1.65492	3.8323	0.000563058	0.0062637
12	Sucnr1	up	1.66294	3.64924	0.000932544	0.00884562
12	Ephb1	up	1.66413	4.68095	5.06489e-05	0.00114954
12	Dclk1	up	1.66532	3.87949	0.00049385	0.00578188
12	Plxdc2	up	1.66885	4.01692	0.000336294	0.00444662
12	Ccdc109b	up	1.67228	4.3997	0.000113605	0.00210443
12	Mup20	up	1.6732	3.46316	0.0015453	0.0126051
12	Mme	up	1.67888	4.61531	6.11934e-05	0.00134083
12	C3ar1	up	1.68116	7.34551	2.44069e-08	4.02529e-06
12	Mmp12	up	1.6848	5.52813	4.34294e-06	0.000209472
12	Aldh1a2	up	1.6915	3.56459	0.00117465	0.0103457
12	Styx	up	1.69655	2.76977	0.00928048	0.0442612
12	Pianp	up	1.705	3.04837	0.00460346	0.0268989
12	Gdf6	up	1.70924	6.18706	6.4608e-07	4.81047e-05
12	Erbb4	up	1.72818	3.50818	0.00136862	0.0116106
12	Pou2af1	up	1.73917	3.70306	0.000804569	0.00798748
12	Cacnb3	up	1.74676	4.81427	3.44627e-05	0.000892843
12	Tmem151a	up	1.75462	3.36045	0.00203446	0.0152515
12	9130409I23Rik	up	1.76137	4.23049	0.000183988	0.00294859
12	Matn4	up	1.76149	2.8088	0.00842694	0.041374
12	Loxl1	up	1.76847	5.03093	1.83992e-05	0.000578993
12	C130026I21Rik	up	1.78828	3.07263	0.00432517	0.02595
12	Atp1a3	up	1.79811	4.26173	0.000168364	0.00278873
12	Serpina12	up	1.7989	4.55145	7.35309e-05	0.00151385
12	Lvrn	up	1.80387	3.57231	0.00115025	0.0101744
12	Prr15	up	1.80598	5.0638	1.67258e-05	0.000544181
12	Lox	up	1.80657	3.44999	0.00160103	0.0129063
12	Gpr34	up	1.81374	3.29893	0.00239536	0.0171123
12	Zfp185	up	1.81545	3.50943	0.00136401	0.0115842
12	Bnc1	up	1.84353	3.40063	0.00182758	0.0141488
12	Mup-ps1	up	1.8449	3.48771	0.00144641	0.0120244
12	Cpz	up	1.85285	4.78324	3.76973e-05	0.000955704
12	Wt1	up	1.86755	4.5216	8.01146e-05	0.00161048
12	Cyp4a12a	up	1.87075	4.68084	5.06644e-05	0.00114954
12	Slit3	up	1.87112	3.41487	0.00175922	0.0137879
12	Ahnak2	up	1.87936	4.64286	5.65259e-05	0.00126569
12	Crb2	up	1.89288	4.23364	0.000182353	0.00293795
12	Kcnk10	up	1.89904	3.20244	0.00308777	0.0204668
12	Gm11168	up	1.90124	3.13926	0.0036406	0.0230171
12	Rhbdl3	up	1.92975	6.64318	1.75363e-07	1.72418e-05
12	Ltc4s	up	1.93716	3.88342	0.000488487	0.00575454
12	Upk1b	up	1.93791	3.40187	0.0018215	0.0141292
12	Obox4-ps3	up	1.95398	4.29789	0.000151902	0.0026003
12	Cyp4a12b	up	1.96877	4.03777	0.000317166	0.00426728
12	Cyp1b1	up	1.97539	5.67889	2.80435e-06	0.000149871
12	Sult2a8	up	1.9875	4.87444	2.89564e-05	0.000781924
12	Acsl6	up	1.99199	3.41408	0.00176294	0.0138029
12	Fosb	up	1.99209	2.75381	0.00965201	0.0454397
12	Ccl4	up	1.9963	4.58175	6.73968e-05	0.00143724
12	AA467197	up	2.00038	2.87042	0.00722793	0.037365
12	Anxa8	up	2.00322	3.49406	0.00142183	0.0118909
12	Gsta2	up	2.01366	4.71751	4.55779e-05	0.0010774
12	Mup16	up	2.02657	2.93962	0.00607322	0.0329972
12	Gm10717	up	2.04456	2.95209	0.00588442	0.0322571
12	Sh3rf2	up	2.04468	4.19051	0.000206085	0.00318642
12	Fos	up	2.04749	3.92382	0.000436444	0.00532976
12	Selenbp2	up	2.05319	3.55932	0.00119155	0.0104554
12	Ighv1-26	up	2.05588	3.01338	0.00503494	0.0287449
12	Pcnx2	up	2.05595	4.95323	2.30484e-05	0.000679839
12	Mup5	up	2.0644	4.08289	0.000279334	0.00393067
12	Nkain1	up	2.06716	4.18375	0.00021007	0.00321667
12	Mup14	up	2.07107	3.11264	0.0039007	0.0241538
12	Nr4a1	up	2.07546	4.98474	2.10364e-05	0.000638922
12	Il9r	up	2.07559	3.95884	0.000395749	0.00498768
12	Gulp1	up	2.07591	6.81353	1.08218e-07	1.18042e-05
12	Ugt2b1	up	2.09484	8.87867	4.00668e-10	1.61722e-07
12	Adgrd1	up	2.10084	4.04571	0.000310164	0.00421
12	Cdh18	up	2.10956	4.09087	0.000273122	0.00387167
12	Sfrp2	up	2.12956	2.80021	0.00860838	0.041916
12	Cd83	up	2.13058	7.28615	2.8777e-08	4.37011e-06
12	Gm21064	up	2.1357	4.87619	2.88106e-05	0.000780968
12	Flrt2	up	2.15511	4.55271	7.32647e-05	0.0015138
12	Gm15433	up	2.16961	3.747	0.000712909	0.00736337
12	Ugt2b37	up	2.17896	4.12798	0.000245968	0.0035873
12	Gm17040	up	2.18563	3.82691	0.000571547	0.00630675
12	Gpr88	up	2.18792	4.56627	7.04652e-05	0.00147598
12	Ighv5-17	up	2.19448	3.12827	0.00374596	0.0234608
12	Gm2666	up	2.20418	3.19376	0.00315865	0.020733
12	Gldn	up	2.21855	3.76086	0.000686168	0.00718882
12	Igkv1-135	up	2.22499	3.60913	0.00104053	0.00956243
12	Folh1	up	2.23243	4.20761	0.000196332	0.00308231
12	Ighg2b	up	2.23716	3.14695	0.00356862	0.022693
12	Ces2c	up	2.23943	7.6757	9.83307e-09	2.01093e-06
12	Ighv1-19	up	2.24923	3.04115	0.00468962	0.0273184
12	Mup7	up	2.25212	3.40703	0.00179655	0.0139876
12	Olig1	up	2.28199	3.44584	0.00161896	0.0130077
12	Slc22a28	up	2.2851	4.34815	0.000131627	0.00234482
12	Hectd2	up	2.28985	7.3959	2.12279e-08	3.65836e-06
12	Acot1	up	2.29219	7.31672	2.6435e-08	4.13735e-06
12	Gpr176	up	2.29963	5.49967	4.71702e-06	0.000223752
12	Clec2h	up	2.31618	3.84873	0.000537951	0.00608724
12	Ccl3	up	2.3262	5.17982	1.19431e-05	0.000429
12	Pkhd1l1	up	2.33905	4.57486	6.87455e-05	0.00145241
12	Cyp2c40	up	2.34068	3.49452	0.00142005	0.0118854
12	Bcl2a1d	up	2.3482	5.92344	1.38154e-06	8.57895e-05
12	Igkv12-46	up	2.36	2.70505	0.0108754	0.0493512
12	Igkv12-41	up	2.36112	2.93617	0.00612627	0.0332148
12	Ighv1-55	up	2.37179	3.11436	0.00388342	0.0241012
12	Timp1	up	2.38307	3.92496	0.000435061	0.00532484
12	Fndc1	up	2.43145	3.61141	0.00103408	0.00951288
12	Muc16	up	2.43691	4.56122	7.14959e-05	0.00148793
12	Tpsb2	up	2.44232	2.84756	0.00765277	0.038832
12	Igha	up	2.44621	3.3371	0.0021648	0.0158793
12	Gpr132	up	2.45403	5.75525	2.24756e-06	0.000127678
12	Col6a5	up	2.45541	4.29359	0.000153773	0.00261614
12	Igkv5-43	up	2.45578	3.14332	0.00360238	0.0228603
12	Mup-ps18	up	2.45617	7.212	3.53707e-08	4.73199e-06
12	Nkain4	up	2.45706	3.83539	0.000558256	0.00623829
12	Serpinb2	up	2.46747	2.84366	0.0077275	0.0391245
12	Gstp2	up	2.50127	6.38552	3.65622e-07	3.08127e-05
12	Iglv1	up	2.52899	5.00091	2.00725e-05	0.000616978
12	Nr1d1	up	2.53226	6.07391	8.94861e-07	6.15488e-05
12	Krt14	up	2.53972	2.83222	0.00795092	0.0398533
12	Mup11	up	2.54527	3.65055	0.000929203	0.00882819
12	Cldn10	up	2.55172	3.92233	0.000438268	0.00534395
12	AC133103.1	up	2.58438	3.27494	0.00255212	0.0179644
12	Mup1	up	2.58614	3.96724	0.000386555	0.0049326
12	Ces2d-ps	up	2.59525	4.0905	0.000273409	0.00387169
12	Ighg2c	up	2.60381	3.4071	0.00179622	0.0139876
12	Gm4956	up	2.60883	5.95521	1.26035e-06	8.08842e-05
12	Mup-ps10	up	2.62016	3.09543	0.00407816	0.0248749
12	Lypd6	up	2.63157	6.76556	1.23943e-07	1.32017e-05
12	Gdpd2	up	2.64567	3.06062	0.00446085	0.026364
12	Ighm	up	2.6532	3.83834	0.000553708	0.00620952
12	Igkv9-120	up	2.65618	3.60535	0.0010513	0.0096325
12	Rfx4	up	2.6741	6.33253	4.25535e-07	3.52803e-05
12	Ugt2b38	up	2.67728	4.14562	0.000234006	0.00347116
12	Col24a1	up	2.73998	4.88063	2.84424e-05	0.000773492
12	Car1	up	2.75258	7.07154	5.2365e-08	6.59216e-06
12	Ighv5-9-1	up	2.76753	3.30872	0.00233409	0.0167604
12	Gm2619	up	2.77337	4.9549	2.29369e-05	0.000679163
12	Ccl8	up	2.79188	3.66258	0.000899084	0.00861884
12	Gm10719	up	2.80045	3.06178	0.00444764	0.0263186
12	Ighv8-8	up	2.8063	3.39865	0.00183724	0.0141677
12	Igkv4-59	up	2.81401	3.00765	0.00510923	0.0290349
12	Chl1	up	2.81866	3.85937	0.00052229	0.00598774
12	Ighv9-3	up	2.82056	3.72295	0.00076174	0.00770684
12	Jchain	up	2.82247	4.60824	6.24521e-05	0.00135678
12	Igkv10-96	up	2.84869	3.89791	0.000469152	0.00558929
12	Gm20708	up	2.87305	3.07884	0.00425657	0.0256431
12	Igkv14-111	up	2.87467	3.9426	0.000414144	0.00515177
12	Cntnap3	up	2.9067	5.17627	1.20668e-05	0.000431602
12	Cdkn2a	up	2.91333	5.03828	1.80112e-05	0.000571957
12	Trhde	up	2.9439	5.74192	2.33611e-06	0.000131285
12	Igkv15-103	up	2.94974	3.3381	0.00215909	0.0158614
12	Igkv10-94	up	2.95234	4.80314	3.55906e-05	0.000911334
12	Igkv6-32	up	2.96167	2.99466	0.00528124	0.0298466
12	Ighv6-3	up	2.97478	3.85196	0.000533158	0.00607096
12	Cma1	up	2.99554	3.77731	0.000655679	0.00696454
12	Ighv2-2	up	2.99577	4.0951	0.000269889	0.00384004
12	Ms4a14	up	3.00715	5.12092	1.41704e-05	0.000484312
12	Mup13	up	3.01894	4.49883	8.55236e-05	0.00169478
12	Mup8	up	3.02606	4.41953	0.000107339	0.00203507
12	Rgs16	up	3.04075	3.73856	0.000729688	0.00747112
12	Hsd3b5	up	3.08355	5.38503	6.58047e-06	0.000281146
12	Tmem28	up	3.08997	4.21253	0.00019361	0.00304886
12	Mup-ps8	up	3.10784	4.61231	6.17244e-05	0.00134862
12	Igkc	up	3.12252	4.71637	4.57286e-05	0.0010774
12	Gm10801	up	3.12737	3.10324	0.00399668	0.0245204
12	Cdh11	up	3.1391	5.61268	3.39798e-06	0.000174308
12	Ighg3	up	3.14357	3.58341	0.00111605	0.00995836
12	Igkv6-15	up	3.14666	3.78912	0.000634621	0.00680209
12	Iglc1	up	3.15105	6.01256	1.06803e-06	6.97086e-05
12	Mup-ps17	up	3.15818	6.68534	1.55578e-07	1.57354e-05
12	Ighv1-7	up	3.16493	3.98715	0.000365584	0.0047002
12	Igkv1-110	up	3.22248	3.56911	0.00116031	0.0102517
12	Gm20121	up	3.26531	3.838	0.000554234	0.00620952
12	Gm38149	up	3.29304	5.90351	1.46343e-06	8.87198e-05
12	Ighv1-72	up	3.31712	3.42479	0.00171309	0.0135023
12	Mup19	up	3.39969	4.18628	0.000208567	0.00320595
12	Igkv6-20	up	3.43195	2.9271	0.00626829	0.0338174
12	Pitx3	up	3.48311	4.7525	4.11993e-05	0.00101431
12	Ptgs2	up	3.4997	5.63672	3.16913e-06	0.000164773
12	Igkv17-127	up	3.51185	4.46802	9.34237e-05	0.00182075
12	Mup-ps6	up	3.53232	7.44805	1.8379e-08	3.39635e-06
12	Lyz1	up	3.56381	4.76101	4.01985e-05	0.00100092
12	Car3	up	3.57955	7.74292	8.18425e-09	1.79842e-06
12	Mup12	up	3.60037	5.41937	5.95593e-06	0.000265558
12	Elovl3	up	3.67454	5.34723	7.34424e-06	0.000300389
12	Gpnmb	up	3.81967	9.07565	2.41457e-10	1.12226e-07
12	Ighg1	up	3.83419	4.2848	0.000157667	0.00266039
12	Mup2	up	3.86713	7.02423	5.97911e-08	7.27838e-06
12	Mup-ps16	up	4.00137	4.55384	7.30273e-05	0.0015116
12	Mup17	up	4.02548	4.72865	4.41356e-05	0.00105774
12	Mup15	up	4.05704	3.46729	0.00152823	0.012488
12	Mup-ps7	up	4.30932	7.86358	5.89502e-09	1.42711e-06
12	Ighv1-82	up	4.31218	4.26866	0.000165077	0.00275512
12	Igkv4-68	up	4.41648	3.40089	0.00182631	0.0141488
12	Ighv1-9	up	4.4946	5.14027	1.33965e-05	0.000470195
12	Mup9	up	4.55173	7.79717	7.06032e-09	1.64078e-06
12	Mup-ps14	up	4.98457	6.84151	9.99944e-08	1.11139e-05
12	Igkv19-93	up	5.19976	5.09304	1.53648e-05	0.000510098
12	Ighv1-39	up	5.57598	7.32114	2.61133e-08	4.13735e-06
12	Igkv17-121	up	5.75969	7.01794	6.08567e-08	7.34977e-06
12	Mup-ps12	up	6.15009	7.50901	1.5536e-08	2.94188e-06
