# Supplementary material for: Influence of Liver Fibrosis on Lobular Zonation
Source: Cells. 2019 Dec 2;8(12):1556. doi: 10.3390/cells8121556 (PMC6953125; doi:10.3390/cells8121556)
Supplement: Supplementary file 1 [file cells-08-01556-s001.zip › Final Supplementary data/Supplemental tables/Supplementary Table 6.xlsx]

## Sheet: Consensus
zonation	gene	source
pericentral	1810058I24Rik	consensus
pericentral	Acot1	consensus
pericentral	Adgrv1	consensus
pericentral	Adh1	consensus
pericentral	Adh6-ps1	consensus
pericentral	Ahr	consensus
pericentral	Akr1c20	consensus
pericentral	Akr1c6	consensus
pericentral	Alad	consensus
pericentral	Aldh1a1	consensus
pericentral	Aldh3a2	consensus
pericentral	Ang	consensus
pericentral	Aqp9	consensus
pericentral	Avpr1a	consensus
pericentral	B3galnt1	consensus
pericentral	Blvrb	consensus
pericentral	C2cd2	consensus
pericentral	C6	consensus
pericentral	Camk1d	consensus
pericentral	Car3	consensus
pericentral	Cdh2	consensus
pericentral	Celf2	consensus
pericentral	Ces1g	consensus
pericentral	Ces2c	consensus
pericentral	Cldn2	consensus
pericentral	Cpox	consensus
pericentral	Creg1	consensus
pericentral	Cs	consensus
pericentral	Csad	consensus
pericentral	Csrp3	consensus
pericentral	Cyb5a	consensus
pericentral	Cyb5b	consensus
pericentral	Cyp1a2	consensus
pericentral	Cyp26a1	consensus
pericentral	Cyp27a1	consensus
pericentral	Cyp2a4	consensus
pericentral	Cyp2a5	consensus
pericentral	Cyp2c29	consensus
pericentral	Cyp2c37	consensus
pericentral	Cyp2c38	consensus
pericentral	Cyp2c39	consensus
pericentral	Cyp2c40	consensus
pericentral	Cyp2c50	consensus
pericentral	Cyp2c54	consensus
pericentral	Cyp2c55	consensus
pericentral	Cyp2e1	consensus
pericentral	Cyp2g1	consensus
pericentral	Cyp3a11	consensus
pericentral	Cyp7a1	consensus
pericentral	Dclre1a	consensus
pericentral	Dclre1c	consensus
pericentral	Dhrs1	consensus
pericentral	Dlat	consensus
pericentral	Eci2	consensus
pericentral	Egln3	consensus
pericentral	Elovl3	consensus
pericentral	Enpp1	consensus
pericentral	Entpd5	consensus
pericentral	Fam107b	consensus
pericentral	Fbxo21	consensus
pericentral	Fermt2	consensus
pericentral	Fmn2	consensus
pericentral	Fmo1	consensus
pericentral	Gch1	consensus
pericentral	Gfra1	consensus
pericentral	Glul	consensus
pericentral	Gne	consensus
pericentral	Gsta3	consensus
pericentral	Gstm1	consensus
pericentral	Gstm2	consensus
pericentral	Gstm3	consensus
pericentral	Gstm6	consensus
pericentral	Gulo	consensus
pericentral	Hpgd	consensus
pericentral	Hsd3b4	consensus
pericentral	Hsd3b5	consensus
pericentral	Hsd3b7	consensus
pericentral	Igfbp1	consensus
pericentral	Inmt	consensus
pericentral	Khdrbs3	consensus
pericentral	Kif1b	consensus
pericentral	Lect2	consensus
pericentral	Lhpp	consensus
pericentral	Lifr	consensus
pericentral	Limd2	consensus
pericentral	Mfsd4b1	consensus
pericentral	Ncald	consensus
pericentral	Nceh1	consensus
pericentral	Ndrg1	consensus
pericentral	Notum	consensus
pericentral	Npr2	consensus
pericentral	Nr1i3	consensus
pericentral	Nrn1	consensus
pericentral	Nrp1	consensus
pericentral	Nt5e	consensus
pericentral	Oat	consensus
pericentral	Pafah2	consensus
pericentral	Pcp4l1	consensus
pericentral	Pde4b	consensus
pericentral	Pfkfb1	consensus
pericentral	Pla2g12a	consensus
pericentral	Plbd1	consensus
pericentral	Pon1	consensus
pericentral	Por	consensus
pericentral	Prodh	consensus
pericentral	Rap2a	consensus
pericentral	Rarres1	consensus
pericentral	Rdh16	consensus
pericentral	Rdh9	consensus
pericentral	Rgn	consensus
pericentral	Rhbg	consensus
pericentral	Rnase4	consensus
pericentral	Rnf14	consensus
pericentral	Serpina6	consensus
pericentral	Serpine2	consensus
pericentral	Sgk2	consensus
pericentral	Slc16a10	consensus
pericentral	Slc16a11	consensus
pericentral	Slc1a2	consensus
pericentral	Slc1a4	consensus
pericentral	Slc22a1	consensus
pericentral	Slco1a1	consensus
pericentral	Slco1b2	consensus
pericentral	Socs2	consensus
pericentral	Sord	consensus
pericentral	Stbd1	consensus
pericentral	Sult1b1	consensus
pericentral	Sult1d1	consensus
pericentral	Tbx3	consensus
pericentral	Tenm2	consensus
pericentral	Tmem243	consensus
pericentral	Tnfaip8l1	consensus
pericentral	Tnfrsf19	consensus
pericentral	Tsc22d1	consensus
pericentral	Ube2e2	consensus
pericentral	Ugt3a2	consensus
periportal	Acly	consensus
periportal	Ak4	consensus
periportal	Aldh1b1	consensus
periportal	Aldob	consensus
periportal	Amdhd1	consensus
periportal	Aox3	consensus
periportal	Apoa4	consensus
periportal	Apoc2	consensus
periportal	App	consensus
periportal	Aqp4	consensus
periportal	Aqp8	consensus
periportal	Arg1	consensus
periportal	Arsg	consensus
periportal	Asl	consensus
periportal	Ass1	consensus
periportal	Atp1b1	consensus
periportal	Bdh2	consensus
periportal	Btg2	consensus
periportal	C9	consensus
periportal	Cbs	consensus
periportal	Cdc42ep1	consensus
periportal	Cdh1	consensus
periportal	Cryl1	consensus
periportal	Ctnnbip1	consensus
periportal	Ctsc	consensus
periportal	Cyp2f2	consensus
periportal	Cyp39a1	consensus
periportal	Eno1	consensus
periportal	Etnppl	consensus
periportal	Fbp1	consensus
periportal	Fgfr2	consensus
periportal	Frmd4b	consensus
periportal	Ftcd	consensus
periportal	Gas2	consensus
periportal	Gldc	consensus
periportal	Gm2a	consensus
periportal	Got1	consensus
periportal	Gpc1	consensus
periportal	Gsta2	consensus
periportal	Hal	consensus
periportal	Herpud1	consensus
periportal	Hgfac	consensus
periportal	Hnmt	consensus
periportal	Hpx	consensus
periportal	Hsd17b13	consensus
periportal	Hsd17b6	consensus
periportal	Igfals	consensus
periportal	Irf2	consensus
periportal	Itih5	consensus
periportal	Ly6a	consensus
periportal	Ly6e	consensus
periportal	Mapre2	consensus
periportal	Mfsd2a	consensus
periportal	Mmd2	consensus
periportal	Msr1	consensus
periportal	Nnmt	consensus
periportal	Olfm3	consensus
periportal	Orm1	consensus
periportal	Pck1	consensus
periportal	Pigr	consensus
periportal	Rasgef1b	consensus
periportal	Rbp1	consensus
periportal	Retsat	consensus
periportal	Sdc1	consensus
periportal	Sds	consensus
periportal	Sdsl	consensus
periportal	Serpina12	consensus
periportal	Sfxn1	consensus
periportal	Slc20a1	consensus
periportal	Slc25a47	consensus
periportal	Slc3a1	consensus
periportal	Slc7a2	consensus
periportal	Slco2a1	consensus
periportal	Sox9	consensus
periportal	St3gal5	consensus
periportal	Sulf2	consensus
periportal	Sult5a1	consensus
periportal	Tff3	consensus
periportal	Tle4	consensus
periportal	Tm4sf1	consensus
periportal	Tm4sf4	consensus
periportal	Uox	consensus
periportal	Uroc1	consensus

## Sheet: Braeuning et al.
zonation	gene	source
pericentral	1810058I24Rik	braeuning
pericentral	Adgrv1	braeuning
pericentral	Ahr	braeuning
pericentral	Akr1b3	braeuning
pericentral	Angpt1	braeuning
pericentral	Aqp9	braeuning
pericentral	Avpr1a	braeuning
pericentral	B3galnt1	braeuning
pericentral	Blvrb	braeuning
pericentral	Camk1d	braeuning
pericentral	Cdh2	braeuning
pericentral	Celf2	braeuning
pericentral	Ces2c	braeuning
pericentral	Clcn2	braeuning
pericentral	Cldn2	braeuning
pericentral	Cpox	braeuning
pericentral	Csad	braeuning
pericentral	Csrp3	braeuning
pericentral	Cyp1a2	braeuning
pericentral	Cyp26a1	braeuning
pericentral	Cyp2a4	braeuning
pericentral	Cyp2a5	braeuning
pericentral	Cyp2c29	braeuning
pericentral	Cyp2c38	braeuning
pericentral	Cyp2c39	braeuning
pericentral	Cyp2c50	braeuning
pericentral	Cyp2c54	braeuning
pericentral	Cyp2c55	braeuning
pericentral	Cyp2e1	braeuning
pericentral	Cyp2g1	braeuning
pericentral	Cyp7a1	braeuning
pericentral	Dclre1a	braeuning
pericentral	Dhrs1	braeuning
pericentral	Dlat	braeuning
pericentral	Dnase2a	braeuning
pericentral	Egln3	braeuning
pericentral	Enpp1	braeuning
pericentral	Fabp5	braeuning
pericentral	Fam107b	braeuning
pericentral	Fam89a	braeuning
pericentral	Fmn2	braeuning
pericentral	Galnt4	braeuning
pericentral	Gfra1	braeuning
pericentral	Glul	braeuning
pericentral	Gne	braeuning
pericentral	Gsta3	braeuning
pericentral	Gstm1	braeuning
pericentral	Gstm2	braeuning
pericentral	Gstm3	braeuning
pericentral	Gstm6	braeuning
pericentral	Gulo	braeuning
pericentral	Idh3a	braeuning
pericentral	Ighm	braeuning
pericentral	Kcnk1	braeuning
pericentral	Khdrbs3	braeuning
pericentral	Lect2	braeuning
pericentral	Lgr5	braeuning
pericentral	Lhpp	braeuning
pericentral	Limd2	braeuning
pericentral	Mertk	braeuning
pericentral	Mfsd4b1	braeuning
pericentral	Morf4l1	braeuning
pericentral	Ncald	braeuning
pericentral	Ndrg1	braeuning
pericentral	Notum	braeuning
pericentral	Npr2	braeuning
pericentral	Nr1i3	braeuning
pericentral	Nt5e	braeuning
pericentral	Oat	braeuning
pericentral	Pde4b	braeuning
pericentral	Pdgfc	braeuning
pericentral	Pfkfb1	braeuning
pericentral	Pfn2	braeuning
pericentral	Pigq	braeuning
pericentral	Por	braeuning
pericentral	Rdh9	braeuning
pericentral	Rhbg	braeuning
pericentral	Rnase4	braeuning
pericentral	Rnf14	braeuning
pericentral	Selenoh	braeuning
pericentral	Serpine2	braeuning
pericentral	Slc13a3	braeuning
pericentral	Slc19a2	braeuning
pericentral	Slc1a2	braeuning
pericentral	Slc1a4	braeuning
pericentral	Slc22a1	braeuning
pericentral	Slc25a45	braeuning
pericentral	Slco1b2	braeuning
pericentral	Sord	braeuning
pericentral	Sult1b1	braeuning
pericentral	Sult1d1	braeuning
pericentral	Susd4	braeuning
pericentral	Tbx3	braeuning
pericentral	Tenm2	braeuning
pericentral	Tmem98	braeuning
pericentral	Tnfaip8l1	braeuning
pericentral	Tnfrsf19	braeuning
pericentral	Tsc22d1	braeuning
pericentral	Ube2e2	braeuning
pericentral	Usp14	braeuning
periportal	Acly	braeuning
periportal	Ak4	braeuning
periportal	Aldh1b1	braeuning
periportal	Amdhd1	braeuning
periportal	Aox3	braeuning
periportal	Apoa4	braeuning
periportal	Apoc2	braeuning
periportal	App	braeuning
periportal	Aqp1	braeuning
periportal	Aqp4	braeuning
periportal	Aqp8	braeuning
periportal	Arsg	braeuning
periportal	As3mt	braeuning
periportal	Atp1b1	braeuning
periportal	Baiap2l1	braeuning
periportal	Bmp4	braeuning
periportal	Car14	braeuning
periportal	Cdc42ep1	braeuning
periportal	Cdh1	braeuning
periportal	Cks1b	braeuning
periportal	Cryl1	braeuning
periportal	Ctnnbip1	braeuning
periportal	Ctsc	braeuning
periportal	Cyp2f2	braeuning
periportal	Cyp39a1	braeuning
periportal	Dct	braeuning
periportal	Dnase1l3	braeuning
periportal	Ero1lb	braeuning
periportal	Ets1	braeuning
periportal	Fgfr2	braeuning
periportal	Frmd4b	braeuning
periportal	Ftcd	braeuning
periportal	Gas1	braeuning
periportal	Gas2	braeuning
periportal	Gcnt2	braeuning
periportal	Gldc	braeuning
periportal	Got1	braeuning
periportal	Gsta2	braeuning
periportal	Gusb	braeuning
periportal	Hal	braeuning
periportal	Herpud1	braeuning
periportal	Hes1	braeuning
periportal	Hnmt	braeuning
periportal	Hsd17b13	braeuning
periportal	Hsd17b6	braeuning
periportal	Hspa8	braeuning
periportal	Irf2	braeuning
periportal	Itih5	braeuning
periportal	Kcnk5	braeuning
periportal	Ly6a	braeuning
periportal	Mafb	braeuning
periportal	Mapre2	braeuning
periportal	Mmd2	braeuning
periportal	Msr1	braeuning
periportal	Obp2a	braeuning
periportal	Olfm3	braeuning
periportal	Pck1	braeuning
periportal	Pkhd1	braeuning
periportal	Pklr	braeuning
periportal	Plbd2	braeuning
periportal	Plpp2	braeuning
periportal	Psmg2	braeuning
periportal	Ptprb	braeuning
periportal	Raet1d	braeuning
periportal	Raet1e	braeuning
periportal	Rbp1	braeuning
periportal	Rcbtb2	braeuning
periportal	Reep5	braeuning
periportal	Retsat	braeuning
periportal	Rnd2	braeuning
periportal	Sds	braeuning
periportal	Sdsl	braeuning
periportal	Serpina12	braeuning
periportal	Sfxn1	braeuning
periportal	Slc13a2	braeuning
periportal	Slc20a1	braeuning
periportal	Slc25a47	braeuning
periportal	Slc25a51	braeuning
periportal	Slc3a1	braeuning
periportal	Slc7a2	braeuning
periportal	Slco2a1	braeuning
periportal	St3gal5	braeuning
periportal	Sulf2	braeuning
periportal	Sult5a1	braeuning
periportal	Tcim	braeuning
periportal	Tff3	braeuning
periportal	Tfrc	braeuning
periportal	Tle4	braeuning
periportal	Tm4sf1	braeuning
periportal	Tob1	braeuning
periportal	Tob2	braeuning
periportal	Tspan7	braeuning
periportal	Ugt2b38	braeuning
periportal	Uroc1	braeuning
periportal	Vnn3	braeuning
periportal	Wfdc15b	braeuning
periportal	Zdhhc14	braeuning
periportal	Zfp110	braeuning

## Sheet: Saito et al.
zonation	gene	source
pericentral	1700018L02Rik	saito
pericentral	1700025G04Rik	saito
pericentral	1700028E10Rik	saito
pericentral	1700056E22Rik	saito
pericentral	1810058I24Rik	saito
pericentral	2200002D01Rik	saito
pericentral	2310001H17Rik	saito
pericentral	4732465J04Rik	saito
pericentral	4933405D12Rik	saito
pericentral	Abcb6	saito
pericentral	Abcg2	saito
pericentral	Abhd18	saito
pericentral	Ablim3	saito
pericentral	Acot1	saito
pericentral	Adgrv1	saito
pericentral	Adh1	saito
pericentral	Adh4	saito
pericentral	Adh6-ps1	saito
pericentral	Adhfe1	saito
pericentral	Afp	saito
pericentral	Agmo	saito
pericentral	Ahr	saito
pericentral	Akip1	saito
pericentral	Akr1c20	saito
pericentral	Akr1c6	saito
pericentral	Akr1d1	saito
pericentral	Alad	saito
pericentral	Aldh1a1	saito
pericentral	Aldh3a2	saito
pericentral	Amy1	saito
pericentral	Ang	saito
pericentral	Ang2	saito
pericentral	Ang4	saito
pericentral	Ang5	saito
pericentral	Aox1	saito
pericentral	Aqp9	saito
pericentral	Arhgef3	saito
pericentral	Asns	saito
pericentral	Atad5	saito
pericentral	Atp6v0a2	saito
pericentral	B3galnt1	saito
pericentral	Bbox1	saito
pericentral	Blvrb	saito
pericentral	C2cd2	saito
pericentral	C6	saito
pericentral	Calhm6	saito
pericentral	Camk1d	saito
pericentral	Car1	saito
pericentral	Car3	saito
pericentral	Car8	saito
pericentral	Ccdc115	saito
pericentral	Ccdc85b	saito
pericentral	Ccl25	saito
pericentral	Cdh2	saito
pericentral	Cdk6	saito
pericentral	Celf2	saito
pericentral	Ces1g	saito
pericentral	Ces2c	saito
pericentral	Ces2f	saito
pericentral	Chpt1	saito
pericentral	Cited2	saito
pericentral	Cldn2	saito
pericentral	Cmbl	saito
pericentral	Colgalt2	saito
pericentral	Cox18	saito
pericentral	Cpne2	saito
pericentral	Cpsf4l	saito
pericentral	Creg1	saito
pericentral	Cs	saito
pericentral	Csad	saito
pericentral	Csrp3	saito
pericentral	Cyb5a	saito
pericentral	Cyb5b	saito
pericentral	Cyp1a2	saito
pericentral	Cyp26a1	saito
pericentral	Cyp26b1	saito
pericentral	Cyp27a1	saito
pericentral	Cyp2a4	saito
pericentral	Cyp2a5	saito
pericentral	Cyp2c29	saito
pericentral	Cyp2c37	saito
pericentral	Cyp2c38	saito
pericentral	Cyp2c39	saito
pericentral	Cyp2c40	saito
pericentral	Cyp2c54	saito
pericentral	Cyp2c55	saito
pericentral	Cyp2c70	saito
pericentral	Cyp2e1	saito
pericentral	Cyp2g1	saito
pericentral	Cyp3a11	saito
pericentral	Cyp3a16	saito
pericentral	Cyp3a41a	saito
pericentral	Cyp3a44	saito
pericentral	Cyp7a1	saito
pericentral	D16Ertd472e	saito
pericentral	D430019H16Rik	saito
pericentral	D630039A03Rik	saito
pericentral	Dclre1a	saito
pericentral	Dclre1c	saito
pericentral	Dct	saito
pericentral	Dhrs1	saito
pericentral	Diaph2	saito
pericentral	Dlat	saito
pericentral	Dmxl2	saito
pericentral	Dock4	saito
pericentral	Eci2	saito
pericentral	Ecm1	saito
pericentral	Egln3	saito
pericentral	Elovl3	saito
pericentral	Enpp1	saito
pericentral	Entpd5	saito
pericentral	Exoc3l2	saito
pericentral	Fam102a	saito
pericentral	Fbxo21	saito
pericentral	Fermt2	saito
pericentral	Fmn2	saito
pericentral	Fmo1	saito
pericentral	Foxn1	saito
pericentral	Gba2	saito
pericentral	Gch1	saito
pericentral	Gdf2	saito
pericentral	Gfra1	saito
pericentral	Glul	saito
pericentral	Gngt1	saito
pericentral	Gpcpd1	saito
pericentral	Grpel2	saito
pericentral	Gsta2	saito
pericentral	Gsta3	saito
pericentral	Gstm1	saito
pericentral	Gstm2	saito
pericentral	Gstm3	saito
pericentral	Gstm5	saito
pericentral	Gstm6	saito
pericentral	Gulo	saito
pericentral	H2-Q1	saito
pericentral	H2-Q10	saito
pericentral	Hdhd3	saito
pericentral	Heatr6	saito
pericentral	Hpgd	saito
pericentral	Hps4	saito
pericentral	Hsd17b11	saito
pericentral	Hsd3b4	saito
pericentral	Hsd3b5	saito
pericentral	Hsd3b7	saito
pericentral	Hsf2	saito
pericentral	Ica1l	saito
pericentral	Igf2bp3	saito
pericentral	Igfbp1	saito
pericentral	Impact	saito
pericentral	Inca1	saito
pericentral	Inmt	saito
pericentral	Itk	saito
pericentral	Khdrbs3	saito
pericentral	Kif1b	saito
pericentral	Lect2	saito
pericentral	Lfng	saito
pericentral	Lhfpl2	saito
pericentral	Lhpp	saito
pericentral	Lifr	saito
pericentral	Limd2	saito
pericentral	Lpl	saito
pericentral	Lrat	saito
pericentral	Lrrc51	saito
pericentral	Malsu1	saito
pericentral	Mcc	saito
pericentral	Mfsd4b1	saito
pericentral	Mib2	saito
pericentral	Mmd	saito
pericentral	Mme	saito
pericentral	Mpc1	saito
pericentral	Mycn	saito
pericentral	Ncald	saito
pericentral	Nceh1	saito
pericentral	Nfil3	saito
pericentral	Nmt2	saito
pericentral	Npr2	saito
pericentral	Nqo1	saito
pericentral	Nqo2	saito
pericentral	Nr1i3	saito
pericentral	Nrn1	saito
pericentral	Nrp1	saito
pericentral	Nt5e	saito
pericentral	Oat	saito
pericentral	Olfr1131	saito
pericentral	Olfr114	saito
pericentral	Olfr53	saito
pericentral	Olfr539	saito
pericentral	Pafah2	saito
pericentral	Pcgf1	saito
pericentral	Pcp4l1	saito
pericentral	Pctp	saito
pericentral	Pde4b	saito
pericentral	Pdilt	saito
pericentral	Pdzrn3	saito
pericentral	Pfkfb1	saito
pericentral	Pfkfb3	saito
pericentral	Pir	saito
pericentral	Pla2g12a	saito
pericentral	Plau	saito
pericentral	Plbd1	saito
pericentral	Plpp1	saito
pericentral	Plxnc1	saito
pericentral	Poc1b	saito
pericentral	Polr3gl	saito
pericentral	Pon1	saito
pericentral	Por	saito
pericentral	Postn	saito
pericentral	Ppp1r9a	saito
pericentral	Prdx3	saito
pericentral	Prkd3	saito
pericentral	Prlr	saito
pericentral	Prodh	saito
pericentral	Ptprd	saito
pericentral	Ptprf	saito
pericentral	Rap2a	saito
pericentral	Rarres1	saito
pericentral	Rcc2	saito
pericentral	Rdh10	saito
pericentral	Rdh16	saito
pericentral	Rdh9	saito
pericentral	Reln	saito
pericentral	Rgn	saito
pericentral	Rgp1	saito
pericentral	Rhbg	saito
pericentral	Rmdn2	saito
pericentral	Rnase4	saito
pericentral	Rnf14	saito
pericentral	Rnf43	saito
pericentral	Rpa1	saito
pericentral	Rspo3	saito
pericentral	S1pr1	saito
pericentral	Sap30	saito
pericentral	Scai	saito
pericentral	Selenoi	saito
pericentral	Serpina6	saito
pericentral	Serpina7	saito
pericentral	Serpina9	saito
pericentral	Serpine2	saito
pericentral	Setdb2	saito
pericentral	Sgk2	saito
pericentral	Sgms1	saito
pericentral	Sh2d2a	saito
pericentral	Sh3bgrl2	saito
pericentral	Siva1	saito
pericentral	Slc13a4	saito
pericentral	Slc16a10	saito
pericentral	Slc16a11	saito
pericentral	Slc16a7	saito
pericentral	Slc17a8	saito
pericentral	Slc1a4	saito
pericentral	Slc22a1	saito
pericentral	Slc22a23	saito
pericentral	Slc25a37	saito
pericentral	Slc4a4	saito
pericentral	Slco1a1	saito
pericentral	Slco1a5	saito
pericentral	Slco1b2	saito
pericentral	Snhg11	saito
pericentral	Sntb1	saito
pericentral	Socs2	saito
pericentral	Sort1	saito
pericentral	Sp5	saito
pericentral	Spc24	saito
pericentral	Srsf4	saito
pericentral	Stab2	saito
pericentral	Stbd1	saito
pericentral	Sult1b1	saito
pericentral	Sult1d1	saito
pericentral	Sult2a8	saito
pericentral	Tcf7	saito
pericentral	Tdrp	saito
pericentral	Tenm2	saito
pericentral	Tfap4	saito
pericentral	Thbd	saito
pericentral	Thnsl2	saito
pericentral	Tle1	saito
pericentral	Tmem140	saito
pericentral	Tmem14a	saito
pericentral	Tmem243	saito
pericentral	Tmem254a	saito
pericentral	Tnfaip8l1	saito
pericentral	Tnfrsf19	saito
pericentral	Tomm40l	saito
pericentral	Trpm7	saito
pericentral	Tsc22d1	saito
pericentral	Ttc38	saito
pericentral	Ttc39b	saito
pericentral	Tuba3a	saito
pericentral	Ube2e2	saito
pericentral	Ugdh	saito
pericentral	Ugt2b35	saito
pericentral	Ugt3a1	saito
pericentral	Ugt3a2	saito
pericentral	Vldlr	saito
pericentral	Vrk2	saito
pericentral	Wdr91	saito
pericentral	Wipf3	saito
pericentral	Zbtb8os	saito
periportal	1810064F22Rik	saito
periportal	2010204K13Rik	saito
periportal	3000002C10Rik	saito
periportal	4933413J09Rik	saito
periportal	5330417C22Rik	saito
periportal	9830144P21Rik	saito
periportal	Abhd2	saito
periportal	Acaca	saito
periportal	Acly	saito
periportal	Acta2	saito
periportal	Actn1	saito
periportal	Adam23	saito
periportal	Afap1	saito
periportal	Agtpbp1	saito
periportal	Ahnak	saito
periportal	Ak4	saito
periportal	Aldh1b1	saito
periportal	Aldob	saito
periportal	Amdhd1	saito
periportal	Ank3	saito
periportal	Anxa5	saito
periportal	Aox3	saito
periportal	Apoa4	saito
periportal	Apoa5	saito
periportal	Apoc2	saito
periportal	App	saito
periportal	Aqp4	saito
periportal	Aqp8	saito
periportal	Arg1	saito
periportal	Arhgap6	saito
periportal	Arhgef17	saito
periportal	Arl4c	saito
periportal	Armcx1	saito
periportal	Armcx2	saito
periportal	Armcx3	saito
periportal	Arsg	saito
periportal	Asl	saito
periportal	Aspg	saito
periportal	Ass1	saito
periportal	Atp10d	saito
periportal	Atp1a1	saito
periportal	Atp1b1	saito
periportal	Atp1b2	saito
periportal	Atp8a1	saito
periportal	B4galt5	saito
periportal	Bdh2	saito
periportal	Bex3	saito
periportal	Bex4	saito
periportal	Bgn	saito
periportal	Bicc1	saito
periportal	Brf1	saito
periportal	Btg1	saito
periportal	Btg2	saito
periportal	Btnl9	saito
periportal	C9	saito
periportal	Cadm1	saito
periportal	Camk2d	saito
periportal	Cav1	saito
periportal	Cbfa2t3	saito
periportal	Cbs	saito
periportal	Ccl19	saito
periportal	Ccl9	saito
periportal	Cd24a	saito
periportal	Cd34	saito
periportal	Cd36	saito
periportal	Cd63	saito
periportal	Cd74	saito
periportal	Cdc42ep1	saito
periportal	Cdh1	saito
periportal	Celsr1	saito
periportal	Cers6	saito
periportal	Chka	saito
periportal	Ckb	saito
periportal	Cldn6	saito
periportal	Cldn7	saito
periportal	Clec10a	saito
periportal	Col6a2	saito
periportal	Cox7a1	saito
periportal	Crip1	saito
periportal	Cryab	saito
periportal	Cryl1	saito
periportal	Csf1r	saito
periportal	Ctnnbip1	saito
periportal	Ctsc	saito
periportal	Cxadr	saito
periportal	Cxcl1	saito
periportal	Cxcl14	saito
periportal	Cxcl16	saito
periportal	Cxcr4	saito
periportal	Cygb	saito
periportal	Cyp2f2	saito
periportal	Cyp39a1	saito
periportal	Dact1	saito
periportal	Dcdc2a	saito
periportal	Ddah1	saito
periportal	Ddit4	saito
periportal	Ddr1	saito
periportal	Ddr2	saito
periportal	Des	saito
periportal	Dvl3	saito
periportal	Dynlt1a	saito
periportal	Ednrb	saito
periportal	Efnb2	saito
periportal	Egr1	saito
periportal	Ehd4	saito
periportal	Ehf	saito
periportal	Emid1	saito
periportal	Enah	saito
periportal	Enc1	saito
periportal	Eno1	saito
periportal	Epb41l1	saito
periportal	Epha2	saito
periportal	Epha3	saito
periportal	Etnk1	saito
periportal	Etnppl	saito
periportal	Evl	saito
periportal	Ezr	saito
periportal	Fads2	saito
periportal	Fads3	saito
periportal	Fasn	saito
periportal	Fbln1	saito
periportal	Fbp1	saito
periportal	Fgfr1	saito
periportal	Fgfr2	saito
periportal	Fgfr3	saito
periportal	Flna	saito
periportal	Fndc1	saito
periportal	Fndc3b	saito
periportal	Foxp1	saito
periportal	Fras1	saito
periportal	Frmd4b	saito
periportal	Ftcd	saito
periportal	Gadd45g	saito
periportal	Gas2	saito
periportal	Gast	saito
periportal	Gata6	saito
periportal	Gdap10	saito
periportal	Ggn	saito
periportal	Gja1	saito
periportal	Gja4	saito
periportal	Gja5	saito
periportal	Gldc	saito
periportal	Gls2	saito
periportal	Gm2366	saito
periportal	Gm2a	saito
periportal	Gnai1	saito
periportal	Got1	saito
periportal	Gpc1	saito
periportal	Gpm6b	saito
periportal	Gpx3	saito
periportal	Gsn	saito
periportal	Gss	saito
periportal	Gucy1a1	saito
periportal	H2-Aa	saito
periportal	H2-Ab1	saito
periportal	H2-DMa	saito
periportal	H2-DMb1	saito
periportal	H2-Ea-ps	saito
periportal	H2-Eb1	saito
periportal	Hal	saito
periportal	Hamp	saito
periportal	Hey1	saito
periportal	Hgfac	saito
periportal	Hk1	saito
periportal	Hnf1b	saito
periportal	Hnmt	saito
periportal	Hpx	saito
periportal	Hsd17b13	saito
periportal	Hsd17b6	saito
periportal	Hunk	saito
periportal	Id2	saito
periportal	Ier2	saito
periportal	Ift57	saito
periportal	Igf1r	saito
periportal	Igfals	saito
periportal	Igfbp3	saito
periportal	Igfbp5	saito
periportal	Igsf23	saito
periportal	Il2rb	saito
periportal	Impa2	saito
periportal	Inhba	saito
periportal	Iqgap1	saito
periportal	Irf2	saito
periportal	Irf5	saito
periportal	Itih5	saito
periportal	Ivns1abp	saito
periportal	Jag1	saito
periportal	Jaml	saito
periportal	Kcnt2	saito
periportal	Kifc3	saito
periportal	Klf10	saito
periportal	Krt19	saito
periportal	Krt23	saito
periportal	Lbh	saito
periportal	Lepr	saito
periportal	Lgi4	saito
periportal	Lmo4	saito
periportal	Lnx1	saito
periportal	Ltbp4	saito
periportal	Ly6a	saito
periportal	Ly6c1	saito
periportal	Ly6e	saito
periportal	Lysmd2	saito
periportal	Mal	saito
periportal	Map3k1	saito
periportal	Map3k20	saito
periportal	Mapre2	saito
periportal	Marcks	saito
periportal	Matn2	saito
periportal	Mbp	saito
periportal	Mcam	saito
periportal	Mdk	saito
periportal	Mfge8	saito
periportal	Mfsd2a	saito
periportal	Mgp	saito
periportal	Mkrn2os	saito
periportal	Mmd2	saito
periportal	Msi2	saito
periportal	Msr1	saito
periportal	Mt1	saito
periportal	Myadm	saito
periportal	Myh10	saito
periportal	Myh11	saito
periportal	Myl9	saito
periportal	Myo10	saito
periportal	Myof	saito
periportal	Nampt	saito
periportal	Ncam2	saito
periportal	Nck2	saito
periportal	Nckap1l	saito
periportal	Nectin3	saito
periportal	Neurl1b	saito
periportal	Ngfr	saito
periportal	Nhsl1	saito
periportal	Nid2	saito
periportal	Nnmt	saito
periportal	Noct	saito
periportal	Nrg4	saito
periportal	Nrxn1	saito
periportal	Nt5c3b	saito
periportal	Ntn4	saito
periportal	Oasl2	saito
periportal	Odf3b	saito
periportal	Olfm3	saito
periportal	Orm1	saito
periportal	Osbpl5	saito
periportal	Osmr	saito
periportal	Otc	saito
periportal	Oxct1	saito
periportal	Pamr1	saito
periportal	Pcolce	saito
periportal	Pdgfd	saito
periportal	Pdgfrb	saito
periportal	Pdzk1ip1	saito
periportal	Pea15a	saito
periportal	Peg3	saito
periportal	Pigr	saito
periportal	Plcb4	saito
periportal	Plcl2	saito
periportal	Plekhb1	saito
periportal	Plet1	saito
periportal	Plscr1	saito
periportal	Plscr2	saito
periportal	Plxna2	saito
periportal	Plxnb1	saito
periportal	Ppargc1b	saito
periportal	Ppp1r42	saito
periportal	Ppp5c	saito
periportal	Prepl	saito
periportal	Prex1	saito
periportal	Prmt2	saito
periportal	Procr	saito
periportal	Ptgds	saito
periportal	Ptgr1	saito
periportal	Ptpn14	saito
periportal	Ptpre	saito
periportal	Rab7b	saito
periportal	Rasgef1b	saito
periportal	Rbms3	saito
periportal	Rbp1	saito
periportal	Rgs10	saito
periportal	Rgs2	saito
periportal	Rgs3	saito
periportal	Rhoc	saito
periportal	Rhou	saito
periportal	Rtn4	saito
periportal	S100a11	saito
periportal	S100a6	saito
periportal	S1pr5	saito
periportal	Saa1	saito
periportal	Scd2	saito
periportal	Sdc1	saito
periportal	Sds	saito
periportal	Sdsl	saito
periportal	Sema4d	saito
periportal	Serpina4-ps1	saito
periportal	Setd7	saito
periportal	Sftpd	saito
periportal	Sfxn1	saito
periportal	Sfxn3	saito
periportal	Sh2d6	saito
periportal	Sh3rf1	saito
periportal	Slc16a6	saito
periportal	Slc17a2	saito
periportal	Slc20a1	saito
periportal	Slc22a7	saito
periportal	Slc25a25	saito
periportal	Slc25a47	saito
periportal	Slc2a2	saito
periportal	Slc30a10	saito
periportal	Slc3a1	saito
periportal	Slc41a2	saito
periportal	Slc44a2	saito
periportal	Slc7a2	saito
periportal	Slco2a1	saito
periportal	Slf2	saito
periportal	Slpi	saito
periportal	Smim22	saito
periportal	Snrnp70	saito
periportal	Sorl1	saito
periportal	Sox9	saito
periportal	Sparc	saito
periportal	Sparcl1	saito
periportal	Spink1	saito
periportal	Spint1	saito
periportal	Spon1	saito
periportal	Spp1	saito
periportal	Sptbn1	saito
periportal	Sqle	saito
periportal	St3gal5	saito
periportal	St6gal1	saito
periportal	St6galnac6	saito
periportal	Stap1	saito
periportal	Stc1	saito
periportal	Stmn2	saito
periportal	Sulf2	saito
periportal	Sult4a1	saito
periportal	Sult5a1	saito
periportal	Svep1	saito
periportal	Syde2	saito
periportal	Syn3	saito
periportal	Tceal8	saito
periportal	Tcf7l2	saito
periportal	Tead1	saito
periportal	Tff3	saito
periportal	Tgm2	saito
periportal	Thrsp	saito
periportal	Timp2	saito
periportal	Tle4	saito
periportal	Tm4sf1	saito
periportal	Tm4sf4	saito
periportal	Tmc5	saito
periportal	Tmem158	saito
periportal	Tmem268	saito
periportal	Tmem45a	saito
periportal	Tmem51	saito
periportal	Tmem63a	saito
periportal	Tmsb10	saito
periportal	Tmsb4x	saito
periportal	Tnfrsf12a	saito
periportal	Tnni2	saito
periportal	Tns1	saito
periportal	Tns3	saito
periportal	Togaram2	saito
periportal	Tom1l2	saito
periportal	Tpm2	saito
periportal	Tram2	saito
periportal	Trim47	saito
periportal	Tspan3	saito
periportal	Tspan33	saito
periportal	Tspan8	saito
periportal	Ttll10	saito
periportal	Tubb2b	saito
periportal	Txnip	saito
periportal	Tymp	saito
periportal	Ugt1a9	saito
periportal	Uox	saito
periportal	Uroc1	saito
periportal	Usp12	saito
periportal	Wdfy4	saito
periportal	Wfdc2	saito
periportal	Wsb1	saito
periportal	Zfp629	saito

## Sheet: Halpern et al.
zonation	gene	source
pericentral	1810058I24Rik	halpern
pericentral	Aacs	halpern
pericentral	Aars	halpern
pericentral	Abcb4	halpern
pericentral	Abcc2	halpern
pericentral	Abcc3	halpern
pericentral	Abcg5	halpern
pericentral	Abcg8	halpern
pericentral	Abhd4	halpern
pericentral	Abhd6	halpern
pericentral	Acaa1a	halpern
pericentral	Acaa1b	halpern
pericentral	Acot1	halpern
pericentral	Acot2	halpern
pericentral	Acot3	halpern
pericentral	Acox1	halpern
pericentral	Acsm1	halpern
pericentral	Adh1	halpern
pericentral	Adh6-ps1	halpern
pericentral	Afmid	halpern
pericentral	Akr1a1	halpern
pericentral	Akr1c20	halpern
pericentral	Akr1c6	halpern
pericentral	Alad	halpern
pericentral	Alas1	halpern
pericentral	Aldh1a1	halpern
pericentral	Aldh2	halpern
pericentral	Aldh3a2	halpern
pericentral	Ang	halpern
pericentral	Ap3m1	halpern
pericentral	Apoa2	halpern
pericentral	Apoe	halpern
pericentral	Aqp9	halpern
pericentral	Arhgdia	halpern
pericentral	Arid1b	halpern
pericentral	Arpp19	halpern
pericentral	Aspscr1	halpern
pericentral	Atoh8	halpern
pericentral	Atox1	halpern
pericentral	Atp6v0d1	halpern
pericentral	Atp9a	halpern
pericentral	Atrn	halpern
pericentral	Avpr1a	halpern
pericentral	Axin2	halpern
pericentral	Bfar	halpern
pericentral	Blmh	halpern
pericentral	Blvrb	halpern
pericentral	Brap	halpern
pericentral	Brd3	halpern
pericentral	C2cd2	halpern
pericentral	C6	halpern
pericentral	Car3	halpern
pericentral	Ccdc107	halpern
pericentral	Cd59a	halpern
pericentral	Cdc34	halpern
pericentral	Cdo1	halpern
pericentral	Cebpa	halpern
pericentral	Cela1	halpern
pericentral	Ces1c	halpern
pericentral	Ces1d	halpern
pericentral	Ces1g	halpern
pericentral	Ces2a	halpern
pericentral	Ces2e	halpern
pericentral	Ces3a	halpern
pericentral	Chchd10	halpern
pericentral	Chd3	halpern
pericentral	Chp1	halpern
pericentral	Cib1	halpern
pericentral	Clstn3	halpern
pericentral	Cltb	halpern
pericentral	Cnpy2	halpern
pericentral	Colec12	halpern
pericentral	Coq10a	halpern
pericentral	Cox17	halpern
pericentral	Cpox	halpern
pericentral	Creg1	halpern
pericentral	Cs	halpern
pericentral	Csad	halpern
pericentral	Csk	halpern
pericentral	Csrp3	halpern
pericentral	Cyb5a	halpern
pericentral	Cyb5b	halpern
pericentral	Cyp1a2	halpern
pericentral	Cyp27a1	halpern
pericentral	Cyp2a5	halpern
pericentral	Cyp2b10	halpern
pericentral	Cyp2c29	halpern
pericentral	Cyp2c37	halpern
pericentral	Cyp2c40	halpern
pericentral	Cyp2c50	halpern
pericentral	Cyp2c53-ps	halpern
pericentral	Cyp2c54	halpern
pericentral	Cyp2c68	halpern
pericentral	Cyp2d10	halpern
pericentral	Cyp2d11	halpern
pericentral	Cyp2d40	halpern
pericentral	Cyp2d9	halpern
pericentral	Cyp2e1	halpern
pericentral	Cyp3a11	halpern
pericentral	Cyp4a12a	halpern
pericentral	Cyp4a12b	halpern
pericentral	Cyp7a1	halpern
pericentral	Cyp8b1	halpern
pericentral	D8Ertd738e	halpern
pericentral	Dclre1c	halpern
pericentral	Dcxr	halpern
pericentral	Denr	halpern
pericentral	Depp1	halpern
pericentral	Dgat2	halpern
pericentral	Dmgdh	halpern
pericentral	Dnaja1	halpern
pericentral	Dnajb1	halpern
pericentral	Dnajb2	halpern
pericentral	Dpp9	halpern
pericentral	Dusp3	halpern
pericentral	Dynll2	halpern
pericentral	Eci2	halpern
pericentral	Efhd2	halpern
pericentral	Egln3	halpern
pericentral	Eif3a	halpern
pericentral	Eif4ebp1	halpern
pericentral	Eif4g3	halpern
pericentral	Elovl3	halpern
pericentral	Emc8	halpern
pericentral	Entpd5	halpern
pericentral	Eps8l2	halpern
pericentral	Exosc6	halpern
pericentral	F5	halpern
pericentral	Fam107b	halpern
pericentral	Fam25c	halpern
pericentral	Fbxo21	halpern
pericentral	Fbxo31	halpern
pericentral	Fermt2	halpern
pericentral	Fetub	halpern
pericentral	Fitm1	halpern
pericentral	Fmo1	halpern
pericentral	Fmo2	halpern
pericentral	Ftl1	halpern
pericentral	Gabarapl1	halpern
pericentral	Gadd45b	halpern
pericentral	Gch1	halpern
pericentral	Gck	halpern
pericentral	Gclm	halpern
pericentral	Gde1	halpern
pericentral	Gdf15	halpern
pericentral	Glul	halpern
pericentral	Gm15427	halpern
pericentral	Gm2058	halpern
pericentral	Gnai2	halpern
pericentral	Gne	halpern
pericentral	Golga4	halpern
pericentral	Golgb1	halpern
pericentral	Gpat4	halpern
pericentral	Grina	halpern
pericentral	Gsta3	halpern
pericentral	Gstm1	halpern
pericentral	Gstm2	halpern
pericentral	Gstm3	halpern
pericentral	Gstm6	halpern
pericentral	Gstt1	halpern
pericentral	Gtf2h1	halpern
pericentral	Gulo	halpern
pericentral	H1f0	halpern
pericentral	H6pd	halpern
pericentral	Hamp	halpern
pericentral	Hamp2	halpern
pericentral	Hexa	halpern
pericentral	Hint2	halpern
pericentral	Hip1r	halpern
pericentral	Hist1h1c	halpern
pericentral	Hmgcl	halpern
pericentral	Hnf4a	halpern
pericentral	Hpd	halpern
pericentral	Hpgd	halpern
pericentral	Hs6st1	halpern
pericentral	Hsd17b10	halpern
pericentral	Hsd17b12	halpern
pericentral	Hsd3b3	halpern
pericentral	Hsd3b4	halpern
pericentral	Hsd3b5	halpern
pericentral	Hsd3b7	halpern
pericentral	Hsp90ab1	halpern
pericentral	Hspa8	halpern
pericentral	Hspb1	halpern
pericentral	Hspb8	halpern
pericentral	Htatip2	halpern
pericentral	Icam1	halpern
pericentral	Id3	halpern
pericentral	Idh2	halpern
pericentral	Igfbp1	halpern
pericentral	Igfbp4	halpern
pericentral	Inhbe	halpern
pericentral	Inmt	halpern
pericentral	Iqgap2	halpern
pericentral	Josd1	halpern
pericentral	Kif1b	halpern
pericentral	Klf13	halpern
pericentral	Laptm5	halpern
pericentral	Lect2	halpern
pericentral	Leprotl1	halpern
pericentral	Lgals1	halpern
pericentral	Lhpp	halpern
pericentral	Lifr	halpern
pericentral	Lims2	halpern
pericentral	Lpin2	halpern
pericentral	Lrrc58	halpern
pericentral	Mafg	halpern
pericentral	Map1lc3b	halpern
pericentral	Mapkapk2	halpern
pericentral	Marc2	halpern
pericentral	Me1	halpern
pericentral	Mettl26	halpern
pericentral	Mettl7a1	halpern
pericentral	Mgst1	halpern
pericentral	Mir1903	halpern
pericentral	Mir1981	halpern
pericentral	Mir207	halpern
pericentral	Mocs1	halpern
pericentral	Mt1	halpern
pericentral	Mt2	halpern
pericentral	Mtln	halpern
pericentral	Mtus1	halpern
pericentral	Mup10	halpern
pericentral	Mup11	halpern
pericentral	Mup12	halpern
pericentral	Mup13	halpern
pericentral	Mup14	halpern
pericentral	Mup15	halpern
pericentral	Mup17	halpern
pericentral	Mup19	halpern
pericentral	Mup2	halpern
pericentral	Mup6	halpern
pericentral	Mup7	halpern
pericentral	Mup8	halpern
pericentral	Mup9	halpern
pericentral	Mylk	halpern
pericentral	Nat8f2	halpern
pericentral	Nceh1	halpern
pericentral	Ncl	halpern
pericentral	Ndrg1	halpern
pericentral	Nfe2l1	halpern
pericentral	Nfic	halpern
pericentral	Nfix	halpern
pericentral	Ngdn	halpern
pericentral	Nolc1	halpern
pericentral	Notum	halpern
pericentral	Npr2	halpern
pericentral	Nrn1	halpern
pericentral	Nrp1	halpern
pericentral	Oat	halpern
pericentral	Onecut2	halpern
pericentral	Ormdl3	halpern
pericentral	Osgin1	halpern
pericentral	Pafah2	halpern
pericentral	Pard3	halpern
pericentral	Parp16	halpern
pericentral	Pcp4l1	halpern
pericentral	Pdk1	halpern
pericentral	Pemt	halpern
pericentral	Pex11a	halpern
pericentral	Phyh	halpern
pericentral	Pla2g12a	halpern
pericentral	Pla2g6	halpern
pericentral	Plbd1	halpern
pericentral	Pllp	halpern
pericentral	Plpp3	halpern
pericentral	Pltp	halpern
pericentral	Pnpla2	halpern
pericentral	Pon1	halpern
pericentral	Por	halpern
pericentral	Ppara	halpern
pericentral	Pparg	halpern
pericentral	Ppm1g	halpern
pericentral	Ppp1r15b	halpern
pericentral	Prdx5	halpern
pericentral	Prodh	halpern
pericentral	Prpf6	halpern
pericentral	Psmb7	halpern
pericentral	Psmc3	halpern
pericentral	Psmd1	halpern
pericentral	Psmd4	halpern
pericentral	Ptdss1	halpern
pericentral	Pxdc1	halpern
pericentral	Rap2a	halpern
pericentral	Rarres1	halpern
pericentral	Rdh1	halpern
pericentral	Rdh16	halpern
pericentral	Rdh18-ps	halpern
pericentral	Rdh9	halpern
pericentral	Retreg1	halpern
pericentral	Rgn	halpern
pericentral	Rnase4	halpern
pericentral	Rnf149	halpern
pericentral	Rnpep	halpern
pericentral	Rpl18a	halpern
pericentral	Rpl26	halpern
pericentral	Rpl29	halpern
pericentral	Rplp1	halpern
pericentral	Rps11	halpern
pericentral	Rps18	halpern
pericentral	Rps24	halpern
pericentral	Rps26	halpern
pericentral	Rps27l	halpern
pericentral	Rps9	halpern
pericentral	Ryk	halpern
pericentral	Saa4	halpern
pericentral	Sapcd2	halpern
pericentral	Sars	halpern
pericentral	Sdc4	halpern
pericentral	Sdr42e1	halpern
pericentral	Selenok	halpern
pericentral	Serpina6	halpern
pericentral	Setd1a	halpern
pericentral	Sf1	halpern
pericentral	Sgk2	halpern
pericentral	Slc16a10	halpern
pericentral	Slc16a11	halpern
pericentral	Slc16a2	halpern
pericentral	Slc1a2	halpern
pericentral	Slc22a1	halpern
pericentral	Slc25a33	halpern
pericentral	Slc29a1	halpern
pericentral	Slco1a1	halpern
pericentral	Smarca2	halpern
pericentral	Snhg6	halpern
pericentral	Socs2	halpern
pericentral	Sod1	halpern
pericentral	Sord	halpern
pericentral	Sqstm1	halpern
pericentral	Stbd1	halpern
pericentral	Stk40	halpern
pericentral	Syngr2	halpern
pericentral	Tbx3	halpern
pericentral	Tef	halpern
pericentral	Tex264	halpern
pericentral	Tlcd2	halpern
pericentral	Tmbim6	halpern
pericentral	Tmem134	halpern
pericentral	Tmem205	halpern
pericentral	Tmem234	halpern
pericentral	Tmem243	halpern
pericentral	Tnfaip8l1	halpern
pericentral	Trim28	halpern
pericentral	Trim8	halpern
pericentral	Tsku	halpern
pericentral	Tspo	halpern
pericentral	Ttc3	halpern
pericentral	Txnrd1	halpern
pericentral	Uba52	halpern
pericentral	Ubb	halpern
pericentral	Ubc	halpern
pericentral	Ube2h	halpern
pericentral	Ubxn4	halpern
pericentral	Ugt1a1	halpern
pericentral	Ugt1a10	halpern
pericentral	Ugt1a2	halpern
pericentral	Ugt1a5	halpern
pericentral	Ugt1a6a	halpern
pericentral	Ugt1a6b	halpern
pericentral	Ugt1a7c	halpern
pericentral	Ugt1a9	halpern
pericentral	Ugt3a2	halpern
pericentral	Usp2	halpern
pericentral	Vcp	halpern
pericentral	Vnn1	halpern
pericentral	Wdr73	halpern
pericentral	Xylb	halpern
pericentral	Zfp524	halpern
periportal	Acly	halpern
periportal	Afm	halpern
periportal	Agxt	halpern
periportal	Ahsg	halpern
periportal	Alb	halpern
periportal	Aldh1b1	halpern
periportal	Aldh1l1	halpern
periportal	Aldob	halpern
periportal	Ambp	halpern
periportal	Amdhd1	halpern
periportal	Aox3	halpern
periportal	Apoa1	halpern
periportal	Apoc2	halpern
periportal	Apoc3	halpern
periportal	Apoc4	halpern
periportal	Apof	halpern
periportal	Apom	halpern
periportal	Apon	halpern
periportal	Aqp8	halpern
periportal	Arg1	halpern
periportal	Asl	halpern
periportal	Ass1	halpern
periportal	Atp5a1	halpern
periportal	Atp5b	halpern
periportal	Atp5c1	halpern
periportal	Atp5f1	halpern
periportal	Atp5g1	halpern
periportal	Atp5g3	halpern
periportal	Atp5h	halpern
periportal	Atp5k	halpern
periportal	Atp5o	halpern
periportal	Azgp1	halpern
periportal	Bdh2	halpern
periportal	Bhmt	halpern
periportal	Btg2	halpern
periportal	C2	halpern
periportal	C3	halpern
periportal	C8a	halpern
periportal	C8b	halpern
periportal	C8g	halpern
periportal	C9	halpern
periportal	Calr	halpern
periportal	Cbs	halpern
periportal	Cdh1	halpern
periportal	Ces3b	halpern
periportal	Cfb	halpern
periportal	Cfi	halpern
periportal	Cib3	halpern
periportal	Cox5a	halpern
periportal	Cox7b	halpern
periportal	Cpn2	halpern
periportal	Cryl1	halpern
periportal	Cth	halpern
periportal	Ctnnbip1	halpern
periportal	Ctsc	halpern
periportal	Cxcl12	halpern
periportal	Cyc1	halpern
periportal	Cyp17a1	halpern
periportal	Cyp2a12	halpern
periportal	Cyp2d26	halpern
periportal	Cyp2f2	halpern
periportal	Elovl2	halpern
periportal	Elovl5	halpern
periportal	Eno1	halpern
periportal	Eno1b	halpern
periportal	Ephx2	halpern
periportal	Etfa	halpern
periportal	Etfdh	halpern
periportal	Etnppl	halpern
periportal	F10	halpern
periportal	F2	halpern
periportal	Fads1	halpern
periportal	Fbp1	halpern
periportal	Fga	halpern
periportal	Fgb	halpern
periportal	Fgg	halpern
periportal	Fmo5	halpern
periportal	Fn1	halpern
periportal	Ftcd	halpern
periportal	G6pc	halpern
periportal	Gas2	halpern
periportal	Gc	halpern
periportal	Gldc	halpern
periportal	Gm2a	halpern
periportal	Gm7030	halpern
periportal	Gnmt	halpern
periportal	Got1	halpern
periportal	Gpc1	halpern
periportal	Gpi1	halpern
periportal	Gpx1	halpern
periportal	Gsta2	halpern
periportal	Gsto1	halpern
periportal	Gstp1	halpern
periportal	H2-D1	halpern
periportal	H2-Q10	halpern
periportal	H2-T10	halpern
periportal	H2-T22	halpern
periportal	H2-T23	halpern
periportal	Hacl1	halpern
periportal	Hal	halpern
periportal	Hc	halpern
periportal	Herpud1	halpern
periportal	Hgfac	halpern
periportal	Hmgcs2	halpern
periportal	Hpx	halpern
periportal	Hsd11b1	halpern
periportal	Hsd17b13	halpern
periportal	Hsd17b6	halpern
periportal	Hsp90b1	halpern
periportal	Hspa5	halpern
periportal	Ifitm2	halpern
periportal	Ifitm3	halpern
periportal	Igf1	halpern
periportal	Igfals	halpern
periportal	Itih1	halpern
periportal	Itih2	halpern
periportal	Itih3	halpern
periportal	Itih4	halpern
periportal	Khk	halpern
periportal	Kng1	halpern
periportal	Kng2	halpern
periportal	Kyat1	halpern
periportal	Lamp1	halpern
periportal	Ldha	halpern
periportal	Ly6e	halpern
periportal	Manf	halpern
periportal	Maob	halpern
periportal	Marc1	halpern
periportal	Mdh1	halpern
periportal	Mfsd2a	halpern
periportal	Mug2	halpern
periportal	Mup20	halpern
periportal	Mup3	halpern
periportal	Ndufa13	halpern
periportal	Ndufb10	halpern
periportal	Ndufb5	halpern
periportal	Ndufb9	halpern
periportal	Nnmt	halpern
periportal	Orm1	halpern
periportal	P4hb	halpern
periportal	Pck1	halpern
periportal	Pglyrp2	halpern
periportal	Pigr	halpern
periportal	Plg	halpern
periportal	Plin2	halpern
periportal	Pnpla7	halpern
periportal	Ppa1	halpern
periportal	Prdx4	halpern
periportal	Pygl	halpern
periportal	Pzp	halpern
periportal	Qsox1	halpern
periportal	Rasgef1b	halpern
periportal	Rbp1	halpern
periportal	Retsat	halpern
periportal	Rida	halpern
periportal	S100a1	halpern
periportal	Scp2	halpern
periportal	Sdc1	halpern
periportal	Sdha	halpern
periportal	Sdhb	halpern
periportal	Sdhd	halpern
periportal	Sds	halpern
periportal	Sdsl	halpern
periportal	Selenbp2	halpern
periportal	Selenop	halpern
periportal	Serpina12	halpern
periportal	Serpina1a	halpern
periportal	Serpina1b	halpern
periportal	Serpina1c	halpern
periportal	Serpina1d	halpern
periportal	Serpina1e	halpern
periportal	Serpina3k	halpern
periportal	Serpina3m	halpern
periportal	Serpina3n	halpern
periportal	Serpinc1	halpern
periportal	Serpind1	halpern
periportal	Serpinf1	halpern
periportal	Serpinf2	halpern
periportal	Serping1	halpern
periportal	Sfxn1	halpern
periportal	Slc25a15	halpern
periportal	Slc25a3	halpern
periportal	Slc25a47	halpern
periportal	Slc25a5	halpern
periportal	Slc38a4	halpern
periportal	Sox9	halpern
periportal	Suclg1	halpern
periportal	Sult1a1	halpern
periportal	Tars	halpern
periportal	Tat	halpern
periportal	Tdo2	halpern
periportal	Tkfc	halpern
periportal	Tm4sf4	halpern
periportal	Trf	halpern
periportal	Tstd1	halpern
periportal	Uox	halpern
periportal	Uqcr10	halpern
periportal	Uqcrfs1	halpern
periportal	Uqcrh	halpern
periportal	Urah	halpern
periportal	Uroc1	halpern
periportal	Vtn	halpern
