# Supplementary material for: Influence of Liver Fibrosis on Lobular Zonation
Source: Cells. 2019 Dec 2;8(12):1556. doi: 10.3390/cells8121556 (PMC6953125; doi:10.3390/cells8121556)
Supplement: Supplementary file 1 [file cells-08-01556-s001.zip › Final Supplementary data/Supplemental tables/Supplementary Table 7.xlsx]

## Sheet: Supplementary Table 7
time [months]	zonation	leading_edge
2	pericentral	Cyp2c38
2	pericentral	Npr2
2	pericentral	Plbd1
2	pericentral	Cyp2c37
2	pericentral	Lhpp
2	pericentral	Cyp2c29
2	pericentral	Oat
2	pericentral	Serpine2
2	pericentral	Fermt2
2	pericentral	Cyp2c40
2	pericentral	Elovl3
2	pericentral	Adh6-ps1
2	pericentral	Cyp2c50
2	pericentral	Khdrbs3
2	pericentral	Cyp2c54
2	pericentral	Slco1a1
2	pericentral	Tnfaip8l1
2	pericentral	Hsd3b5
2	pericentral	Alad
2	pericentral	Cldn2
2	pericentral	Cpox
2	pericentral	Cyb5b
2	pericentral	Avpr1a
2	pericentral	Slc1a2
2	pericentral	Blvrb
2	pericentral	Cyp27a1
2	pericentral	Pafah2
2	pericentral	Sgk2
2	pericentral	Pfkfb1
2	pericentral	Gstm6
2	pericentral	Nr1i3
2	pericentral	Eci2
2	pericentral	Slc16a11
2	pericentral	Hsd3b7
2	pericentral	Rdh16
2	pericentral	Glul
2	pericentral	C6
2	pericentral	Aqp9
2	pericentral	Acot1
2	pericentral	Tsc22d1
2	pericentral	Dlat
2	pericentral	Creg1
2	pericentral	Cyp2g1
2	pericentral	Ahr
2	pericentral	Cyp2a5
2	pericentral	Cyp2e1
2	pericentral	Nt5e
2	pericentral	Fam107b
2	pericentral	Cs
2	pericentral	Dhrs1
2	pericentral	Csrp3
2	pericentral	Cyp2c39
2	pericentral	Csad
2	pericentral	Gstm2
2	pericentral	Akr1c20
2	pericentral	Cdh2
2	pericentral	Enpp1
2	pericentral	Cyb5a
2	pericentral	Fmn2
2	pericentral	Entpd5
2	pericentral	Aldh1a1
2	pericentral	Aldh3a2
2	pericentral	Pcp4l1
2	pericentral	Pla2g12a
2	pericentral	Ube2e2
2	pericentral	Car3
2	pericentral	Gfra1
2	pericentral	Tbx3
2	pericentral	Stbd1
2	pericentral	Rnf14
2	pericentral	Camk1d
2	pericentral	Ncald
2	pericentral	Ugt3a2
2	pericentral	Kif1b
2	pericentral	C2cd2
2	pericentral	Adgrv1
2	pericentral	Slco1b2
2	pericentral	Ang
2	periportal	Aldh1b1
2	periportal	Mapre2
2	periportal	Ctnnbip1
2	periportal	Sfxn1
2	periportal	Apoa4
2	periportal	App
2	periportal	Mmd2
2	periportal	Ctsc
2	periportal	Cryl1
2	periportal	Rbp1
2	periportal	Ly6e
2	periportal	Cyp39a1
2	periportal	Msr1
2	periportal	Rasgef1b
2	periportal	Uroc1
2	periportal	Sds
2	periportal	Sulf2
2	periportal	Cdh1
2	periportal	Tle4
2	periportal	Cyp2f2
2	periportal	Tm4sf4
2	periportal	Cdc42ep1
2	periportal	Slc3a1
2	periportal	Apoc2
2	periportal	Olfm3
2	periportal	Btg2
2	periportal	Hpx
2	periportal	Itih5
2	periportal	Hal
2	periportal	Atp1b1
2	periportal	Sult5a1
2	periportal	Hsd17b13
2	periportal	Tm4sf1
2	periportal	Slc7a2
2	periportal	Fgfr2
2	periportal	Hnmt
2	periportal	Tff3
2	periportal	Aqp4
2	periportal	Mfsd2a
2	periportal	Ak4
2	periportal	Ftcd
6	pericentral	Slco1a1
6	pericentral	Plbd1
6	pericentral	Npr2
6	pericentral	Cyp2c37
6	pericentral	Hsd3b5
6	pericentral	Serpine2
6	pericentral	Lhpp
6	pericentral	Fermt2
6	pericentral	Avpr1a
6	pericentral	Cyp2c50
6	pericentral	Cyp2c54
6	pericentral	Adh6-ps1
6	pericentral	Oat
6	pericentral	Lifr
6	pericentral	Cyp2c40
6	pericentral	Cyp2c29
6	pericentral	Ang
6	pericentral	Cyp2c38
6	pericentral	Rnase4
6	pericentral	Elovl3
6	pericentral	Cyp2g1
6	pericentral	Nr1i3
6	pericentral	Alad
6	pericentral	Gfra1
6	pericentral	Slc1a2
6	pericentral	Cyp27a1
6	pericentral	Pafah2
6	pericentral	Glul
6	pericentral	Fmn2
6	pericentral	Khdrbs3
6	pericentral	Cldn2
6	pericentral	Aqp9
6	pericentral	Pla2g12a
6	pericentral	Cyp2e1
6	pericentral	Mfsd4b1
6	pericentral	Ahr
6	pericentral	Cyb5a
6	pericentral	Slc16a11
6	pericentral	Cdh2
6	pericentral	Slc16a10
6	pericentral	Tnfaip8l1
6	pericentral	Slco1b2
6	pericentral	Nt5e
6	pericentral	Hsd3b7
6	pericentral	Enpp1
6	pericentral	C6
6	pericentral	Cpox
6	pericentral	Tsc22d1
6	pericentral	Blvrb
6	pericentral	Cyp2a5
6	pericentral	Gstm6
6	pericentral	Gulo
6	pericentral	Cyp1a2
6	pericentral	Ncald
6	pericentral	Akr1c6
6	pericentral	Sult1d1
6	pericentral	Limd2
6	pericentral	Gch1
6	pericentral	Notum
6	pericentral	Csrp3
6	pericentral	Fbxo21
6	pericentral	Nrp1
6	periportal	Gpc1
6	periportal	App
6	periportal	Apoa4
6	periportal	Sfxn1
6	periportal	Aldh1b1
6	periportal	Mapre2
6	periportal	Frmd4b
6	periportal	Mfsd2a
6	periportal	Aqp4
6	periportal	Hsd17b13
6	periportal	Sulf2
6	periportal	Olfm3
6	periportal	Gm2a
6	periportal	Uroc1
6	periportal	Irf2
6	periportal	Ctnnbip1
6	periportal	Cryl1
6	periportal	Acly
6	periportal	Slc20a1
6	periportal	Cyp39a1
6	periportal	Apoc2
6	periportal	Eno1
6	periportal	Rbp1
6	periportal	Tle4
6	periportal	Gas2
6	periportal	Retsat
6	periportal	Aqp8
12	pericentral	Slco1a1
12	pericentral	Hsd3b5
12	pericentral	Adh6-ps1
12	pericentral	Mfsd4b1
12	pericentral	Fermt2
12	pericentral	Cyp2e1
12	pericentral	Cyp2c50
12	pericentral	Npr2
12	pericentral	Akr1c6
12	pericentral	Lifr
12	pericentral	Elovl3
12	pericentral	Aqp9
12	pericentral	Cyp27a1
12	pericentral	Cyb5b
12	pericentral	Cpox
12	pericentral	Slco1b2
12	pericentral	Alad
12	pericentral	Cyp2c29
12	pericentral	Slc16a10
12	pericentral	Hsd3b7
12	pericentral	Avpr1a
12	pericentral	Ang
12	pericentral	Cyp2c54
12	pericentral	Pon1
12	pericentral	Slc22a1
12	pericentral	Cdh2
12	pericentral	Rgn
12	pericentral	Rnase4
12	pericentral	Gulo
12	pericentral	Notum
12	pericentral	Lhpp
12	pericentral	Oat
12	pericentral	Slc1a2
12	pericentral	Cyp1a2
12	pericentral	C6
12	pericentral	Cyp2c37
12	pericentral	Ugt3a2
12	pericentral	Nrp1
12	pericentral	Akr1c20
12	pericentral	Dlat
12	pericentral	Plbd1
12	pericentral	Glul
12	pericentral	Tmem243
12	pericentral	Dhrs1
12	pericentral	Serpine2
12	pericentral	Car3
12	pericentral	Prodh
12	pericentral	Nrn1
12	pericentral	Ncald
12	pericentral	Cyb5a
12	pericentral	Fam107b
12	pericentral	Cs
12	pericentral	Kif1b
12	pericentral	C2cd2
12	pericentral	Ahr
12	pericentral	Lect2
12	pericentral	Gfra1
12	pericentral	Hpgd
12	pericentral	Tbx3
12	pericentral	Pafah2
12	pericentral	Rap2a
12	pericentral	Csrp3
12	pericentral	Fmn2
12	pericentral	Pfkfb1
12	periportal	Gpc1
12	periportal	Tm4sf4
12	periportal	Slc20a1
12	periportal	Apoc2
12	periportal	App
12	periportal	Hsd17b13
12	periportal	Rbp1
12	periportal	Cdc42ep1
12	periportal	Ly6e
12	periportal	Itih5
12	periportal	Gsta2
12	periportal	Atp1b1
12	periportal	Aldh1b1
12	periportal	Apoa4
12	periportal	Gm2a
12	periportal	Mapre2
12	periportal	Mfsd2a
12	periportal	St3gal5
12	periportal	Ly6a
12	periportal	Sulf2
12	periportal	Rasgef1b
