# Supplementary material for: Influence of Liver Fibrosis on Lobular Zonation
Source: Cells. 2019 Dec 2;8(12):1556. doi: 10.3390/cells8121556 (PMC6953125; doi:10.3390/cells8121556)
Supplement: Supplementary file 1 [file cells-08-01556-s001.zip › Final Supplementary data/Supplemental tables/Supplementary Table 8.xlsx]

## Sheet: Supplementary Table 8
zonation	regulation	geneset	source	estimate	p.value	fdr
pericentral	down	GO_ORGANIC_ACID_METABOLIC_PROCESS	biological process	6.49819	8.20716e-07	0.0036407
pericentral	down	GO_MONOCARBOXYLIC_ACID_METABOLIC_PROCESS	biological process	8.36369	4.29768e-06	0.00953226
pericentral	down	GO_SMALL_MOLECULE_METABOLIC_PROCESS	biological process	4.47384	6.83369e-06	0.0101048
pericentral	down	Nr0b2	dorothea	88.6253	1.08191e-05	0.0126583
pericentral	down	GO_CARBOXYLIC_ESTER_HYDROLASE_ACTIVITY	molecular function	16.6812	2.25068e-05	0.0202111
pericentral	down	GO_IDENTICAL_PROTEIN_BINDING	molecular function	4.45388	6.87564e-05	0.0271862
pericentral	down	GO_HYDROLASE_ACTIVITY_ACTING_ON_ESTER_BONDS	molecular function	5.4625	0.00010614	0.0271862
pericentral	down	GO_TETRAPYRROLE_BINDING	molecular function	17.6067	0.000121097	0.0271862
pericentral	down	GO_SINGLE_ORGANISM_BIOSYNTHETIC_PROCESS	biological process	4.48857	3.53299e-05	0.0320139
pericentral	down	GO_GLUTAMINE_FAMILY_AMINO_ACID_CATABOLIC_PROCESS	biological process	56.063	3.60842e-05	0.0320139
pericentral	down	GO_LONG_CHAIN_FATTY_ACID_METABOLIC_PROCESS	biological process	22.5813	4.83119e-05	0.0357186
pericentral	down	GO_ORGANIC_ACID_BIOSYNTHETIC_PROCESS	biological process	9.614	7.09178e-05	0.0393239
pericentral	down	GO_GLUTAMATE_METABOLIC_PROCESS	biological process	44.3617	6.78214e-05	0.0393239
pericentral	down	GO_EPOXYGENASE_P450_PATHWAY	biological process	231.145	8.50676e-05	0.0419289
pericentral	down	GO_OXIDOREDUCTASE_ACTIVITY_ACTING_ON_PAIRED_DONORS_WITH_INCORPORATION_OR_REDUCTION_OF_MOLECULAR_OXYGEN_REDUCED_FLAVIN_OR_FLAVOPROTEIN_AS_ONE_DONOR_AND_INCORPORATION_OF_ONE_ATOM_OF_OXYGEN	molecular function	99.61	0.000303924	0.0545848
pericentral	down	GO_SMALL_MOLECULE_BIOSYNTHETIC_PROCESS	biological process	6.729	0.000164065	0.0661629
pericentral	down	GO_PORPHYRIN_CONTAINING_COMPOUND_METABOLIC_PROCESS	biological process	33.3007	0.000149233	0.0661629
pericentral	down	KEGG_ARGININE_AND_PROLINE_METABOLISM	kegg	24.2107	0.000360544	0.0670611
pericentral	down	KEGG_PRIMARY_BILE_ACID_BIOSYNTHESIS	kegg	53.6227	0.000876407	0.0815058
pericentral	down	KEGG_LINOLEIC_ACID_METABOLISM	kegg	41.0656	0.0014165	0.0878233
pericentral	down	GO_COFACTOR_METABOLIC_PROCESS	biological process	7.58995	0.000245946	0.0909181
pericentral	down	GO_STEROID_METABOLIC_PROCESS	biological process	9.521	0.000286595	0.097795
pericentral	down	GO_RESPONSE_TO_INORGANIC_SUBSTANCE	biological process	5.97875	0.000328169	0.103983
pericentral	down	GO_MONOOXYGENASE_ACTIVITY	molecular function	18.6753	0.000740477	0.110825
pericentral	down	GO_OXIDATION_REDUCTION_PROCESS	biological process	4.55459	0.000385407	0.113978
pericentral	down	KEGG_METABOLISM_OF_XENOBIOTICS_BY_CYTOCHROME_P450	kegg	21.8117	0.00451705	0.140028
pericentral	down	KEGG_PORPHYRIN_AND_CHLOROPHYLL_METABOLISM	kegg	25.8647	0.00330007	0.140028
pericentral	down	KEGG_RETINOL_METABOLISM	kegg	23.2743	0.00400881	0.140028
pericentral	down	KEGG_DRUG_METABOLISM_CYTOCHROME_P450	kegg	19.9377	0.00533217	0.141683
pericentral	down	GO_INSEMINATION	biological process	69.7387	0.000554029	0.144569
pericentral	down	GO_RESPONSE_TO_METHYLMERCURY	biological process	69.7387	0.000554029	0.144569
pericentral	down	GO_TETRAPYRROLE_METABOLIC_PROCESS	biological process	20.0841	0.000604862	0.149065
pericentral	down	GO_STEROID_HYDROXYLASE_ACTIVITY	molecular function	43.5715	0.0012698	0.162898
pericentral	down	GO_LIPID_METABOLIC_PROCESS	biological process	3.8372	0.0007162	0.167214
pericentral	down	GO_GLUTAMINE_FAMILY_AMINO_ACID_METABOLIC_PROCESS	biological process	18.3513	0.000777151	0.172372
pericentral	down	GO_OXYGEN_BINDING	molecular function	38.7737	0.00157091	0.176335
pericentral	down	GO_COPULATION	biological process	53.6227	0.000876407	0.176715
pericentral	down	GO_RESPONSE_TO_MERCURY_ION	biological process	53.6227	0.000876407	0.176715
pericentral	down	GO_OXIDOREDUCTASE_ACTIVITY	molecular function	4.38379	0.00188195	0.187777
pericentral	down	GO_POSITIVE_REGULATION_OF_TRANSPORTER_ACTIVITY	biological process	16.1212	0.00111262	0.192942
pericentral	down	GO_COFACTOR_BIOSYNTHETIC_PROCESS	biological process	9.78761	0.00102937	0.192942
pericentral	down	GO_GLUTAMINE_FAMILY_AMINO_ACID_BIOSYNTHETIC_PROCESS	biological process	46.4988	0.00113086	0.192942
pericentral	down	GO_POSITIVE_REGULATION_OF_FATTY_ACID_BIOSYNTHETIC_PROCESS	biological process	46.4988	0.00113086	0.192942
pericentral	up	Myb	dorothea	132.601	3.21359e-06	0.0037599
pericentral	up	Klf2	dorothea	94.3637	8.21959e-06	0.00480846
pericentral	up	Zfx	dorothea	70.3584	1.89431e-05	0.00738781
pericentral	up	Kdm5d	dorothea	59.1666	3.12291e-05	0.00913452
pericentral	up	GO_IRON_ION_BINDING	molecular function	33.0881	0.000164917	0.0740475
pericentral	up	GO_FMN_BINDING	molecular function	174.005	9.48312e-05	0.0740475
pericentral	up	GO_OXIDOREDUCTASE_ACTIVITY	molecular function	10.1594	0.000328768	0.0984111
pericentral	up	Cebpa	dorothea	20.7604	0.000623269	0.140703
pericentral	up	Hnf1a	dorothea	58.18	0.000721552	0.140703
pericentral	up	KEGG_TRYPTOPHAN_METABOLISM	kegg	56.6129	0.000760074	0.141374
periportal	up	GO_TERPENOID_METABOLIC_PROCESS	biological process	48.9732	3.13684e-06	0.013915
periportal	up	GO_ISOPRENOID_METABOLIC_PROCESS	biological process	40.0539	6.76569e-06	0.0150063
periportal	up	GO_PHOSPHOLIPID_TRANSPORT	biological process	62.7762	2.61137e-05	0.0386135
periportal	up	GO_POSITIVE_REGULATION_OF_LIPID_BIOSYNTHETIC_PROCESS	biological process	53.1513	4.18897e-05	0.0464556
periportal	up	GO_LIPID_METABOLIC_PROCESS	biological process	8.76252	7.48752e-05	0.0479894
periportal	up	GO_POSITIVE_REGULATION_OF_TRIGLYCERIDE_LIPASE_ACTIVITY	biological process	221.495	6.31481e-05	0.0479894
periportal	up	GO_REGULATION_OF_TRIGLYCERIDE_CATABOLIC_PROCESS	biological process	198.874	7.57272e-05	0.0479894
periportal	up	GO_ORGANOPHOSPHATE_ESTER_TRANSPORT	biological process	39.6981	9.67018e-05	0.0513948
periportal	up	GO_PHOSPHOLIPID_EFFLUX	biological process	165.675	0.000104273	0.0513948
periportal	up	GO_REGULATION_OF_LIPOPROTEIN_LIPASE_ACTIVITY	biological process	152.531	0.000120234	0.053336
periportal	up	GO_REVERSE_CHOLESTEROL_TRANSPORT	biological process	141.709	0.000137319	0.0553771
periportal	up	GO_POSITIVE_REGULATION_OF_FATTY_ACID_BIOSYNTHETIC_PROCESS	biological process	132.892	0.000155525	0.0574923
periportal	up	GO_SINGLE_ORGANISM_CATABOLIC_PROCESS	biological process	8.35536	0.000262802	0.0687017
periportal	up	GO_STEROL_METABOLIC_PROCESS	biological process	29.2953	0.000231008	0.0687017
periportal	up	GO_DIGESTION	biological process	28.238	0.000256654	0.0687017
periportal	up	GO_MACROMOLECULAR_COMPLEX_REMODELING	biological process	99.304	0.000263284	0.0687017
periportal	up	GO_POSITIVE_REGULATION_OF_TRIGLYCERIDE_METABOLIC_PROCESS	biological process	110.419	0.000216843	0.0687017
periportal	up	GO_REGULATION_OF_LIPID_BIOSYNTHETIC_PROCESS	biological process	26.795	0.00029847	0.0714057
periportal	up	GO_POSITIVE_REGULATION_OF_LIPID_METABOLIC_PROCESS	biological process	26.5668	0.00030584	0.0714057
periportal	up	GO_POSITIVE_REGULATION_OF_LIPID_CATABOLIC_PROCESS	biological process	86.6325	0.000341245	0.0756881
periportal	up	GO_CHOLESTEROL_EFFLUX	biological process	82.9095	0.000369436	0.0769019
periportal	up	GO_ALCOHOL_METABOLIC_PROCESS	biological process	13.7341	0.000383587	0.0769019
periportal	up	GO_ACYLGLYCEROL_HOMEOSTASIS	biological process	79.5591	0.000398725	0.0769019
periportal	up	GO_ENZYME_ACTIVATOR_ACTIVITY	molecular function	13.4878	8.83316e-05	0.0793218
periportal	up	GO_ORGANIC_HYDROXY_COMPOUND_TRANSPORT	biological process	22.5135	0.00048879	0.0903447
periportal	up	GO_POSITIVE_REGULATION_OF_FATTY_ACID_METABOLIC_PROCESS	biological process	64.171	0.000597399	0.101925
periportal	up	GO_REGULATION_OF_TRIGLYCERIDE_METABOLIC_PROCESS	biological process	64.171	0.000597399	0.101925
periportal	up	GO_PROTEIN_LIPID_COMPLEX_SUBUNIT_ORGANIZATION	biological process	62.1696	0.000634314	0.104215
periportal	up	GO_REGULATION_OF_FATTY_ACID_BIOSYNTHETIC_PROCESS	biological process	60.2904	0.000672309	0.106513
periportal	up	GO_ENZYME_REGULATOR_ACTIVITY	molecular function	8.46857	0.000245189	0.11009
periportal	up	GO_REGULATION_OF_STEROL_TRANSPORT	biological process	56.8562	0.000751533	0.114959
periportal	up	GO_SMALL_MOLECULE_METABOLIC_PROCESS	biological process	5.58631	0.000988321	0.144199
periportal	up	GO_ION_TRANSPORT	biological process	6.35475	0.00104021	0.144199
periportal	up	GO_REGULATION_OF_PLASMA_LIPOPROTEIN_PARTICLE_LEVELS	biological process	48.4849	0.00101491	0.144199
periportal	up	GO_STEROL_TRANSPORT	biological process	44.1992	0.00121174	0.158096
periportal	up	GO_ORGANIC_HYDROXY_COMPOUND_METABOLIC_PROCESS	biological process	10.0503	0.0011932	0.158096
periportal	up	GO_STEROID_METABOLIC_PROCESS	biological process	16.0925	0.00126253	0.160016
periportal	up	GO_ANION_TRANSPORT	biological process	9.77043	0.00131907	0.162539
periportal	up	GO_REGULATION_OF_LIPID_CATABOLIC_PROCESS	biological process	41.4822	0.00137041	0.164301
periportal	up	GO_SINGLE_ORGANISM_BIOSYNTHETIC_PROCESS	biological process	5.93006	0.00145698	0.165722
periportal	up	GO_REGULATION_OF_HYDROLASE_ACTIVITY	biological process	5.94069	0.00144441	0.165722
periportal	up	GO_CHEMICAL_HOMEOSTASIS	biological process	7.10448	0.00150101	0.166462
periportal	up	GO_STEROL_HOMEOSTASIS	biological process	38.2577	0.00159661	0.172745
periportal	up	GO_CELLULAR_LIPID_METABOLIC_PROCESS	biological process	6.94944	0.00164776	0.174035
periportal	up	GO_ALCOHOL_CATABOLIC_PROCESS	biological process	36.8505	0.00171594	0.177021
periportal	up	GO_POSITIVE_REGULATION_OF_HYDROLASE_ACTIVITY	biological process	6.84385	0.00175758	0.177196
periportal	up	GO_LIPID_BIOSYNTHETIC_PROCESS	biological process	8.92859	0.00181969	0.179381
periportal	up	GO_LIPID_CATABOLIC_PROCESS	biological process	13.9852	0.00187095	0.180424
